# Supplementary material for: Integrated multi-omics reveal important roles of gut contents in intestinal ischemia–reperfusion induced injuries in rats
Source: Commun Biol. 2022 Sep 9;5:938. doi: 10.1038/s42003-022-03887-8 (PMC9463172; doi:10.1038/s42003-022-03887-8)
Supplement: Supplementary file 3 — Supplementary Data 1 [file 42003_2022_3887_MOESM3_ESM.xlsx]

## Sheet: Sheet1
Supplementary Data 1: Significant different metabolites identified in each tissue.
adrenl	GC_X2750	Citrulline	Amino acids, peptides, and analogues
blood	GC_X950	Citrulline	Amino acids, peptides, and analogues
cecum	P_X15	D-Pipecolic acid	Amino acids, peptides, and analogues
kidney	P_X21	D-Pipecolic acid	Amino acids, peptides, and analogues
liver	P_X19	D-Pipecolic acid	Amino acids, peptides, and analogues
cecum	P_X48	Isoleucyl-Lysine	Amino acids, peptides, and analogues
adrenl	P_X5	L-Arginine	Amino acids, peptides, and analogues
colon	P_X7	L-Arginine	Amino acids, peptides, and analogues
kidney	P_X23	L-Arginine	Amino acids, peptides, and analogues
rectum	P_X6	L-Arginine	Amino acids, peptides, and analogues
blood	GC_X681	L-Aspartic acid	Amino acids, peptides, and analogues
cecum	P_X66	Leucylproline	Amino acids, peptides, and analogues
cecum	P_X115	Leucyl-Threonine	Amino acids, peptides, and analogues
adrenl	GC_X2047	L-Glutamic acid	Amino acids, peptides, and analogues
blood	GC_X781	L-Glutamic acid	Amino acids, peptides, and analogues
colon	P_X15	L-Glutamic acid	Amino acids, peptides, and analogues
rectum	P_X11	L-Glutamic acid	Amino acids, peptides, and analogues
blood	GC_X961	L-Glutamine	Amino acids, peptides, and analogues
brain	GC_X3235	L-Glutamine	Amino acids, peptides, and analogues
kidney	P_X19	L-Histidine	Amino acids, peptides, and analogues
adrenl	GC_X3501	L-Homocystine	Amino acids, peptides, and analogues
colon	GC_X5466	L-Homocystine	Amino acids, peptides, and analogues
blood	GC_X486	L-Isoleucine	Amino acids, peptides, and analogues
adrenl	P_X25	L-Leucine	Amino acids, peptides, and analogues
blood	P_X276	L-Leucine	Amino acids, peptides, and analogues
cecum	P_X69	L-Leucine	Amino acids, peptides, and analogues
colon	P_X31	L-Leucine	Amino acids, peptides, and analogues
liver	P_X82	L-Leucine	Amino acids, peptides, and analogues
rectum	P_X24	L-Leucine	Amino acids, peptides, and analogues
thymus	P_X35	L-Leucine	Amino acids, peptides, and analogues
adrenl	GC_X3826	L-Lysine	Amino acids, peptides, and analogues
cecum	P_X13	L-Lysine	Amino acids, peptides, and analogues
kidney	P_X16	L-Lysine	Amino acids, peptides, and analogues
liver	P_X20	L-Lysine	Amino acids, peptides, and analogues
adrenl	P_X166	L-Methionine	Amino acids, peptides, and analogues
kidney	P_X85	L-Methionine	Amino acids, peptides, and analogues
kidney	P_X52	L-Methionine	Amino acids, peptides, and analogues
liver	P_X112	L-Methionine	Amino acids, peptides, and analogues
rectum	P_X13	L-Methionine	Amino acids, peptides, and analogues
thymus	P_X17	L-Methionine	Amino acids, peptides, and analogues
adrenl	P_X26	L-Phenylalanine	Amino acids, peptides, and analogues
blood	GC_X825	L-Phenylalanine	Amino acids, peptides, and analogues
blood	P_X39	L-Phenylalanine	Amino acids, peptides, and analogues
cecum	P_X95	L-Phenylalanine	Amino acids, peptides, and analogues
colon	P_X33	L-Phenylalanine	Amino acids, peptides, and analogues
kidney	P_X76	L-Phenylalanine	Amino acids, peptides, and analogues
liver	P_X98	L-Phenylalanine	Amino acids, peptides, and analogues
rectum	P_X26	L-Phenylalanine	Amino acids, peptides, and analogues
blood	GC_X498	L-Proline	Amino acids, peptides, and analogues
cecum	P_X18	L-Proline	Amino acids, peptides, and analogues
blood	GC_X367	L-Serine	Amino acids, peptides, and analogues
blood	GC_X600	L-Threonine	Amino acids, peptides, and analogues
adrenl	P_X29	L-Tryptophan	Amino acids, peptides, and analogues
blood	GC_X2063	L-Tryptophan	Amino acids, peptides, and analogues
colon	P_X40	L-Tryptophan	Amino acids, peptides, and analogues
epiFat	P_X22	L-Tryptophan	Amino acids, peptides, and analogues
kidney	P_X101	L-Tryptophan	Amino acids, peptides, and analogues
rectum	P_X32	L-Tryptophan	Amino acids, peptides, and analogues
thymus	P_X46	L-Tryptophan	Amino acids, peptides, and analogues
adrenl	GC_X3026	L-Tyrosine	Amino acids, peptides, and analogues
adrenl	P_X24	L-Tyrosine	Amino acids, peptides, and analogues
blood	GC_X1009	L-Tyrosine	Amino acids, peptides, and analogues
cecum	P_X47	L-Tyrosine	Amino acids, peptides, and analogues
colon	P_X27	L-Tyrosine	Amino acids, peptides, and analogues
kidney	P_X61	L-Tyrosine	Amino acids, peptides, and analogues
liver	P_X74	L-Tyrosine	Amino acids, peptides, and analogues
rectum	P_X22	L-Tyrosine	Amino acids, peptides, and analogues
kidney	P_X46	L-Valine	Amino acids, peptides, and analogues
liver	P_X50	L-Valine	Amino acids, peptides, and analogues
liver	P_X89	Lysyl-Tyrosine	Amino acids, peptides, and analogues
kidney	N_X89	Methyl hippurate	Amino acids, peptides, and analogues
kidney	P_X87	N-alpha-Acetyl-L-lysine	Amino acids, peptides, and analogues
liver	P_X113	N-alpha-Acetyl-L-lysine	Amino acids, peptides, and analogues
kidney	P_X145	O-Acetylserine	Amino acids, peptides, and analogues
blood	GC_X749	Ornithine	Amino acids, peptides, and analogues
heart	P_X19	Oxidized glutathione	Amino acids, peptides, and analogues
rectum	P_X17	Oxidized glutathione	Amino acids, peptides, and analogues
blood	GC_X695	Pyroglutamic acid	Amino acids, peptides, and analogues
blood	P_X257	Glutamylmethionine	Amino acids, peptides, and analogues
colon	P_X18	Glutathione	Amino acids, peptides, and analogues
heart	N_X14	Glutathione	Amino acids, peptides, and analogues
liver	P_X59	Glutathione	Amino acids, peptides, and analogues
rectum	P_X14	Glutathione	Amino acids, peptides, and analogues
blood	GC_X147	Glycine	Amino acids, peptides, and analogues
liver	P_X176	2-Aminobenzoic acid	Benzenoids
adrenl	P_X11	Epinephrine	Benzenoids
blood	P_X158	Phenylpyruvic acid	Benzenoids
colon	P_X26	Phenylpyruvic acid	Benzenoids
kidney	P_X60	Phenylpyruvic acid	Benzenoids
liver	P_X73	Phenylpyruvic acid	Benzenoids
rectum	P_X21	Phenylpyruvic acid	Benzenoids
thymus	P_X29	4-Hydroxyphenylacetaldehyde	Benzenoids
kidney	P_X59	p-Octopamine	Benzenoids
liver	P_X72	p-Octopamine	Benzenoids
adrenl	N_X20	Cholic acid	Bile acids, alcohols and derivatives
cecum	N_X293	Cholic acid	Bile acids, alcohols and derivatives
colon	N_X35	Cholic acid	Bile acids, alcohols and derivatives
epiFat	N_X7	Cholic acid	Bile acids, alcohols and derivatives
kidney	N_X103	Cholic acid	Bile acids, alcohols and derivatives
rectum	N_X31	Cholic acid	Bile acids, alcohols and derivatives
blood	N_X18	Hyodeoxycholic acid	Bile acids, alcohols and derivatives
rectum	N_X34	Hyodeoxycholic acid	Bile acids, alcohols and derivatives
blood	N_X151	Taurochenodesoxycholic acid	Bile acids, alcohols and derivatives
liver	N_X198	Taurochenodesoxycholic acid	Bile acids, alcohols and derivatives
cecum	N_X198	Taurocholic acid	Bile acids, alcohols and derivatives
colon	N_X29	Taurocholic acid	Bile acids, alcohols and derivatives
rectum	N_X25	Taurocholic acid	Bile acids, alcohols and derivatives
liver	N_X176	Taurodeoxycholic acid	Bile acids, alcohols and derivatives
liver	N_X163	Taurohyocholate	Bile acids, alcohols and derivatives
adrenl	N_X56	Glycocholic acid	Bile acids, alcohols and derivatives
blood	N_X56	Glycocholic acid	Bile acids, alcohols and derivatives
colon	P_X201	Glycocholic acid	Bile acids, alcohols and derivatives
colon	N_X32	Glycocholic acid	Bile acids, alcohols and derivatives
epiFat	N_X21	Glycocholic acid	Bile acids, alcohols and derivatives
heart	N_X88	Glycocholic acid	Bile acids, alcohols and derivatives
kidney	P_X321	Glycocholic acid	Bile acids, alcohols and derivatives
rectum	P_X175	Glycocholic acid	Bile acids, alcohols and derivatives
rectum	N_X28	Glycocholic acid	Bile acids, alcohols and derivatives
thymus	P_X206	Glycocholic acid	Bile acids, alcohols and derivatives
thymus	N_X80	5-HETE	Eicosanoids
liver	N_X306	6,7-dihydro-12-epi-LTB4	Eicosanoids
adrenl	N_X78	DOxLTB4	Eicosanoids
colon	N_X98	DOxLTB4	Eicosanoids
rectum	N_X87	DOxLTB4	Eicosanoids
kidney	N_X148	6,7-dihydro-12-epi-LTB4	Eicosanoids
adrenl	N_X36	Leukotriene D4	Eicosanoids
brain	N_X63	PGD2-1-Glyceryl ester	Eicosanoids
blood	N_X100	Alpha-linolenyl carnitine	Lipids and lipid-like molecules
thymus	N_X76	Alpha-linolenyl carnitine	Lipids and lipid-like molecules
liver	P_X42	Butyrobetaine	Lipids and lipid-like molecules
colon	P_X38	Butyrylcarnitine	Lipids and lipid-like molecules
rectum	P_X30	Butyrylcarnitine	Lipids and lipid-like molecules
blood	P_X357	Corticosterone	Lipids and lipid-like molecules
cecum	P_X597	CPA(18:1(9Z)/0:0)	Lipids and lipid-like molecules
colon	P_X16	L-Acetylcarnitine	Lipids and lipid-like molecules
epiFat	P_X8	L-Acetylcarnitine	Lipids and lipid-like molecules
kidney	P_X50	L-Acetylcarnitine	Lipids and lipid-like molecules
rectum	P_X12	L-Acetylcarnitine	Lipids and lipid-like molecules
kidney	P_X328	Linoleamide	Lipids and lipid-like molecules
liver	P_X489	Linoleamide	Lipids and lipid-like molecules
adrenl	P_X112	L-Palmitoylcarnitine	Lipids and lipid-like molecules
colon	P_X156	L-Palmitoylcarnitine	Lipids and lipid-like molecules
heart	P_X162	L-Palmitoylcarnitine	Lipids and lipid-like molecules
rectum	P_X132	L-Palmitoylcarnitine	Lipids and lipid-like molecules
thymus	P_X166	L-Palmitoylcarnitine	Lipids and lipid-like molecules
colon	P_X222	Oleamide	Lipids and lipid-like molecules
kidney	P_X344	Oleamide	Lipids and lipid-like molecules
rectum	P_X187	Oleamide	Lipids and lipid-like molecules
thymus	P_X227	Oleamide	Lipids and lipid-like molecules
adrenl	GC_X4399	Palmitic acid	Lipids and lipid-like molecules
blood	GC_X1765	Palmitic acid	Lipids and lipid-like molecules
adrenl	P_X139	Palmitic amide	Lipids and lipid-like molecules
colon	P_X221	Palmitic amide	Lipids and lipid-like molecules
kidney	P_X336	Palmitic amide	Lipids and lipid-like molecules
colon	P_X32	Propionylcarnitine	Lipids and lipid-like molecules
rectum	P_X25	Propionylcarnitine	Lipids and lipid-like molecules
blood	GC_X2001	Stearic acid	Lipids and lipid-like molecules
brain	GC_X5179	Stearic acid	Lipids and lipid-like molecules
colon	P_X109	Stearic acid	Lipids and lipid-like molecules
kidney	P_X230	Stearic acid	Lipids and lipid-like molecules
rectum	P_X87	Stearic acid	Lipids and lipid-like molecules
liver	N_X377	12,13-DHOME	Lipids and lipid-like molecules
blood	P_X89	20a,22b-Dihydroxycholesterol	Lipids and lipid-like molecules
rectum	P_X133	20a,22b-Dihydroxycholesterol	Lipids and lipid-like molecules
cecum	N_X244	9,10,13-TriHOME	Lipids and lipid-like molecules
liver	N_X545	Hexanoylcarnitine	Lipids and lipid-like molecules
cecum	P_X130	L-Decanoylcarnitine	Lipids and lipid-like molecules
cecum	P_X131	L-Decanoylcarnitine	Lipids and lipid-like molecules
blood	N_X17	LysoPC(14:0)	LysoPC or LysoPE or PC or PE
blood	N_X20	LysoPC(14:0)	LysoPC or LysoPE or PC or PE
colon	P_X98	LysoPC(14:0)	LysoPC or LysoPE or PC or PE
colon	P_X160	LysoPC(14:0)	LysoPC or LysoPE or PC or PE
liver	N_X212	LysoPC(14:0)	LysoPC or LysoPE or PC or PE
rectum	N_X32	LysoPC(14:0)	LysoPC or LysoPE or PC or PE
rectum	P_X136	LysoPC(14:0)	LysoPC or LysoPE or PC or PE
thymus	P_X109	LysoPC(14:0)	LysoPC or LysoPE or PC or PE
adrenl	P_X53	LysoPC(14:1)	LysoPC or LysoPE or PC or PE
adrenl	N_X50	LysoPC(15:0)	LysoPC or LysoPE or PC or PE
blood	N_X51	LysoPC(15:0)	LysoPC or LysoPE or PC or PE
brain	N_X42	LysoPC(15:0)	LysoPC or LysoPE or PC or PE
colon	N_X48	LysoPC(15:0)	LysoPC or LysoPE or PC or PE
colon	P_X184	LysoPC(15:0)	LysoPC or LysoPE or PC or PE
kidney	N_X140	LysoPC(15:0)	LysoPC or LysoPE or PC or PE
liver	P_X352	LysoPC(15:0)	LysoPC or LysoPE or PC or PE
rectum	N_X39	LysoPC(15:0)	LysoPC or LysoPE or PC or PE
rectum	P_X156	LysoPC(15:0)	LysoPC or LysoPE or PC or PE
thymus	P_X192	LysoPC(15:0)	LysoPC or LysoPE or PC or PE
adrenl	P_X100	LysoPC(16:0)	LysoPC or LysoPE or PC or PE
blood	N_X124	LysoPC(16:0)	LysoPC or LysoPE or PC or PE
colon	N_X60	LysoPC(16:0)	LysoPC or LysoPE or PC or PE
heart	N_X64	LysoPC(16:0)	LysoPC or LysoPE or PC or PE
kidney	N_X124	LysoPC(16:0)	LysoPC or LysoPE or PC or PE
liver	N_X262	LysoPC(16:0)	LysoPC or LysoPE or PC or PE
rectum	N_X56	LysoPC(16:0)	LysoPC or LysoPE or PC or PE
thymus	N_X60	LysoPC(16:0)	LysoPC or LysoPE or PC or PE
adrenl	N_X114	LysoPC(16:1)	LysoPC or LysoPE or PC or PE
colon	N_X44	LysoPC(16:1)	LysoPC or LysoPE or PC or PE
colon	P_X108	LysoPC(16:1)	LysoPC or LysoPE or PC or PE
kidney	N_X107	LysoPC(16:1)	LysoPC or LysoPE or PC or PE
kidney	P_X231	LysoPC(16:1)	LysoPC or LysoPE or PC or PE
rectum	N_X36	LysoPC(16:1)	LysoPC or LysoPE or PC or PE
rectum	P_X86	LysoPC(16:1)	LysoPC or LysoPE or PC or PE
thymus	N_X38	LysoPC(16:1)	LysoPC or LysoPE or PC or PE
adrenl	P_X119	LysoPC(17:0)	LysoPC or LysoPE or PC or PE
colon	P_X168	LysoPC(17:0)	LysoPC or LysoPE or PC or PE
kidney	P_X290	LysoPC(17:0)	LysoPC or LysoPE or PC or PE
liver	P_X439	LysoPC(17:0)	LysoPC or LysoPE or PC or PE
adrenl	N_X54	LysoPC(18:0)	LysoPC or LysoPE or PC or PE
blood	N_X54	LysoPC(18:0)	LysoPC or LysoPE or PC or PE
colon	N_X85	LysoPC(18:0)	LysoPC or LysoPE or PC or PE
colon	P_X171	LysoPC(18:0)	LysoPC or LysoPE or PC or PE
heart	N_X84	LysoPC(18:0)	LysoPC or LysoPE or PC or PE
kidney	N_X146	LysoPC(18:0)	LysoPC or LysoPE or PC or PE
liver	N_X302	LysoPC(18:0)	LysoPC or LysoPE or PC or PE
rectum	N_X78	LysoPC(18:0)	LysoPC or LysoPE or PC or PE
thymus	P_X198	LysoPC(18:0)	LysoPC or LysoPE or PC or PE
adrenl	N_X43	LysoPC(18:1)	LysoPC or LysoPE or PC or PE
colon	N_X68	LysoPC(18:1)	LysoPC or LysoPE or PC or PE
kidney	P_X281	LysoPC(18:1)	LysoPC or LysoPE or PC or PE
rectum	N_X63	LysoPC(18:1)	LysoPC or LysoPE or PC or PE
thymus	N_X71	LysoPC(18:1)	LysoPC or LysoPE or PC or PE
adrenl	N_X24	LysoPC(18:2)	LysoPC or LysoPE or PC or PE
blood	N_X25	LysoPC(18:2)	LysoPC or LysoPE or PC or PE
colon	P_X124	LysoPC(18:2)	LysoPC or LysoPE or PC or PE
heart	N_X50	LysoPC(18:2)	LysoPC or LysoPE or PC or PE
kidney	N_X115	LysoPC(18:2)	LysoPC or LysoPE or PC or PE
liver	N_X237	LysoPC(18:2)	LysoPC or LysoPE or PC or PE
rectum	N_X45	LysoPC(18:2)	LysoPC or LysoPE or PC or PE
thymus	N_X46	LysoPC(18:2)	LysoPC or LysoPE or PC or PE
adrenl	P_X99	LysoPC(18:3)	LysoPC or LysoPE or PC or PE
colon	P_X137	LysoPC(18:3)	LysoPC or LysoPE or PC or PE
kidney	P_X268	LysoPC(18:3)	LysoPC or LysoPE or PC or PE
rectum	P_X111	LysoPC(18:3)	LysoPC or LysoPE or PC or PE
thymus	P_X149	LysoPC(18:3)	LysoPC or LysoPE or PC or PE
blood	N_X57	LysoPC(20:1)	LysoPC or LysoPE or PC or PE
colon	P_X206	LysoPC(20:1)	LysoPC or LysoPE or PC or PE
rectum	P_X177	LysoPC(20:1)	LysoPC or LysoPE or PC or PE
adrenl	N_X49	LysoPC(20:2)	LysoPC or LysoPE or PC or PE
blood	N_X50	LysoPC(20:2)	LysoPC or LysoPE or PC or PE
colon	N_X79	LysoPC(20:2)	LysoPC or LysoPE or PC or PE
rectum	N_X72	LysoPC(20:2)	LysoPC or LysoPE or PC or PE
thymus	N_X85	LysoPC(20:2)	LysoPC or LysoPE or PC or PE
adrenl	N_X30	LysoPC(20:4)	LysoPC or LysoPE or PC or PE
blood	P_X307	LysoPC(20:4)	LysoPC or LysoPE or PC or PE
colon	N_X51	LysoPC(20:4)	LysoPC or LysoPE or PC or PE
heart	N_X51	LysoPC(20:4)	LysoPC or LysoPE or PC or PE
kidney	N_X114	LysoPC(20:4)	LysoPC or LysoPE or PC or PE
liver	N_X241	LysoPC(20:4)	LysoPC or LysoPE or PC or PE
rectum	N_X44	LysoPC(20:4)	LysoPC or LysoPE or PC or PE
thymus	N_X49	LysoPC(20:4)	LysoPC or LysoPE or PC or PE
adrenl	P_X116	LysoPC(22:4)	LysoPC or LysoPE or PC or PE
blood	N_X75	LysoPC(22:6)	LysoPC or LysoPE or PC or PE
colon	N_X54	LysoPC(22:6)	LysoPC or LysoPE or PC or PE
heart	N_X52	LysoPC(22:6)	LysoPC or LysoPE or PC or PE
kidney	N_X118	LysoPC(22:6)	LysoPC or LysoPE or PC or PE
liver	N_X242	LysoPC(22:6)	LysoPC or LysoPE or PC or PE
rectum	N_X47	LysoPC(22:6)	LysoPC or LysoPE or PC or PE
thymus	P_X130	LysoPC(22:6)	LysoPC or LysoPE or PC or PE
adrenl	P_X91	LysoPE(16:0)	LysoPC or LysoPE or PC or PE
colon	P_X130	LysoPE(16:0)	LysoPC or LysoPE or PC or PE
rectum	P_X105	LysoPE(16:0)	LysoPC or LysoPE or PC or PE
thymus	P_X138	LysoPE(16:0)	LysoPC or LysoPE or PC or PE
adrenl	P_X106	LysoPE(18:1)	LysoPC or LysoPE or PC or PE
colon	P_X144	LysoPE(18:1)	LysoPC or LysoPE or PC or PE
heart	N_X69	LysoPE(18:1)	LysoPC or LysoPE or PC or PE
kidney	N_X125	LysoPE(18:1)	LysoPC or LysoPE or PC or PE
liver	P_X418	LysoPE(18:1)	LysoPC or LysoPE or PC or PE
rectum	P_X120	LysoPE(18:1)	LysoPC or LysoPE or PC or PE
thymus	N_X68	LysoPE(18:1)	LysoPC or LysoPE or PC or PE
adrenl	P_X149	LysoPE(18:2)	LysoPC or LysoPE or PC or PE
colon	P_X115	LysoPE(18:2)	LysoPC or LysoPE or PC or PE
heart	N_X46	LysoPE(18:2)	LysoPC or LysoPE or PC or PE
kidney	P_X236	LysoPE(18:2)	LysoPC or LysoPE or PC or PE
liver	P_X345	LysoPE(18:2)	LysoPC or LysoPE or PC or PE
rectum	P_X91	LysoPE(18:2)	LysoPC or LysoPE or PC or PE
adrenl	N_X44	LysoPE(20:1)	LysoPC or LysoPE or PC or PE
blood	N_X40	LysoPE(20:1)	LysoPC or LysoPE or PC or PE
brain	N_X49	LysoPE(20:1)	LysoPC or LysoPE or PC or PE
colon	N_X69	LysoPE(20:1)	LysoPC or LysoPE or PC or PE
heart	N_X73	LysoPE(20:1)	LysoPC or LysoPE or PC or PE
liver	N_X438	LysoPE(20:1)	LysoPC or LysoPE or PC or PE
rectum	N_X77	LysoPE(20:1)	LysoPC or LysoPE or PC or PE
thymus	N_X95	LysoPE(20:1)	LysoPC or LysoPE or PC or PE
adrenl	P_X80	LysoPE(20:4)	LysoPC or LysoPE or PC or PE
blood	P_X63	LysoPE(20:4)	LysoPC or LysoPE or PC or PE
colon	P_X111	LysoPE(20:4)	LysoPC or LysoPE or PC or PE
kidney	P_X239	LysoPE(20:4)	LysoPC or LysoPE or PC or PE
liver	P_X349	LysoPE(20:4)	LysoPC or LysoPE or PC or PE
rectum	P_X90	LysoPE(20:4)	LysoPC or LysoPE or PC or PE
thymus	P_X123	LysoPE(20:4)	LysoPC or LysoPE or PC or PE
blood	N_X132	LysoPE(22:0)	LysoPC or LysoPE or PC or PE
liver	P_X486	LysoPE(22:0)	LysoPC or LysoPE or PC or PE
adrenl	P_X113	LysoPE(22:4)	LysoPC or LysoPE or PC or PE
rectum	P_X192	PC(16:0/18:1(11Z))	LysoPC or LysoPE or PC or PE
cecum	P_X661	PC(16:0/18:2)	LysoPC or LysoPE or PC or PE
adrenl	N_X42	PE(P-16:0e/0:0)	LysoPC or LysoPE or PC or PE
blood	N_X37	PE(P-16:0e/0:0)	LysoPC or LysoPE or PC or PE
cecum	P_X554	PE(P-16:0e/0:0)	LysoPC or LysoPE or PC or PE
colon	P_X147	PE(P-16:0e/0:0)	LysoPC or LysoPE or PC or PE
heart	P_X156	PE(P-16:0e/0:0)	LysoPC or LysoPE or PC or PE
kidney	P_X277	PE(P-16:0e/0:0)	LysoPC or LysoPE or PC or PE
rectum	N_X61	PE(P-16:0e/0:0)	LysoPC or LysoPE or PC or PE
thymus	P_X159	PE(P-16:0e/0:0)	LysoPC or LysoPE or PC or PE
liver	P_X84	5-Methylcytidine	Nucleosides, nucleotides, and analogues
thymus	P_X22	5-Methylcytidine	Nucleosides, nucleotides, and analogues
colon	P_X29	Adenosine	Nucleosides, nucleotides, and analogues
rectum	P_X23	Adenosine	Nucleosides, nucleotides, and analogues
adrenl	P_X10	Cytidine	Nucleosides, nucleotides, and analogues
kidney	P_X45	Cytidine	Nucleosides, nucleotides, and analogues
liver	P_X49	Cytidine	Nucleosides, nucleotides, and analogues
thymus	P_X16	Cytidine	Nucleosides, nucleotides, and analogues
adrenl	N_X7	Guanosine	Nucleosides, nucleotides, and analogues
kidney	N_X20	N4-Acetylcytidine	Nucleosides, nucleotides, and analogues
brain	N_X61	6-Acetylmorphine	Organic compounds and others
colon	P_X119	2-Hexenoylcarnitine	Organic compounds and others
heart	P_X130	2-Hexenoylcarnitine	Organic compounds and others
kidney	P_X243	2-Hexenoylcarnitine	Organic compounds and others
liver	P_X93	Betaine	Organic compounds and others
kidney	N_X81	cis-Aconitic acid	Organic compounds and others
liver	N_X39	cis-Aconitic acid	Organic compounds and others
adrenl	GC_X3238	Citric acid	Organic compounds and others
blood	GC_X1080	Citric acid	Organic compounds and others
cecum	P_X42	N1,N8-Diacetylspermidine	Organic compounds and others
blood	GC_X286	Urea	Organic compounds and others
cecum	P_X6	Hypotaurine	Organic compounds and others
heart	P_X5	Hypotaurine	Organic compounds and others
liver	P_X18	Hypotaurine	Organic compounds and others
blood	GC_X860	Taurine	Organic compounds and others
cecum	P_X22	Acetylcholine	Organic compounds and others
adrenl	P_X176	Choline	Organic compounds and others
colon	P_X8	Choline	Organic compounds and others
heart	P_X8	Choline	Organic compounds and others
thymus	P_X7	Choline	Organic compounds and others
colon	P_X14	L-Carnitine	Organic compounds and others
liver	P_X54	L-Carnitine	Organic compounds and others
adrenl	P_X68	Sphinganine	Organic compounds and others
kidney	P_X221	Sphinganine	Organic compounds and others
rectum	P_X73	Sphinganine	Organic compounds and others
adrenl	P_X70	Sphingosine	Organic compounds and others
cecum	P_X496	Sphingosine	Organic compounds and others
heart	P_X104	Sphingosine	Organic compounds and others
liver	P_X485	Sphingosine	Organic compounds and others
thymus	P_X36	D-Sedoheptulose 7-phosphate	Organic compounds and others
cecum	P_X23	Gluconic acid	Organic compounds and others
liver	P_X96	L-Kynurenine	Organic compounds and others
kidney	N_X70	Pantothenic acid	Organic compounds and others
cecum	P_X177	4,6-Dihydroxyquinoline	Organic compounds and others
rectum	P_X41	Hypoxanthine	Organic compounds and others
cecum	P_X160	Kynurenic acid	Organic compounds and others
brain	N_X8	Orotic acid	Organic compounds and others
cecum	P_X100	Thymine	Organic compounds and others
liver	P_X185	Thymine	Organic compounds and others
colon	P_X24	Xanthine	Organic compounds and others
thymus	P_X34	Xanthine	Organic compounds and others
kidney	N_X47	Xanthurenic acid	Organic compounds and others
liver	P_X63	Xanthurenic acid	Organic compounds and others
liver	N_X389	Adrenic acid	Unsaturated fatty acid
thymus	N_X120	Adrenic acid	Unsaturated fatty acid
cecum	P_X312	Alpha-Linolenic acid	Unsaturated fatty acid
adrenl	N_X63	Arachidonic acid	Unsaturated fatty acid
blood	N_X59	Arachidonic acid	Unsaturated fatty acid
colon	GC_X5211	Arachidonic acid	Unsaturated fatty acid
heart	N_X96	Arachidonic acid	Unsaturated fatty acid
liver	N_X344	Arachidonic acid	Unsaturated fatty acid
rectum	N_X83	Arachidonic acid	Unsaturated fatty acid
thymus	N_X110	Arachidonic acid	Unsaturated fatty acid
adrenl	N_X60	DHA	Unsaturated fatty acid
adrenl	GC_X6029	DHA	Unsaturated fatty acid
blood	N_X78	DHA	Unsaturated fatty acid
blood	GC_X2128	DHA	Unsaturated fatty acid
colon	N_X91	DHA	Unsaturated fatty acid
colon	GC_X5518	DHA	Unsaturated fatty acid
heart	N_X92	DHA	Unsaturated fatty acid
kidney	N_X167	DHA	Unsaturated fatty acid
liver	N_X355	DHA	Unsaturated fatty acid
rectum	N_X82	DHA	Unsaturated fatty acid
thymus	N_X106	DHA	Unsaturated fatty acid
colon	P_X104	Docosatrienoic acid	Unsaturated fatty acid
rectum	P_X82	Docosatrienoic acid	Unsaturated fatty acid
adrenl	N_X67	DPA	Unsaturated fatty acid
liver	N_X362	DPA	Unsaturated fatty acid
liver	N_X215	EPA	Unsaturated fatty acid
adrenl	N_X89	ETA	Unsaturated fatty acid
liver	N_X384	ETA	Unsaturated fatty acid
adrenl	GC_X5118	Linoleic acid	Unsaturated fatty acid
blood	N_X27	Linoleic acid	Unsaturated fatty acid
cecum	P_X559	Linoleic acid	Unsaturated fatty acid
liver	N_X358	Linoleic acid	Unsaturated fatty acid
adrenl	N_X116	Oleic acid	Unsaturated fatty acid
blood	GC_X1976	Oleic acid	Unsaturated fatty acid
liver	N_X390	Oleic acid	Unsaturated fatty acid
