# Supplementary material for: Integrated multi-omics reveal important roles of gut contents in intestinal ischemia–reperfusion induced injuries in rats
Source: Commun Biol. 2022 Sep 9;5:938. doi: 10.1038/s42003-022-03887-8 (PMC9463172; doi:10.1038/s42003-022-03887-8)
Supplement: Supplementary file 4 — Supplementary Data 2 [file 42003_2022_3887_MOESM4_ESM.xlsx]

## Sheet: Sheet1
Supplementary Data 2: Class distribution of metabolites across tissues.
Adrenal	Met_Class	Sum_Abun_Sham	percent_Sham	Sum_Abun_IR0h	percent_IR0h	Sum_Abun_IR6h	percent_IR6h	Sum_Abun_IR72h	percent_IR72h
1	Amino acids, peptides, and analogues	0.0668263	0.11015	0.0558359	0.0896	0.0501158	0.0798	0.0595666	0.097479
2	Benzenoids	0.00319377	0.00526	0.000843865	0.0014	0.00017081	0.0003	0.00185458	0.003035
3	Bile acids, alcohols and derivatives	0.00559488	0.00922	0.00413217	0.0066	0.00885856	0.0141	0.00393196	0.006435
4	Eicosanoids	0.0448776	0.07397	0.0543245	0.0872	0.0431597	0.0687	0.0430594	0.070465
5	Lipids and lipid-like molecules	0.00444191	0.00732	0.00608241	0.0098	0.00475238	0.0076	0.00387515	0.006342
6	LysoPC or LysoPE or PC or PE	0.34672	0.57152	0.353593	0.5673	0.349406	0.5562	0.327512	0.535963
7	Nucleosides, nucleotides, and analogues	0.00266696	0.0044	0.00165789	0.0027	0.00176539	0.0028	0.00244256	0.003997
8	Organic compounds and others	0.018012	0.02969	0.0117028	0.0188	0.0137692	0.0219	0.0157224	0.025729
9	Unsaturated fatty acid	0.11433	0.18846	0.135088	0.2167	0.156228	0.2487	0.153107	0.250555
Blood	Met_Class	Sum_Abun_Sham	percent_Sham	Sum_Abun_IR0h	percent_IR0h	Sum_Abun_IR6h	percent_IR6h	Sum_Abun_IR72h	percent_IR72h
1	Amino acids, peptides, and analogues	0.00791872	0.03479	0.0130705	0.05647	0.00799762	0.035	0.0102334	0.04207
2	Benzenoids	0.000465438	0.00204	0.00074817	0.00323	0.000112782	0.0005	0.000344252	0.00142
3	Bile acids, alcohols and derivatives	0.011651	0.05119	0.034471	0.14894	0.0195202	0.0854	0.014436	0.05935
4	Lipids and lipid-like molecules	0.00340885	0.01498	0.00379401	0.01639	0.0043986	0.0193	0.00433474	0.01782
5	LysoPC or LysoPE or PC or PE	0.200018	0.87874	0.175287	0.75735	0.189727	0.8304	0.208838	0.85863
6	Organic compounds and others	0.00081102	0.00356	0.000379273	0.00164	0.001179	0.0052	0.000857409	0.00353
7	Unsaturated fatty acid	0.00334687	0.0147	0.00369843	0.01598	0.00552811	0.0242	0.00417767	0.01718
Brain	Met_Class	Sum_Abun_Sham	percent_Sham	Sum_Abun_IR0h	percent_IR0h	Sum_Abun_IR6h	percent_IR6h	Sum_Abun_IR72h	percent_IR72h
1	Amino acids, peptides, and analogues	3.95e-05	0.00038	4.32e-05	0.00048	4.42e-05	0.00057	3.77e-05	0.0004
2	Eicosanoids	0.0303139	0.29515	0.0241404	0.26862	0.0191214	0.24737	0.0256951	0.27495
3	Lipids and lipid-like molecules	5.19e-05	0.00051	6.245e-05	0.00069	7.35e-05	0.00095	5.5e-05	0.00059
4	LysoPC or LysoPE or PC or PE	0.0662272	0.64482	0.0632781	0.70411	0.0556946	0.72052	0.0634412	0.67886
5	Organic compounds and others	0.00607387	0.05914	0.00234516	0.0261	0.00236367	0.03058	0.00422379	0.0452
Cecal Content	Met_Class	Sum_Abun_Sham	percent_Sham	Sum_Abun_IR0h	percent_IR0h	Sum_Abun_IR6h	percent_IR6h	Sum_Abun_IR72h	percent_IR72h
1	Amino acids, peptides, and analogues	0.0370233	0.3473	0.060448	0.598	0.0668146	0.691	0.0488956	0.4448
2	Bile acids, alcohols and derivatives	0.0385734	0.3618	0.0317248	0.3139	0.0141033	0.146	0.0299108	0.2721
3	Lipids and lipid-like molecules	0.00352643	0.0331	0.0019771	0.0196	0.00231205	0.024	0.00242309	0.022
4	LysoPC or LysoPE or PC or PE	0.00276862	0.026	0.000309905	0.0031	0.000784538	0.008	0.00175938	0.016
5	Organic compounds and others	0.00476047	0.0447	0.00264505	0.0262	0.00421451	0.044	0.00553444	0.0503
6	Unsaturated fatty acid	0.0199502	0.1871	0.00397243	0.0393	0.00846424	0.088	0.0214126	0.1948
Colon	Met_Class	Sum_Abun_Sham	percent_Sham	Sum_Abun_IR0h	percent_IR0h	Sum_Abun_IR6h	percent_IR6h	Sum_Abun_IR72h	percent_IR72h
1	Amino acids, peptides, and analogues	0.0830461	0.1698	0.0941618	0.1931	0.0970581	0.2123	0.0826535	0.1784
2	Benzenoids	0.00323148	0.0066	0.00423174	0.0087	0.0047144	0.0103	0.00278773	0.006
3	Bile acids, alcohols and derivatives	0.0371165	0.0759	0.0323621	0.0664	0.0369884	0.0809	0.0275233	0.0594
4	Eicosanoids	0.0147218	0.0301	0.0175468	0.036	0.0159396	0.0349	0.0236557	0.0511
5	Lipids and lipid-like molecules	0.0348917	0.0713	0.0365004	0.0749	0.0295737	0.0647	0.0245552	0.053
6	LysoPC or LysoPE or PC or PE	0.293113	0.5992	0.283929	0.5824	0.257918	0.5642	0.282327	0.6094
7	Nucleosides, nucleotides, and analogues	0.000770667	0.0016	0.000174027	0.0004	0.00016979	0.0004	0.0004149	0.0009
8	Organic compounds and others	0.00912029	0.0186	0.00768826	0.0158	0.00831524	0.0182	0.00909157	0.0196
9	Unsaturated fatty acid	0.013133	0.0268	0.0109258	0.0224	0.00648938	0.0142	0.0102695	0.0222
EpiFat	Met_Class	Sum_Abun_Sham	percent_Sham	Sum_Abun_IR0h	percent_IR0h	Sum_Abun_IR6h	percent_IR6h	Sum_Abun_IR72h	percent_IR72h
1	Amino acids, peptides, and analogues	0.0312985	0.11	0.0411272	0.888	0.0421644	0.77	0.0343206	0.61
2	Bile acids, alcohols and derivatives	0.107284	0.38	0.00367283	0.079	0.010658	0.19	0.00672803	0.12
3	Lipids and lipid-like molecules	0.145234	0.51	0.00153875	0.033	0.00186692	0.03	0.0152332	0.27
Heart	Met_Class	Sum_Abun_Sham	percent_Sham	Sum_Abun_IR0h	percent_IR0h	Sum_Abun_IR6h	percent_IR6h	Sum_Abun_IR72h	percent_IR72h
1	Amino acids, peptides, and analogues	0.00267039	0.01061	0.00205989	0.00795	0.00192682	0.00785	0.00245998	0.00955
2	Bile acids, alcohols and derivatives	0.00358272	0.01423	0.00293628	0.01133	0.00313449	0.01278	0.00262466	0.01019
3	Lipids and lipid-like molecules	0.00226272	0.00899	0.00391559	0.01511	0.00362279	0.01477	0.00302385	0.01174
4	LysoPC or LysoPE or PC or PE	0.225896	0.89729	0.222504	0.85889	0.212769	0.86719	0.22877	0.88793
5	Organic compounds and others	0.00381186	0.01514	0.00216143	0.00834	0.00333876	0.01361	0.00258161	0.01002
6	Unsaturated fatty acid	0.0135285	0.05374	0.0254821	0.09836	0.0205615	0.0838	0.0181845	0.07058
Kidney	Met_Class	Sum_Abun_Sham	percent_Sham	Sum_Abun_IR0h	percent_IR0h	Sum_Abun_IR6h	percent_IR6h	Sum_Abun_IR72h	percent_IR72h
1	Amino acids, peptides, and analogues	0.111788	0.31	0.132993	0.409	0.13816	0.41768	0.120403	0.3361
2	Benzenoids	0.00462245	0.0128	0.00468837	0.0144	0.00535576	0.01619	0.00522688	0.0146
3	Bile acids, alcohols and derivatives	0.00818862	0.0227	0.00263864	0.0081	0.00531029	0.01605	0.00416557	0.0116
4	Eicosanoids	0.000450838	0.0013	0.00165047	0.0051	0.000693902	0.0021	0.000710545	0.002
5	Lipids and lipid-like molecules	0.0169878	0.0471	0.0131717	0.0405	0.0151113	0.04568	0.0155592	0.0434
6	LysoPC or LysoPE or PC or PE	0.186122	0.5162	0.124718	0.3836	0.127367	0.38505	0.173465	0.4842
7	Nucleosides, nucleotides, and analogues	0.00330667	0.0092	0.00406275	0.0125	0.0033488	0.01012	0.00365487	0.0102
8	Organic compounds and others	0.0238924	0.0663	0.0276716	0.0851	0.0289762	0.0876	0.0258834	0.0723
9	Unsaturated fatty acid	0.0052031	0.0144	0.0135545	0.0417	0.00645471	0.01951	0.00917046	0.0256
Liver	Met_Class	Sum_Abun_Sham	percent_Sham	Sum_Abun_IR0h	percent_IR0h	Sum_Abun_IR6h	percent_IR6h	Sum_Abun_IR72h	percent_IR72h
1	Amino acids, peptides, and analogues	0.0516046	0.22098	0.0587586	0.236	0.0589549	0.2294	0.0565822	0.23001
2	Benzenoids	0.00185323	0.00794	0.00368393	0.0148	0.00431592	0.0168	0.00160736	0.00653
3	Bile acids, alcohols and derivatives	0.0705316	0.30203	0.0367305	0.1475	0.055768	0.217	0.066625	0.27084
4	Eicosanoids	0.000665343	0.00285	0.00323572	0.013	0.00200459	0.0078	0.00107202	0.00436
5	Lipids and lipid-like molecules	0.00136372	0.00584	0.00235295	0.0094	0.00265276	0.0103	0.00180793	0.00735
6	LysoPC or LysoPE or PC or PE	0.0926572	0.39677	0.0881381	0.354	0.0841396	0.3273	0.0974132	0.396
7	Nucleosides, nucleotides, and analogues	0.00188876	0.00809	0.00105454	0.0042	0.000988335	0.0038	0.0015782	0.00642
8	Organic compounds and others	0.00865043	0.03704	0.00747957	0.03	0.00822313	0.032	0.0103198	0.04195
9	Unsaturated fatty acid	0.00431238	0.01847	0.0475607	0.191	0.0400032	0.1556	0.00899019	0.03655
Rectum	Met_Class	Sum_Abun_Sham	percent_Sham	Sum_Abun_IR0h	percent_IR0h	Sum_Abun_IR6h	percent_IR6h	Sum_Abun_IR72h	percent_IR72h
1	Amino acids, peptides, and analogues	0.0931949	0.16631	0.109636	0.1806	0.107743	0.2034	0.0981084	0.17219
2	Benzenoids	0.00284437	0.00508	0.00344936	0.0057	0.0036401	0.0069	0.00298628	0.00524
3	Bile acids, alcohols and derivatives	0.0308922	0.05513	0.031657	0.0521	0.0403481	0.0762	0.0323327	0.05675
4	Eicosanoids	0.0126519	0.02258	0.0177784	0.0293	0.0132868	0.0251	0.0189565	0.03327
5	Lipids and lipid-like molecules	0.0313734	0.05599	0.0402042	0.0662	0.032625	0.0616	0.0320886	0.05632
6	LysoPC or LysoPE or PC or PE	0.37196	0.66379	0.37974	0.6254	0.312816	0.5905	0.364471	0.63969
7	Nucleosides, nucleotides, and analogues	0.000360027	0.00064	0.000944886	0.0016	0.000412219	0.0008	0.000178612	0.00031
8	Organic compounds and others	0.00949831	0.01695	0.00995634	0.0164	0.0100839	0.019	0.00938443	0.01647
9	Unsaturated fatty acid	0.00758642	0.01354	0.013865	0.0228	0.0088077	0.0166	0.011253	0.01975
Thymus	Met_Class	Sum_Abun_Sham	percent_Sham	Sum_Abun_IR0h	percent_IR0h	Sum_Abun_IR6h	percent_IR6h	Sum_Abun_IR72h	percent_IR72h
1	Amino acids, peptides, and analogues	0.0430785	0.11547	0.0462733	0.11673	0.0515077	0.1407	0.0462758	0.12314
2	Benzenoids	0.000135233	0.00036	0.00221268	0.00558	0.000617023	0.001685	0.000136691	0.00036
3	Bile acids, alcohols and derivatives	0.0079587	0.02133	0.00621383	0.01568	0.00549484	0.01501	0.00774774	0.02062
4	Eicosanoids	0.000664223	0.00178	0.000361709	0.00091	0.000346313	0.000946	0.000654008	0.00174
5	Lipids and lipid-like molecules	0.0104588	0.02804	0.0136376	0.0344	0.0127159	0.034735	0.0131832	0.03508
6	LysoPC or LysoPE or PC or PE	0.273132	0.73215	0.305245	0.77002	0.277422	0.757815	0.262474	0.69843
7	Nucleosides, nucleotides, and analogues	0.00324743	0.0087	0.00290998	0.00734	0.00307548	0.008401	0.00289228	0.0077
8	Organic compounds and others	0.00302493	0.00811	0.00612542	0.01545	0.00548247	0.014976	0.0028414	0.00756
9	Unsaturated fatty acid	0.0313562	0.08405	0.01343	0.03388	0.00941986	0.025732	0.0396019	0.10538
