# Supplementary material for: Integrated multi-omics reveal important roles of gut contents in intestinal ischemia–reperfusion induced injuries in rats
Source: Commun Biol. 2022 Sep 9;5:938. doi: 10.1038/s42003-022-03887-8 (PMC9463172; doi:10.1038/s42003-022-03887-8)
Supplement: Supplementary file 5 — Supplementary Data 3 [file 42003_2022_3887_MOESM5_ESM.xlsx]

## Sheet: Sheet1
Supplementary Data 3: Statistics of metabolites in the gut content by a new metabolomic analysis.
	KEGG.ID	Met	Sham_mean	IR0h_mean	IR6h_mean	IR0h2Sham	IR6h2Sham	IR6h2IR0h	wilcox_Sham_IR0h	wilcox_IR0h_IR6h	VIP_Sham_IR0h	cvSE_Sham_IR0h	VIP_IR0h_IR6h	cvSE_IR0h_IR6h
1	C00003	Nicotinamide adenine dinucleotide (NAD)	5805.52	1419.93	2945.8	0.244582	0.507413	2.07461	7.57756e-05	0.212499	1.95282	0.692842	0.938119	0.704941
2	C00015	Uridine 5'-diphosphate (UDP)	4085.77	785.29	2849.53	0.192201	0.697429	3.62864	1.08251e-05	0.00725148	2.11306	0.439978	1.35311	0.813654
3	C00016	Flavin adenine dinucleotide (FAD)	5557.67	1968.47	3395.61	0.354189	0.610978	1.725	0.000725281	0.0643292	1.67008	0.425425	0.929502	0.763448
4	C00025	L-Glutamate	25239.1	17033.7	15171.8	0.674894	0.601121	0.89069	0.684211	0.371155	0.627614	0.734548	0.900683	0.876453
5	C00026	alpha-ketoglutarate	7540	6164.74	5010.45	0.817604	0.664516	0.812761	0.393048	0.436617	0.453404	0.390708	0.677963	0.455708
6	C00029	Uridine diphosphate glucose(UDP-D-Glucose)	31832.6	4036.05	13216.6	0.12679	0.415192	3.27464	1.08251e-05	0.0305875	2.72734	0.735177	1.44057	1.22842
7	C00041	L-Alanine	29956.3	21474.1	28165.9	0.716849	0.940233	1.31162	0.105122	0.108344	0.726511	0.609247	0.627253	0.494442
8	C00042	Succinate	385947	269370	299500	0.697945	0.776014	1.11186	0.0630128	0.625096	0.729597	0.630701	0.433305	0.814001
9	C00043	UDP-N-acetylglucosamine	25250.2	4493.75	7441.2	0.177969	0.294699	1.6559	2.16502e-05	0.752095	2.48497	0.647437	0.661373	0.958958
10	C00047	L-Lysine	3756	2989.13	5011.89	0.795828	1.33437	1.67671	0.0892096	0.00191102	0.451581	0.545642	1.00021	0.655212
11	C00049	L-Aspartate	39570.1	8358.97	33361.1	0.211245	0.84309	3.99106	1.08251e-05	0.000141746	2.11119	0.194867	1.8972	0.524943
12	C00055	Cytidine 5'-monophosphate (CMP)	16183.3	14474	8376.06	0.894378	0.517574	0.578697	0.630529	0.122267	0.623954	0.956689	0.596717	0.704704
13	C00061	Flavin mononucleotide (FMN)	5009.15	3807.92	4166.92	0.760193	0.831862	1.09428	0.393048	0.708831	0.743021	0.810169	0.202186	1.0026
14	C00062	L-Arginine	310394	744522	289750	2.39864	0.933492	0.389176	0.0114962	0.00191102	1.49484	1.13838	1.62357	0.913801
15	C00064	L-Glutamine	20429.3	11600.6	15135.8	0.567841	0.740885	1.30474	0.0114962	0.212499	1.12201	0.311698	0.95107	0.966442
16	C00072	L-Ascorbic acid	426581	208412	220465	0.488563	0.516818	1.05783	0.123005	0.88588	0.933485	1.05389	0.60643	0.720294
17	C00073	L-Methionine	122854	109602	113698	0.892126	0.925468	1.03737	0.393048	1	0.467567	0.537785	0.411561	0.552074
18	C00078	L-Tryptophan	165619	160559	99112.1	0.96945	0.598436	0.617294	0.970512	0.154081	0.345217	0.230888	1.21518	0.901998
19	C00079	L-Phenylalanine	2.26817e+06	1.93598e+06	3.05608e+06	0.85354	1.34738	1.57857	0.352681	0.137503	0.248604	0.641955	0.626487	0.29506
20	C00082	L-Tyrosine	35221.5	26641.9	30301.5	0.756408	0.860313	1.13737	0.14314	0.666477	0.735786	0.951108	0.33687	0.475403
21	C00093	Glycerol 3-phosphate	49135.9	76307.9	49363.4	1.553	1.00463	0.646897	0.075256	0.026016	0.833838	0.737045	1.09583	0.215639
22	C00095	D-Fructose	47615.6	225191	84343.1	4.72934	1.77133	0.374541	0.000129901	0.00191102	2.21815	0.750952	1.83769	1.21303
23	C00099	Beta-Alanine	5292.42	4039.66	5685.67	0.763291	1.0743	1.40746	0.190316	0.0841277	0.539969	0.586261	0.99616	0.34395
24	C00103	alpha-D-Glucose 1-phosphate	16759.2	7760.57	11023.5	0.463063	0.657759	1.42045	0.0288056	0.403111	1.39468	0.641898	0.710123	1.00359
25	C00105	Uridine 5'-monophosphate (UMP)	39846.2	6703.57	20923.9	0.168236	0.525116	3.12131	0.00208924	0.00384448	2.02778	0.817395	1.67254	0.893598
26	C00106	Uracil	415033	425454	454993	1.02511	1.09628	1.06943	0.970512	0.436617	0.184062	0.333049	0.205665	0.198521
27	C00108	Anthranilic acid (Vitamin L1)	46865.4	68378.5	66727.7	1.45904	1.42381	0.975858	0.0892096	0.234983	1.31204	0.805592	0.487762	0.267049
28	C00112	Cytidine 5'-diphosphate (CDP)	2826.03	886.983	1253.01	0.313862	0.44338	1.41266	1.08251e-05	0.015536	1.87007	0.318295	0.773418	0.649509
29	C00114	Choline	797504	677364	662409	0.849354	0.830602	0.977922	0.247451	0.977098	0.525527	0.472826	0.210725	0.31511
30	C00117	D-Ribose 5-phosphate	3946.38	1714.93	2277.65	0.434558	0.577149	1.32813	0.217563	0.508007	0.840421	0.630144	0.532183	0.822252
31	C00123	L-Leucine	1.08139e+06	673233	999686	0.622564	0.924447	1.4849	0.0185434	0.0841277	0.864982	0.558897	0.762971	0.272937
32	C00127	Glutathione disulfide	2907.09	3104.21	2971.74	1.06781	1.02224	0.957326	0.578742	0.584845	0.132047	0.619757	0.37568	0.568289
33	C00135	L-Histidine	13704.7	10574.7	15825.7	0.771612	1.15476	1.49655	0.279861	0.108344	0.559399	0.47146	0.849	0.336931
34	C00137	myo-Inositol	49878.2	54696.6	30042.2	1.09661	0.602313	0.549252	0.435872	0.000197832	0.324888	0.697274	1.31655	0.433982
35	C00140	N-Acetyl-D-glucosamine	389545	154507	198614	0.396635	0.509862	1.28547	0.739364	0.0484037	0.547305	0.535134	0.522705	0.566436
36	C00144	Guanosine 5'-monophosphate (GMP)	7510.32	2772.77	5486.65	0.369194	0.730548	1.97876	0.00105003	0.137503	1.36028	0.70924	0.92106	0.577736
37	C00147	Adenine	296477	281738	183278	0.950285	0.618187	0.650528	0.684211	0.122267	0.220378	0.523057	1.07235	0.5166
38	C00148	L-Proline	1767	1938.1	2080.07	1.09683	1.17718	1.07325	0.853428	0.752095	0.394986	0.227502	0.649836	0.407739
39	C00149	L-Malic acid	107240	66671.8	96659.3	0.621704	0.901332	1.44978	0.0524259	0.311924	0.992892	0.854776	1.14513	0.403235
40	C00153	Nicotinamide	12299.6	16966.6	8774.17	1.37945	0.713371	0.517143	0.0089307	0.000884127	0.875487	0.6665	1.39832	0.570042
41	C00156	4-Hydroxybenzoate	2154.99	1873.33	1834.26	0.869297	0.851166	0.979142	0.795936	0.796094	0.47145	0.391621	0.23442	0.304562
42	C00157	PC(16:0/16:0)	1993.33	2421.81	3561.25	1.21496	1.78659	1.47049	0.528849	0.25905	0.692391	0.535726	1.22588	1.73029
43	C00158	Citrate	108109	31205.7	75686.9	0.288651	0.7001	2.42542	0.000129901	0.0956428	1.89927	0.530012	1.28272	0.759023
44	C00178	Thymine	33542.9	32016.3	24059	0.954487	0.717262	0.751463	0.970512	0.0484037	0.348283	0.208168	0.71264	0.73461
45	C00181	D-Xylose	6810.96	5168.51	4120.84	0.758852	0.60503	0.797297	0.435872	0.234983	0.481279	0.603921	0.764844	0.59355
46	C00183	L-Valine	360108	223906	431401	0.621776	1.19798	1.9267	0.0114962	0.00243211	0.955661	0.750217	1.23092	0.339441
47	C00185	Cellobiose	69440	310952	68999.7	4.478	0.993659	0.221898	4.33004e-05	1.93753e-05	2.09643	0.681741	2.23212	0.701466
48	C00188	L-Threonine	30113.2	29585.6	25451	0.982477	0.845176	0.86025	0.970512	0.371155	0.346856	0.542573	0.655771	0.234426
49	C00191	D-Glucuronate	382456	168812	169388	0.441389	0.442896	1.00341	0.217563	0.403111	0.839291	0.894424	0.458148	0.717988
50	C00204	2-Dehydro-3-deoxy-D-gluconate	498088	261478	203477	0.524963	0.408516	0.778181	0.0432571	0.708831	1.15557	0.901533	0.431206	0.500862
51	C00208	D-Maltose	124867	593746	150145	4.75504	1.20244	0.252878	1.08251e-05	6.83236e-05	2.26872	0.394586	2.1645	0.413881
52	C00212	Adenosine	201114	262460	192279	1.30503	0.956068	0.732601	0.247451	0.0956428	0.560835	0.39501	0.660901	0.649277
53	C00219	Arachidonic Acid (peroxide free)	257902	188529	430790	0.731012	1.67037	2.285	0.0288056	0.000884127	0.448082	0.693651	1.28922	0.462765
54	C00230	3,4-Dihydroxybenzoate (Protocatechuic acid)	22915.4	52041.7	33621.7	2.27104	1.46721	0.646052	0.0185434	0.191532	1.22525	0.722931	0.911276	0.742941
55	C00239	2'-Deoxycytidine 5'-monophosphate (dCMP)	6187.29	8723.13	8338.22	1.40985	1.34764	0.955876	0.14314	0.625096	0.892696	0.652074	0.602847	0.815412
56	C00243	D-Lactose	17837.2	31223.6	14932.7	1.75048	0.837167	0.478251	0.000725281	1.01975e-06	1.17465	0.597396	1.53985	0.145416
57	C00245	Taurine	48907.6	18546.9	35122	0.379223	0.718129	1.89369	0.00105003	0.340738	1.43509	0.763592	1.19619	0.360188
58	C00249	Palmitic acid	297588	51228.1	275090	0.172144	0.9244	5.36991	1.08251e-05	3.05926e-05	2.35255	0.559915	2.26802	0.494294
59	C00253	Nicotinate	55692	51235.9	46896.6	0.919985	0.84207	0.915308	0.630529	0.54577	0.0722936	0.366659	0.796173	0.733344
60	C00255	Riboflavin	170404	189920	105255	1.11453	0.617679	0.554207	0.578742	0.00191102	0.495679	0.572081	1.20554	0.662155
61	C00257	D-gluconate	62886.5	19767.3	34948	0.314333	0.555731	1.76797	0.00684146	0.0643292	1.3854	0.988565	0.907194	0.770736
62	C00258	Glyceric acid	63644.2	71207	87050.9	1.11883	1.36777	1.22251	0.247451	0.340738	0.386901	0.339417	0.595719	0.458816
63	C00259	L-Arabinose	62637.3	102298	63484.3	1.63317	1.01352	0.620585	0.0524259	0.0417171	0.931323	0.799164	1.13154	0.538233
64	C00262	Hypoxanthine	1.56919e+07	1.35178e+07	7.63696e+06	0.861452	0.486681	0.564954	0.528849	0.0185453	0.290178	0.203294	1.30708	0.94278
65	C00267	Alpha-D-Glucose	686052	2.39074e+06	1.12447e+06	3.48477	1.63905	0.470347	0.00208924	0.00590846	2.13032	0.851357	1.65698	1.02293
66	C00270	N-Acetylneuraminic acid	52544.1	31431.9	28739	0.598199	0.546949	0.914327	0.970512	0.625096	0.562398	0.512177	0.218441	0.68258
67	C00284	EDTA	3936.37	3887.64	6863.99	0.987622	1.74374	1.76559	0.630529	0.752095	0.322511	0.280758	0.501685	0.751423
68	C00294	Inosine	60020.1	59905.7	43183.2	0.998095	0.719479	0.720853	0.684211	0.154081	0.140561	0.254609	0.901008	0.541796
69	C00300	Creatine	206713	81451.9	150129	0.394034	0.726269	1.84317	0.00150469	0.508007	1.64663	0.7149	0.763819	0.818953
70	C00311	Isocitrate	6995.96	3070.41	4455.49	0.438883	0.636866	1.45111	0.000725281	0.584845	1.38956	0.572393	0.605589	0.552519
71	C00314	Pyridoxine	65685.5	55875.2	61194.3	0.850646	0.931625	1.0952	0.481251	1	0.527499	0.98741	0.873343	0.807552
72	C00318	L-Carnitine	18411.5	29116.6	14052.7	1.58143	0.763258	0.482637	0.190316	0.00115232	0.868116	0.655571	1.36271	1.02159
73	C00319	Sphingosine	11015.8	44381.1	20737.4	4.02885	1.88251	0.467257	0.000129901	0.000503759	2.12243	0.535569	1.4055	0.788543
74	C00322	2-Oxoadipic acid	3.36883e+06	3.3701e+06	4.0519e+06	1.00038	1.20276	1.20231	0.970512	0.00191102	0.0487644	0.0638381	0.719201	0.340351
75	C00327	L-Citrulline	288698	188855	264740	0.654162	0.917016	1.40182	0.314999	0.172086	0.644919	0.579391	0.840265	0.305005
76	C00329	Glucosamine	10832.1	15869.6	14564.2	1.46505	1.34454	0.917741	0.0432571	0.708831	1.00794	0.620981	0.433725	0.49824
77	C00330	Deoxyguanosine	28738.3	36900.5	24884.1	1.28402	0.865886	0.674355	0.165494	0.0220155	0.558456	0.428068	0.959361	0.636084
78	C00333	D-galacturonic acid	126252	131084	96916.8	1.03827	0.767645	0.739352	1	0.25905	0.350368	0.485129	1.01156	0.959382
79	C00355	3,4-Dihydroxy-L-phenylalanine(L-DOPA)	13428.7	6471.5	8086.62	0.481915	0.602189	1.24957	0.000725281	0.284681	1.2202	0.509962	0.686145	0.764892
80	C00360	2'-Deoxyadenosine 5'-monophosphate (dAMP)	5349.11	2882.99	5717.12	0.538966	1.0688	1.98305	0.0432571	0.172086	1.0307	0.446971	0.976262	0.799003
81	C00364	Deoxythymidine 5'-phosphate (dTMP)	12529.8	3084.64	11746.5	0.246184	0.937486	3.80806	0.000129901	6.83236e-05	1.93384	0.48388	1.97246	0.639356
82	C00366	Uric acid	15360.4	9958.55	169824	0.648328	11.056	17.0531	0.035463	3.05926e-05	0.755893	0.585724	2.49083	0.42225
83	C00378	Thiamine	67132.7	72989.1	41168.8	1.08724	0.613245	0.56404	0.795936	0.0484037	0.197275	0.75674	0.971209	1.70512
84	C00380	Cytosine	217260	275675	306166	1.26887	1.40921	1.1106	0.684211	0.508007	0.239588	0.553972	0.48018	0.726471
85	C00385	Xanthine	481977	463615	393552	0.961903	0.816536	0.848875	0.739364	0.625096	0.528335	0.381812	0.378605	0.768265
86	C00386	L-Carnosine	4652.56	4207.45	3310.88	0.904331	0.711625	0.786908	0.970512	0.54577	0.109193	0.229884	0.719005	0.718822
87	C00388	Histamine	12842.4	26303	28906.2	2.04814	2.25084	1.09897	0.0185434	0.708831	1.13424	0.894331	0.329611	0.431558
88	C00398	Tryptamine	5579.6	4148.49	2952.5	0.743511	0.52916	0.711704	0.217563	0.172086	0.654191	0.772452	0.733992	0.767927
89	C00402	D-Aspartic acid	18493.2	6257.57	15335.3	0.338372	0.82924	2.45067	0.00105003	0.00725148	1.64319	0.515287	1.56345	0.543432
90	C00407	L-Isoleucine	22315.5	12242.7	13890.7	0.548619	0.622467	1.13461	0.0288056	0.0956428	0.830977	1.01382	0.530475	0.470919
91	C00408	L-Pipecolic acid	299008	255658	514028	0.85502	1.71911	2.01061	0.393048	0.00885147	0.377186	0.665433	1.25317	0.334939
92	C00429	Dihydrouracil	10455.9	7119.69	7064.04	0.680924	0.675602	0.992184	0.247451	0.796094	0.723409	0.864006	0.880766	0.360163
93	C00431	5-Aminopentanoic acid	17353.3	13189.7	53986.1	0.760068	3.111	4.09306	0.217563	0.0014919	0.585057	0.908181	1.74717	0.523165
94	C00437	N2-Acetyl-L-ornithine	14720.7	12084.4	15732.9	0.820913	1.06876	1.30192	0.165494	0.403111	0.396502	0.423377	0.442636	0.602476
95	C00449	L-Saccharopine	11109.7	5596.85	7463.19	0.503779	0.671771	1.33346	0.000129901	0.154081	1.33713	0.465445	0.643004	0.442593
96	C00474	Ribitol	723589	196399	543201	0.271423	0.750704	2.76581	0.0288056	0.00885147	1.66003	1.77386	1.69971	1.11172
97	C00475	Cytidine	20463.5	31459.8	33864	1.53736	1.65485	1.07642	0.0432571	0.54577	0.878558	0.530875	0.55874	0.813718
98	C00476	D-Lyxose	164923	144714	81578.9	0.877467	0.49465	0.563725	0.795936	0.137503	0.475879	0.66642	0.917671	0.518036
99	C00483	Tyramine	12631.7	12511	29758.1	0.990442	2.35582	2.37856	0.853428	0.436617	0.226646	0.173739	0.704258	1.04485
100	C00489	Glutaric acid	80424.9	137903	64047.1	1.71468	0.79636	0.464437	0.00684146	0.0014919	1.03593	0.605073	1.46906	0.763825
101	C00500	Biliverdin	13870.1	13585.9	11988.1	0.979514	0.864311	0.882387	0.911797	0.371155	0.231585	0.192843	0.355439	0.380079
102	C00515	D-Ornithine	16175	5724.64	18193	0.353919	1.12476	3.17802	0.0114962	3.05926e-05	1.25613	0.677569	1.67182	0.593849
103	C00526	2'-Deoxyuridine	103729	149470	105691	1.44096	1.01891	0.707105	0.00287947	0.00115232	0.992127	0.514148	1.00461	0.461937
104	C00534	Pyridoxamine (PM)	11265.4	11002.1	7385.46	0.976627	0.655589	0.671279	0.970512	0.191532	0.346334	0.552655	0.447317	0.921845
105	C00552	meso-Tartaric acid	6913.95	7834.9	5821.48	1.1332	0.841991	0.743019	0.684211	0.154081	0.332844	0.471777	0.590133	0.590236
106	C00559	Deoxyadenosine	62497.5	157268	79678.8	2.51639	1.27491	0.506643	0.0630128	0.0129529	1.05662	1.01395	1.55939	0.54004
107	C00571	Cyclohexylamine	187612	138411	165670	0.737751	0.883048	1.19695	0.795936	0.436617	0.467472	0.539988	0.59686	0.647228
108	C00575	Adenosine 3',5'-cyclic phosphate (cAMP)	152945	181224	135612	1.1849	0.886675	0.748311	0.481251	0.0417171	0.270553	0.5823	0.789554	0.93282
109	C00576	Betaine aldehyde	7174.76	9392.28	4542.81	1.30907	0.633166	0.483675	0.739364	0.0956428	0.296639	0.425023	0.991961	0.508316
110	C00624	N-Acetyl-L-glutamate	160521	109075	140582	0.67951	0.875786	1.28885	0.0146896	0.0358066	0.832379	0.615941	0.660809	0.416091
111	C00636	D-Mannose 1-phosphate	15397.3	4994.92	9404.79	0.324401	0.610806	1.88287	0.00388621	0.471586	1.60156	0.564495	0.656389	1.14478
112	C00642	p-Hydroxyphenylacetic acid	20758.3	29245.1	31050.4	1.40884	1.49581	1.06173	0.105122	0.25905	0.575369	0.981235	0.993458	0.459174
113	C00645	N-Acetylmannosamine	106045	85934.5	87568.5	0.810359	0.825767	1.01901	0.0524259	0.508007	1.24545	0.924364	0.55862	0.584755
114	C00655	Xanthylic acid (XMP)	5667.37	1393.91	2353.52	0.245954	0.415275	1.68842	1.08251e-05	0.00590846	2.13332	0.331647	0.983116	0.793459
115	C00666	Diaminopimelic acid	3215.09	3059.85	5054	0.951715	1.57196	1.65171	0.630529	0.0185453	0.232339	0.281127	0.898703	0.417518
116	C00670	Glycerophosphocholine	10709.5	7989.95	9262.96	0.746064	0.864932	1.15933	0.190316	0.212499	0.527582	0.936607	0.712426	0.679255
117	C00673	2-Deoxyribose 5-phosphate	4353.88	1256	2783.75	0.288479	0.639373	2.21636	0.000129901	0.00306742	1.74749	0.423799	1.28078	0.640442
118	C00695	Cholic acid	293204	273286	278235	0.932068	0.948947	1.01811	0.795936	0.584845	0.237396	0.19798	0.21534	0.50507
119	C00712	Oleic acid	6374.89	7567.95	8570.5	1.18715	1.34441	1.13247	0.911797	0.172086	0.516119	0.639469	0.982584	0.75826
120	C00719	Betaine	140647	92145.7	176922	0.655157	1.25792	1.92003	0.035463	0.000884127	0.756068	0.661594	1.22628	0.264631
121	C00740	Serine	40091.1	26759	25955	0.667454	0.6474	0.969954	0.14314	0.88588	0.737536	0.652943	0.286155	0.399166
122	C00763	D-Proline	320413	231327	245319	0.721966	0.765634	1.06048	0.075256	1	0.747932	0.442517	0.587664	0.56267
123	C00780	Serotonin	14015	15992.3	12991.6	1.14109	0.926981	0.812367	0.911797	0.311924	0.293721	0.489079	0.686926	0.868698
124	C00785	Urocanic acid	166347	223522	208120	1.34371	1.25112	0.931096	0.314999	0.796094	0.661088	0.451765	0.430899	1.43089
125	C00791	Creatinine	128694	67486.3	90246	0.524393	0.701244	1.33725	0.0232306	0.88588	1.28081	0.611629	0.392659	0.532686
126	C00811	4-Hydroxycinnamic acid	10910.2	9871.01	10151	0.904748	0.93041	1.02836	0.739364	0.840751	0.529894	0.497064	0.25455	0.381694
127	C00818	D-Glucarate	21701.8	16921.3	15750.1	0.779719	0.725753	0.930788	0.684211	0.508007	0.526964	0.978251	0.625272	0.518281
128	C00847	4-Pyridoxic acid	45107.3	31927.6	16970.1	0.707813	0.376215	0.531518	0.0146896	0.000503759	0.896421	0.529013	1.22102	0.949341
129	C00864	Pantothenate	828145	781155	678555	0.943259	0.819367	0.868656	0.739364	0.436617	0.319358	0.282321	0.864611	0.587908
130	C00879	D-Galactarate	18026.5	15815.3	18416.4	0.87734	1.02163	1.16446	0.684211	0.931394	0.292465	0.384536	0.17413	0.311565
131	C00881	Deoxycytidine	60967.7	83339.1	50473.6	1.36694	0.827875	0.605641	0.630529	0.137503	0.444488	0.583109	0.762764	0.379913
132	C00942	3',5'-Cyclic guanosine monophosphate	16660.7	17594.6	13495.3	1.05605	0.810008	0.767015	0.911797	0.154081	0.222107	0.207627	0.972082	0.782057
133	C00993	D-Alanyl-D-alanine (D-Ala-D-Ala)	13765.4	11686	11205.1	0.84894	0.814004	0.958848	0.247451	0.977098	0.41207	0.641839	0.462443	0.521229
134	C01004	Trigonelline	27823.4	51533.8	19042.3	1.85217	0.684398	0.369511	0.0524259	0.00037323	0.860426	0.633314	1.40768	0.459273
135	C01035	4-Guanidinobutyric acid	13671.2	17195.3	8064.36	1.25778	0.589881	0.468987	0.105122	0.000141746	0.754098	1.05362	1.5252	0.799335
136	C01042	N-Acetyl-L-aspartic acid	388338	229597	434610	0.591231	1.11915	1.89292	0.00388621	0.00590846	1.12641	0.453067	1.26491	0.502463
137	C01118	O-Succinyl-L-homoserine	142125	111518	92476.4	0.78465	0.650669	0.829248	0.123005	0.212499	0.642098	0.436969	0.570356	0.655389
138	C01152	3-Methylhistidine	14228.4	9420.36	37602.3	0.662082	2.64277	3.9916	0.035463	2.03951e-06	0.963366	1.13149	2.11993	1.11359
139	C01189	Lathosterol	138381	78203.6	154927	0.565131	1.11956	1.98107	0.00150469	0.000884127	1.29735	0.683498	1.42181	0.715121
140	C01227	trans-Dehydroandrosterone	6034.57	5647.25	3771.81	0.935816	0.625034	0.667903	0.578742	0.0358066	0.180147	0.296443	0.960638	0.890936
141	C01233	sn-Glycerol 3-phosphoethanolamine	3666.82	2629.95	2756.43	0.717228	0.751722	1.04809	0.190316	0.796094	0.592515	0.616355	0.100932	0.460641
142	C01234	1-Aminocyclopropanecarboxylic acid	19118.5	9735.61	14332.9	0.509224	0.749685	1.47221	0.00684146	0.0305875	1.22852	0.530917	0.941997	0.305482
143	C01251	Homocitrate	196755	57971.6	55202.7	0.294639	0.280566	0.952238	0.00208924	0.54577	2.08998	0.763487	0.63594	1.03529
144	C01262	L-Anserine	3285.61	2766.23	4819.73	0.841922	1.46692	1.74235	0.970512	0.508007	0.300775	0.435825	1.0342	1.35571
145	C01367	Adenosine 3'-monophosphate	17216.2	6866.89	16970.8	0.398862	0.985746	2.47139	0.0524259	0.00306742	1.1462	0.873471	1.42253	0.894988
146	C01384	Maleic acid	34975.3	16260.7	38965.2	0.464921	1.11408	2.39627	0.00388621	0.0956428	1.23116	0.636001	1.46759	0.392494
147	C01424	Gallic acid	13793.2	7721.48	8824.99	0.559804	0.639807	1.14291	0.0432571	0.752095	1.04583	0.443863	0.333212	0.49037
148	C01479	DL-3-Phenyllactic acid	477694	466529	556840	0.976628	1.16568	1.19358	0.795936	0.436617	0.321384	0.326647	0.986609	0.736205
149	C01530	Stearic acid	30972.3	29500.6	30931.9	0.952485	0.998698	1.04852	0.578742	0.796094	0.16765	0.37885	0.131764	0.251347
150	C01551	Allantoin	35892.5	35637.9	401868	0.992906	11.1964	11.2764	0.739364	0.000669979	0.563225	0.885814	2.33883	0.97635
151	C01561	25-hydroxyvitamin D3	35092.3	27421.4	36881.3	0.781408	1.05098	1.34498	0.075256	0.00725148	0.631275	0.519361	0.86332	0.659149
152	C01595	Linoleic acid	202614	276000	239426	1.3622	1.18169	0.867482	0.279861	0.977098	0.380073	0.73501	0.380492	0.417617
153	C01602	Ornithine	25983.7	27173.9	52885.9	1.04581	2.03535	1.9462	0.481251	0.000274314	0.185165	0.292097	1.22145	0.401838
154	C01613	Stachyose	10448.4	17361.6	8419.19	1.66166	0.80579	0.484932	0.0232306	0.0014919	0.963762	0.75758	1.30113	0.272555
155	C01620	L-Threonate	21283.1	25508.5	14796.1	1.19853	0.695205	0.580047	0.393048	0.0417171	0.321753	0.592649	0.811252	0.566226
156	C01694	Ergosterol (Provitamin D2)	1871.31	1786.12	1482.99	0.954476	0.792488	0.830286	0.795936	0.172086	0.120959	0.33551	0.629868	0.885499
157	C01697	Dulcitol	243938	215483	235932	0.88335	0.967181	1.0949	0.190316	0.931394	0.487407	0.417341	1.23571	0.756995
158	C01717	Kynurenic acid	62217.1	154871	69265	2.4892	1.11328	0.447244	0.0288056	0.0358066	1.481	1.13472	1.27878	0.363281
159	C01727	Lumichrome	27054	20036.8	22497.9	0.740623	0.83159	1.12283	0.279861	0.403111	0.663906	0.504492	0.598202	0.681749
160	C01762	Xanthosine	206850	422281	200927	2.04148	0.971364	0.475813	0.123005	0.0737038	1.2802	0.743712	1.119	1.5581
161	C01802	Desmosterol	64351.6	45402.8	70035.2	0.705543	1.08832	1.54253	0.0146896	0.00306742	0.877315	0.461208	1.01514	0.609047
162	C01835	Maltotriose	27996.4	64236	23193.2	2.29444	0.828435	0.361062	0.0146896	0.00590846	1.0485	1.11394	1.48676	0.852334
163	C01879	L-Pyroglutamic acid	318904	166681	200667	0.522667	0.62924	1.2039	0.0524259	0.436617	1.00897	0.404326	0.497992	0.51158
164	C01921	Glycocholic acid	5394.38	8653.16	6518.43	1.6041	1.20837	0.753301	0.00388621	0.0559111	1.05668	0.622243	0.767551	0.359865
165	C01996	Acetylcholine	1.12878e+06	1.08372e+06	2.19479e+06	0.960079	1.94439	2.02524	0.630529	0.00590846	0.137411	0.380473	1.35889	0.304037
166	C02043	Indolelactic acid	27676.1	23921.2	18704.4	0.864328	0.675831	0.781915	0.853428	0.977098	0.414842	0.425407	0.360494	0.552848
167	C02055	Acetylglycine	3636.65	3734.48	3534.1	1.0269	0.9718	0.946344	1	0.88588	0.248359	0.538341	0.387536	0.378542
168	C02067	Pseudouridine	88844.8	54381.4	53814.2	0.612094	0.605711	0.989571	0.0524259	0.508007	0.962563	0.59632	0.386066	0.459238
169	C02155	Glycyl-L-leucine	28463.1	52899.5	31372.5	1.85853	1.10221	0.593058	0.190316	0.154081	0.870237	0.622768	0.841889	0.746302
170	C02226	Citraconic acid	222815	112740	152717	0.505981	0.6854	1.35459	0.0114962	0.340738	1.17489	0.341229	0.867779	0.79566
171	C02353	Adenosine 2',3'-cyclic monophosphate	89749.4	97543.7	81910.9	1.08685	0.912663	0.839736	0.911797	0.508007	0.250705	0.24636	0.640202	0.935481
172	C02354	Cytidine 2',3'-cyclic phosphate	4286.25	4336.38	2867.69	1.0117	0.669043	0.661309	0.630529	0.122267	0.340889	0.503597	0.736086	1.06045
173	C02356	(S)-2-aminobutyric acid	3199.52	1363.5	2625.41	0.426158	0.820562	1.92549	0.000487129	0.0305875	1.50414	0.754452	1.13693	0.787467
174	C02376	5-Methylcytosine	43553.2	48686.6	46266.1	1.11786	1.06229	0.950285	0.630529	0.371155	0.305421	0.46899	0.462465	0.712561
175	C02470	Xanthurenic acid	53494.5	47233.2	36987.6	0.882954	0.691427	0.783084	0.853428	0.191532	0.093786	0.738728	0.91679	0.672819
176	C02522	D-Quinovose	238737	235692	154178	0.987246	0.645809	0.654152	0.970512	0.0841277	0.110005	0.205867	0.954587	0.50732
177	C02528	Chenodeoxycholate	6986.72	9075.27	8260.67	1.29893	1.18234	0.91024	0.314999	0.311924	0.692521	0.776218	0.351031	0.713172
178	C02571	Acetylcarnitine	16272.2	14356.3	13324.6	0.882263	0.818861	0.928137	0.528849	0.371155	0.270539	0.619155	0.457393	0.5354
179	C02710	Acetyl-DL-Leucine	32002.2	37234.2	66426.9	1.16349	2.0757	1.78403	0.528849	0.0358066	0.310949	0.679667	0.959772	0.451726
180	C02714	N-Acetylputrescine	7275.33	2212.28	5851.16	0.30408	0.804247	2.64485	0.0288056	0.000884127	1.28341	0.553996	1.48111	0.51502
181	C02727	N6-Acetyl-L-lysine	31831.6	15770.1	26690.6	0.495424	0.838495	1.69248	2.16502e-05	0.00191102	1.3611	0.531897	1.04901	0.245844
182	C02728	N6-Methyl-L-lysine	29244	17332.1	34274	0.592672	1.172	1.97749	0.0524259	0.00243211	0.816513	0.937046	1.28293	0.389715
183	C02989	DL-Methionine sulfoxide	41864.3	39007.2	38463	0.931754	0.918754	0.986047	0.970512	0.708831	0.388779	0.418075	0.636441	0.594997
184	C02990	L-Palmitoylcarnitine	5839.08	5486.46	11857.3	0.93961	2.03068	2.16119	0.853428	0.708831	0.255336	0.282827	0.601772	0.460886
185	C03196	(S)-2-Hydroxyglutarate	196864	87626.1	104374	0.445109	0.530183	1.19113	0.00519604	0.977098	1.38451	0.442197	0.752888	0.738865
186	C03264	Hydroxyisocaproic acid	965227	969666	714052	1.0046	0.739776	0.736389	0.853428	0.0643292	0.43421	0.863999	1.12514	0.721457
187	C03410	N-Glycolylneuraminic acid	39583.1	11404.1	13399.7	0.288105	0.338521	1.17499	0.105122	0.840751	1.17311	1.28276	0.486942	1.13391
188	C03626	NG,NG-dimethyl-L-arginine(ADMA)	680250	518039	1.24458e+06	0.761541	1.82958	2.40248	0.247451	9.89162e-05	0.581927	0.329221	1.51518	0.289565
189	C03672	Hydroxyphenyllactic acid	113617	75057.8	54357.8	0.660622	0.478431	0.724213	0.217563	0.840751	0.609923	0.873835	0.512527	0.648958
190	C03740	5-L-Glutamyl-L-alanine	7809.92	7209.78	5467.5	0.923157	0.700072	0.758345	0.630529	0.371155	0.445303	0.509271	0.485978	0.778598
191	C03758	Dopamine	57499.5	57035.3	56061.9	0.991926	0.974997	0.982933	0.578742	0.752095	0.330107	0.288647	0.311669	0.286659
192	C03761	3-Hydorxy-3-methylglutaric acid	68246	73610	41732.2	1.0786	0.611497	0.566937	0.035463	0.000884127	0.52181	0.842967	1.22425	0.487167
193	C03793	N6,N6,N6-Trimethyl-L-lysine(trimethyllysine)	635537	308896	712974	0.486039	1.12184	2.30814	0.0630128	0.00037323	0.861339	0.937874	1.35662	0.272718
194	C03990	Lithocholic acid	796551	665246	773762	0.835158	0.971391	1.16312	0.435872	0.708831	0.430571	0.648671	0.316321	0.530675
195	C04256	N-Acetylglucosamine 1-phosphate	4258.2	1541.17	2165.74	0.36193	0.508605	1.40526	0.00208924	0.154081	1.36325	0.648202	0.737854	0.33313
196	C04483	Deoxycholic acid	190580	111757	100334	0.586407	0.526468	0.897786	0.105122	0.584845	0.471082	0.99076	0.433236	0.685782
197	C04858	APIIN	8331.55	7342.02	6416.58	0.881231	0.770154	0.873953	0.970512	0.311924	0.240631	0.499838	0.401761	0.462364
198	C05079	Nalidixic acid	11480.1	4940.07	14129.3	0.430318	1.23076	2.86013	4.33004e-05	0.000274314	1.59046	0.383425	1.67261	0.174139
199	C05122	Taurocholate	65956.8	120649	81937.4	1.82922	1.24229	0.679138	0.00388621	0.0559111	1.14149	0.547645	1.03669	0.414387
200	C05282	gamma-L-Glutamyl-L-glutamic acid	16928.2	8292.24	10524.8	0.489847	0.621733	1.26924	0.00105003	0.172086	1.34628	0.919064	0.472487	1.07843
201	C05332	Phenylethylamine	33023.6	51971.1	41785	1.57375	1.26531	0.804006	0.630529	0.625096	0.540557	1.04545	0.359137	0.550929
202	C05465	Taurochenodeoxycholate	132933	244453	190692	1.83892	1.4345	0.780075	0.0288056	0.340738	1.06283	0.622784	1.3876	0.271621
203	C05512	Deoxyinosine	161151	242052	106494	1.50203	0.660834	0.439962	0.0232306	0.000141746	0.868114	0.718264	1.53355	0.46259
204	C05629	3-Phenylpropanoic acid	204095	543969	235109	2.66527	1.15196	0.432211	0.000487129	0.00191102	1.56522	0.833681	1.45106	0.691683
205	C05635	5-Hydroxyindoleacetate	65064.7	119166	81222.8	1.8315	1.24834	0.681592	0.0146896	0.108344	1.27388	0.991895	0.976994	0.708792
206	C05824	Cysteine-S-sulfate	62684.3	65383.9	103725	1.04307	1.65473	1.58641	0.528849	0.0220155	0.368972	0.381574	0.882346	0.66192
207	C05842	N1-Methyl-2-pyridone-5-carboxamide	26499.5	27300.3	18795.9	1.03022	0.709294	0.688487	0.911797	0.0841277	0.353779	0.518023	0.772967	0.730857
208	C05933	N-(omega)-Hydroxyarginine	5273.34	16437.5	10711.4	3.1171	2.03123	0.651642	1.08251e-05	0.0358066	1.8643	0.591538	0.992102	0.380527
209	C06199	Hordenine	7840.07	16998	15220.2	2.1681	1.94134	0.895411	4.33004e-05	0.026016	1.45657	0.633936	0.823525	0.377481
210	C06426	all cis-(6,9,12)-Linolenic acid	218826	160176	216097	0.731978	0.987532	1.34913	0.165494	0.311924	0.621901	0.573653	0.924102	0.752109
211	C06427	alpha-Linolenic acid	145152	181474	131612	1.25024	0.90672	0.725238	0.0089307	0.00384448	0.660444	0.442119	0.945406	0.396591
212	C06429	(4Z,7Z,10Z,13Z,16Z,19Z)-4,7,10,13,1 6,19-Docosahexaenoic acid	85312.7	59778	133081	0.700692	1.55992	2.22626	0.0185434	0.0129529	0.623805	0.267086	1.0342	0.344608
213	C06672	Vanillic acid	54976.9	45341.7	39572.4	0.824741	0.7198	0.872759	0.528849	0.584845	0.292477	0.292274	0.319122	0.575942
214	C06771	Triethanolamine	44443.4	62464.4	62897.7	1.40548	1.41523	1.00694	0.0432571	0.931394	0.763613	0.631931	0.124934	0.639291
215	C06906	Chlorpromazine	286656	215368	263762	0.751311	0.920133	1.2247	0.684211	0.54577	0.346144	0.436676	0.607957	0.427007
216	C06957	Dihydrotachysterol	34774.6	38521.3	26166.9	1.10774	0.752471	0.679282	0.435872	0.00885147	0.421733	0.377889	0.96398	0.639345
217	C07404	Promethazine	6073.22	6744.24	5341.45	1.11049	0.879508	0.792001	0.393048	0.340738	0.37222	0.749984	0.971496	0.530787
218	C08261	Azelaic acid	25743.1	23775.2	14986.4	0.923555	0.582153	0.63034	0.630529	0.00306742	0.321084	0.36876	1.01889	0.350021
219	C08277	Sebacic acid	54249.2	21129.2	19352.9	0.389484	0.35674	0.91593	0.00684146	0.311924	1.40469	0.729142	0.245144	0.410822
220	C08362	cis-9-Palmitoleic acid	57446	41736.4	56149.8	0.726533	0.977435	1.34534	0.165494	0.371155	0.602529	0.689582	0.365661	0.765942
221	C10682	Matairesinol	23188.4	17129.1	15996.9	0.738693	0.689865	0.9339	0.352681	0.584845	0.454675	0.841311	0.284409	0.524724
222	C11437	1-Deoxy-D-xylulose 5-phosphate	13152.5	13223.4	11846.4	1.00539	0.900693	0.895865	0.970512	0.340738	0.573339	0.485129	0.492184	0.922311
223	C12144	Phytosphingosine	21172	40397.7	21009.9	1.90807	0.992343	0.520078	0.0089307	0.00725148	1.36458	0.57893	1.32941	0.553658
224	C12270	N-Acetylaspartylglutamate (NAAG)	13725.9	10022.8	6308.59	0.730213	0.459612	0.629422	0.393048	0.0643292	0.406955	0.568203	0.812071	0.865256
225	C14536	Glycitein	73527.2	63786.7	62535.4	0.867526	0.850507	0.980383	0.630529	0.708831	0.28774	0.376093	0.312433	0.715296
226	C15587	Purine	17999.1	9242.48	10461.3	0.513498	0.581216	1.13188	0.0232306	0.371155	0.969695	0.79324	0.164672	0.427452
227	C16353	7-Methylxanthine	57208.9	10893.4	15183	0.190415	0.265396	1.39378	0.165494	0.977098	1.13672	1.01928	0.677996	1.09138
228	C16358	1-Methylxanthine	18137.7	7931.28	11500.2	0.437283	0.634052	1.44998	0.0185434	0.154081	1.20719	0.856611	0.978292	1.00059
229	C16511	L-homocysteic acid	116355	47661.3	63485.2	0.409618	0.545614	1.33201	0.190316	0.666477	0.862221	1.16345	0.411036	0.567736
230	C16537	Pentadecanoic Acid	198438	126822	196469	0.6391	0.990078	1.54917	0.0232306	0.00725148	0.918557	0.863862	1.00862	0.484298
231	C18218	16-Hydroxypalmitic acid	158080	86916.2	140984	0.549825	0.891854	1.62207	0.00105003	0.00115232	1.23657	0.7231	1.07539	0.287773
