# Supplementary material for: Integrated multi-omics reveal important roles of gut contents in intestinal ischemia–reperfusion induced injuries in rats
Source: Commun Biol. 2022 Sep 9;5:938. doi: 10.1038/s42003-022-03887-8 (PMC9463172; doi:10.1038/s42003-022-03887-8)
Supplement: Supplementary file 6 — Supplementary Data 4 [file 42003_2022_3887_MOESM6_ESM.xlsx]

## Sheet: Sheet1
Supplementary Data 4: Differential metabolites in gut content between Sham and IIR0h.
	KEGG.ID	Met	IR0h2Sham	wilcox_Sham_IR0h	log2IR0h2Sham	threshold
51	C00208	D-Maltose	4.75504	1.08251e-05	2.24946	Up
22	C00095	D-Fructose	4.72934	0.000129901	2.24164	Up
47	C00185	Cellobiose	4.478	4.33004e-05	2.16285	Up
73	C00319	Sphingosine	4.02885	0.000129901	2.01037	Up
65	C00267	Alpha-D-Glucose	3.48477	0.00208924	1.80106	Up
208	C05933	N-(omega)-Hydroxyarginine	3.1171	1.08251e-05	1.6402	Up
204	C05629	3-Phenylpropanoic acid	2.66527	0.000487129	1.41428	Up
158	C01717	Kynurenic acid	2.4892	0.0288056	1.31568	Up
14	C00062	L-Arginine	2.39864	0.0114962	1.26221	Up
162	C01835	Maltotriose	2.29444	0.0146896	1.19814	Up
54	C00230	3,4-Dihydroxybenzoate (Protocatechuic acid)	2.27104	0.0185434	1.18335	Up
209	C06199	Hordenine	2.1681	4.33004e-05	1.11643	Up
87	C00388	Histamine	2.04814	0.0185434	1.03431	Up
181	C02727	N6-Acetyl-L-lysine	0.495424	2.16502e-05	-1.01326	Down
200	C05282	gamma-L-Glutamyl-L-glutamic acid	0.489847	0.00105003	-1.0296	Down
79	C00355	3,4-Dihydroxy-L-phenylalanine(L-DOPA)	0.481915	0.000725281	-1.05315	Down
146	C01384	Maleic acid	0.464921	0.00388621	-1.10494	Down
24	C00103	alpha-D-Glucose 1-phosphate	0.463063	0.0288056	-1.11072	Down
185	C03196	(S)-2-Hydroxyglutarate	0.445109	0.00519604	-1.16777	Down
70	C00311	Isocitrate	0.438883	0.000725281	-1.18809	Down
228	C16358	1-Methylxanthine	0.437283	0.0185434	-1.19336	Down
198	C05079	Nalidixic acid	0.430318	4.33004e-05	-1.21653	Down
173	C02356	(S)-2-aminobutyric acid	0.426158	0.000487129	-1.23054	Down
69	C00300	Creatine	0.394034	0.00150469	-1.34361	Down
219	C08277	Sebacic acid	0.389484	0.00684146	-1.36037	Down
57	C00245	Taurine	0.379223	0.00105003	-1.39888	Down
36	C00144	Guanosine 5'-monophosphate (GMP)	0.369194	0.00105003	-1.43755	Down
195	C04256	N-Acetylglucosamine 1-phosphate	0.36193	0.00208924	-1.46622	Down
3	C00016	Flavin adenine dinucleotide (FAD)	0.354189	0.000725281	-1.49741	Down
102	C00515	D-Ornithine	0.353919	0.0114962	-1.49851	Down
89	C00402	D-Aspartic acid	0.338372	0.00105003	-1.56332	Down
111	C00636	D-Mannose 1-phosphate	0.324401	0.00388621	-1.62415	Down
61	C00257	D-gluconate	0.314333	0.00684146	-1.66964	Down
28	C00112	Cytidine 5'-diphosphate (CDP)	0.313862	1.08251e-05	-1.6718	Down
180	C02714	N-Acetylputrescine	0.30408	0.0288056	-1.71748	Down
143	C01251	Homocitrate	0.294639	0.00208924	-1.76298	Down
43	C00158	Citrate	0.288651	0.000129901	-1.7926	Down
117	C00673	2-Deoxyribose 5-phosphate	0.288479	0.000129901	-1.79346	Down
96	C00474	Ribitol	0.271423	0.0288056	-1.88139	Down
81	C00364	Deoxythymidine 5'-phosphate (dTMP)	0.246184	0.000129901	-2.02219	Down
114	C00655	Xanthylic acid (XMP)	0.245954	1.08251e-05	-2.02354	Down
1	C00003	Nicotinamide adenine dinucleotide (NAD)	0.244582	7.57756e-05	-2.03161	Down
11	C00049	L-Aspartate	0.211245	1.08251e-05	-2.24301	Down
2	C00015	Uridine 5'-diphosphate (UDP)	0.192201	1.08251e-05	-2.37931	Down
9	C00043	UDP-N-acetylglucosamine	0.177969	2.16502e-05	-2.4903	Down
58	C00249	Palmitic acid	0.172144	1.08251e-05	-2.53831	Down
25	C00105	Uridine 5'-monophosphate (UMP)	0.168236	0.00208924	-2.57144	Down
6	C00029	Uridine diphosphate glucose(UDP-D-Glucose)	0.12679	1.08251e-05	-2.97949	Down
106	C00559	Deoxyadenosine	2.51639	0.0630128	1.33136	NoSignifi
160	C01762	Xanthosine	2.04148	0.123005	1.02962	NoSignifi
223	C12144	Phytosphingosine	1.90807	0.0089307	0.932112	NoSignifi
202	C05465	Taurochenodeoxycholate	1.83892	0.0288056	0.87886	NoSignifi
205	C05635	5-Hydroxyindoleacetate	1.8315	0.0146896	0.873029	NoSignifi
199	C05122	Taurocholate	1.82922	0.00388621	0.871225	NoSignifi
56	C00243	D-Lactose	1.75048	0.000725281	0.807747	NoSignifi
100	C00489	Glutaric acid	1.71468	0.00684146	0.777936	NoSignifi
164	C01921	Glycocholic acid	1.6041	0.00388621	0.681768	NoSignifi
76	C00329	Glucosamine	1.46505	0.0432571	0.550954	NoSignifi
27	C00108	Anthranilic acid (Vitamin L1)	1.45904	0.0892096	0.545018	NoSignifi
113	C00645	N-Acetylmannosamine	0.810359	0.0524259	-0.303367	NoSignifi
136	C01042	N-Acetyl-L-aspartic acid	0.591231	0.00388621	-0.758206	NoSignifi
15	C00064	L-Glutamine	0.567841	0.0114962	-0.816442	NoSignifi
139	C01189	Lathosterol	0.565131	0.00150469	-0.823343	NoSignifi
147	C01424	Gallic acid	0.559804	0.0432571	-0.837007	NoSignifi
231	C18218	16-Hydroxypalmitic acid	0.549825	0.00105003	-0.862957	NoSignifi
80	C00360	2'-Deoxyadenosine 5'-monophosphate (dAMP)	0.538966	0.0432571	-0.891734	NoSignifi
50	C00204	2-Dehydro-3-deoxy-D-gluconate	0.524963	0.0432571	-0.929713	NoSignifi
125	C00791	Creatinine	0.524393	0.0232306	-0.931279	NoSignifi
163	C01879	L-Pyroglutamic acid	0.522667	0.0524259	-0.936035	NoSignifi
142	C01234	1-Aminocyclopropanecarboxylic acid	0.509224	0.00684146	-0.973627	NoSignifi
170	C02226	Citraconic acid	0.505981	0.0114962	-0.982844	NoSignifi
95	C00449	L-Saccharopine	0.503779	0.000129901	-0.989136	NoSignifi
145	C01367	Adenosine 3'-monophosphate	0.398862	0.0524259	-1.32604	NoSignifi
187	C03410	N-Glycolylneuraminic acid	0.288105	0.105122	-1.79534	NoSignifi
227	C16353	7-Methylxanthine	0.190415	0.165494	-2.39278	NoSignifi
