# Supplementary material for: Integrated multi-omics reveal important roles of gut contents in intestinal ischemia–reperfusion induced injuries in rats
Source: Commun Biol. 2022 Sep 9;5:938. doi: 10.1038/s42003-022-03887-8 (PMC9463172; doi:10.1038/s42003-022-03887-8)
Supplement: Supplementary file 7 — Supplementary Data 5 [file 42003_2022_3887_MOESM7_ESM.xlsx]

## Sheet: Sheet1
Supplementary Data 5: Differential metabolites in gut content between IIR0h and IIR6h.
KEGG.ID	Met	IR6h2IR0h	wilcox_IR0h_IR6h	log2IR6h2IR0h	threshold
C00366	Uric acid	17.0531	3.05926e-05	4.09196	Up
C01551	Allantoin	11.2764	0.000669979	3.49524	Up
C00249	Palmitic acid	5.36991	3.05926e-05	2.4249	Up
C00431	5-Aminopentanoic acid	4.09306	0.0014919	2.03318	Up
C01152	3-Methylhistidine	3.9916	2.03951e-06	1.99697	Up
C00049	L-Aspartate	3.99106	0.000141746	1.99677	Up
C00364	Deoxythymidine 5'-phosphate (dTMP)	3.80806	6.83236e-05	1.92906	Up
C00015	Uridine 5'-diphosphate (UDP)	3.62864	0.00725148	1.85943	Up
C00029	Uridine diphosphate glucose(UDP-D-Glucose)	3.27464	0.0305875	1.71134	Up
C00515	D-Ornithine	3.17802	3.05926e-05	1.66813	Up
C00105	Uridine 5'-monophosphate (UMP)	3.12131	0.00384448	1.64215	Up
C05079	Nalidixic acid	2.86013	0.000274314	1.51608	Up
C00474	Ribitol	2.76581	0.00885147	1.4677	Up
C02714	N-Acetylputrescine	2.64485	0.000884127	1.40319	Up
C01367	Adenosine 3'-monophosphate	2.47139	0.00306742	1.30533	Up
C00402	D-Aspartic acid	2.45067	0.00725148	1.29318	Up
C03626	NG,NG-dimethyl-L-arginine(ADMA)	2.40248	9.89162e-05	1.26452	Up
C03793	N6,N6,N6-Trimethyl-L-lysine	2.30814	0.00037323	1.20673	Up
C00219	Arachidonic Acid (peroxide free)	2.285	0.000884127	1.1922	Up
C06429	(4Z,7Z,10Z,13Z,16Z,19Z)-4,7,10,13,1 6,19-Docosahexaenoic acid	2.22626	0.0129529	1.15462	Up
C00673	2-Deoxyribose 5-phosphate	2.21636	0.00306742	1.14819	Up
C01996	Acetylcholine	2.02524	0.00590846	1.01809	Up
C00408	L-Pipecolic acid	2.01061	0.00885147	1.00763	Up
C01613	Stachyose	0.484932	0.0014919	-1.04415	Down
C00318	L-Carnitine	0.482637	0.00115232	-1.05099	Down
C00243	D-Lactose	0.478251	1.01975e-06	-1.06416	Down
C00267	Alpha-D-Glucose	0.470347	0.00590846	-1.0882	Down
C01035	4-Guanidinobutyric acid	0.468987	0.000141746	-1.09238	Down
C00319	Sphingosine	0.467257	0.000503759	-1.09771	Down
C00489	Glutaric acid	0.464437	0.0014919	-1.10644	Down
C01717	Kynurenic acid	0.447244	0.0358066	-1.16087	Down
C05512	Deoxyinosine	0.439962	0.000141746	-1.18455	Down
C05629	3-Phenylpropanoic acid	0.432211	0.00191102	-1.21019	Down
C00062	L-Arginine	0.389176	0.00191102	-1.36151	Down
C00095	D-Fructose	0.374541	0.00191102	-1.41681	Down
C01004	Trigonelline	0.369511	0.00037323	-1.43631	Down
C01835	Maltotriose	0.361062	0.00590846	-1.46968	Down
C00208	D-Maltose	0.252878	6.83236e-05	-1.98349	Down
C00185	Cellobiose	0.221898	1.93753e-05	-2.17203	Down
C00158	Citrate	2.42542	0.0956428	1.27823	NoSignifi
C01384	Maleic acid	2.39627	0.0956428	1.26079	NoSignifi
C01189	Lathosterol	1.98107	0.000884127	0.986278	NoSignifi
C02728	N6-Methyl-L-lysine	1.97749	0.00243211	0.983667	NoSignifi
C01602	Ornithine	1.9462	0.000274314	0.960663	NoSignifi
C00183	L-Valine	1.9267	0.00243211	0.946135	NoSignifi
C02356	(S)-2-aminobutyric acid	1.92549	0.0305875	0.945223	NoSignifi
C00719	Betaine	1.92003	0.000884127	0.941128	NoSignifi
C00245	Taurine	1.89369	0.340738	0.921197	NoSignifi
C01042	N-Acetyl-L-aspartic acid	1.89292	0.00590846	0.920616	NoSignifi
C01262	L-Anserine	1.74235	0.508007	0.801032	NoSignifi
C02727	N6-Acetyl-L-lysine	1.69248	0.00191102	0.759137	NoSignifi
C00047	L-Lysine	1.67671	0.00191102	0.745631	NoSignifi
C18218	16-Hydroxypalmitic acid	1.62207	0.00115232	0.697836	NoSignifi
C16537	Pentadecanoic Acid	1.54917	0.00725148	0.631499	NoSignifi
C01802	Desmosterol	1.54253	0.00306742	0.625298	NoSignifi
C00157	PC(16:0/16:0)	1.47049	0.25905	0.556299	NoSignifi
C00149	L-Malic acid	1.44978	0.311924	0.535832	NoSignifi
C01697	Dulcitol	1.0949	0.931394	0.130799	NoSignifi
C05465	Taurochenodeoxycholate	0.780075	0.340738	-0.358316	NoSignifi
C00333	D-galacturonic acid	0.739352	0.25905	-0.435668	NoSignifi
C03264	Hydroxyisocaproic acid	0.736389	0.0643292	-0.44146	NoSignifi
C00526	2'-Deoxyuridine	0.707105	0.00115232	-0.500003	NoSignifi
C05122	Taurocholate	0.679138	0.0559111	-0.558224	NoSignifi
C00147	Adenine	0.650528	0.122267	-0.620316	NoSignifi
C00093	Glycerol 3-phosphate	0.646897	0.026016	-0.628391	NoSignifi
C08261	Azelaic acid	0.63034	0.00306742	-0.665799	NoSignifi
C00259	L-Arabinose	0.620585	0.0417171	-0.6883	NoSignifi
C00078	L-Tryptophan	0.617294	0.154081	-0.695971	NoSignifi
C03761	3-Hydorxy-3-methylglutaric acid	0.566937	0.000884127	-0.818739	NoSignifi
C00262	Hypoxanthine	0.564954	0.0185453	-0.823794	NoSignifi
C00255	Riboflavin	0.554207	0.00191102	-0.851502	NoSignifi
C00137	myo-Inositol	0.549252	0.000197832	-0.86446	NoSignifi
C00847	4-Pyridoxic acid	0.531518	0.000503759	-0.91181	NoSignifi
C12144	Phytosphingosine	0.520078	0.00725148	-0.943201	NoSignifi
C00153	Nicotinamide	0.517143	0.000884127	-0.951364	NoSignifi
C00559	Deoxyadenosine	0.506643	0.0129529	-0.980958	NoSignifi
C01762	Xanthosine	0.475813	0.0737038	-1.07153	NoSignifi
