# Supplementary material for: Integrated multi-omics reveal important roles of gut contents in intestinal ischemia–reperfusion induced injuries in rats
Source: Commun Biol. 2022 Sep 9;5:938. doi: 10.1038/s42003-022-03887-8 (PMC9463172; doi:10.1038/s42003-022-03887-8)
Supplement: Supplementary file 8 — Supplementary Data 6 [file 42003_2022_3887_MOESM8_ESM.xlsx]

## Sheet: Sheet1
Supplementary Data 6: Metabolites were classied into groups according to whether their abundances were significantly different between IR6h and Sham.
KEGG.ID	IR0h_median	IR6h_median	Sham_median	wilcox_Sham_IR6h	Recover	Met
C00319	48661.9	13670.1	6638.54	0.00725148	IR6h_High	Sphingosine
C00366	9939.22	81009.4	12675.3	0.000503759	IR6h_High	Uric acid
C00388	18605.7	22683.4	9618.64	0.00477959	IR6h_High	Histamine
C00408	227240	459931	293056	0.0358066	IR6h_High	L-Pipecolic acid
C00431	13818.5	33815.4	16670.7	0.0129529	IR6h_High	5-Aminopentanoic acid
C01152	10449.5	36628.2	13078.7	6.83236e-05	IR6h_High	3-Methylhistidine
C01551	39105.6	195935	33871.1	0.000141746	IR6h_High	Allantoin
C01996	901546	1.72249e+06	894502	0.00384448	IR6h_High	Acetylcholine
C03626	523384	1.20143e+06	555500	0.00243211	IR6h_High	NG,NG-dimethyl-L-arginine(ADMA)
C05933	18031	10532.6	5391.86	0.0220155	IR6h_High	N-(omega)-Hydroxyarginine
C00003	1452.67	2225.11	4946.12	0.0305875	IR6h_Low	Nicotinamide adenine dinucleotide (NAD)
C00015	781.268	1390.65	3586.4	0.0484037	IR6h_Low	Uridine 5'-diphosphate (UDP)
C00029	2282.88	11057.5	32891.2	0.000503759	IR6h_Low	Uridine diphosphate glucose(UDP-D-Glucose)
C00043	2772.5	5428.28	25737.5	9.89162e-05	IR6h_Low	UDP-N-acetylglucosamine
C00112	876.104	1113.84	2959.74	4.5889e-05	IR6h_Low	Cytidine 5'-diphosphate (CDP)
C00158	29087.3	43945.5	103733	0.0417171	IR6h_Low	Citrate
C00311	3099.34	3851.72	6742.76	0.0305875	IR6h_Low	Isocitrate
C00355	6189.51	6711.19	11237.4	0.015536	IR6h_Low	3,4-Dihydroxy-L-phenylalanine(L-DOPA)
C00636	4089.51	4611.39	13021.2	0.0417171	IR6h_Low	D-Mannose 1-phosphate
C00655	1393.78	2148.56	5744.41	3.05926e-05	IR6h_Low	Xanthylic acid (XMP)
C01251	29521.7	45809.4	146428	6.83236e-05	IR6h_Low	Homocitrate
C03196	74517	86903.3	207820	0.00590846	IR6h_Low	(S)-2-Hydroxyglutarate
C04256	1506.54	1863.89	2986.83	0.0358066	IR6h_Low	N-Acetylglucosamine 1-phosphate
C05282	8375.09	10713.5	16671.3	0.00725148	IR6h_Low	gamma-L-Glutamyl-L-glutamic acid
C05512	242087	106579	159649	0.026016	IR6h_Low	Deoxyinosine
C08277	23576.3	15210	56795.2	0.000669979	IR6h_Low	Sebacic acid
C00016	1424.95	2749.46	4464.05	0.0559111	Recover_Down	Flavin adenine dinucleotide (FAD)
C00049	7953.84	27185.2	36295.9	0.708831	Recover_Down	L-Aspartate
C00103	4214.83	7882.4	14352.5	0.0956428	Recover_Down	alpha-D-Glucose 1-phosphate
C00105	5029.47	19536.7	25482.2	0.25905	Recover_Down	Uridine 5'-monophosphate (UMP)
C00144	2862.34	4498.47	5854.11	0.311924	Recover_Down	Guanosine 5'-monophosphate (GMP)
C00219	198677	340014	264151	0.122267	Recover_Down	Arachidonic Acid (peroxide free)
C00245	20019.1	24679.3	35283.2	0.191532	Recover_Down	Taurine
C00249	44421.5	287802	301341	0.625096	Recover_Down	Palmitic acid
C00257	18394.4	26555.1	34137.5	0.212499	Recover_Down	D-gluconate
C00300	62464.7	87395.1	197896	0.137503	Recover_Down	Creatine
C00364	2834.31	12467	11364.8	0.796094	Recover_Down	Deoxythymidine 5'-phosphate (dTMP)
C00402	5394.67	15297	13897.4	0.584845	Recover_Down	D-Aspartic acid
C00474	75980.2	394587	596360	0.752095	Recover_Down	Ribitol
C00515	5127.35	13944.1	14366.5	0.752095	Recover_Down	D-Ornithine
C00673	1043.95	2377.94	4428.35	0.0956428	Recover_Down	2-Deoxyribose 5-phosphate
C01367	5970.52	14279.2	10650.6	0.708831	Recover_Down	Adenosine 3'-monophosphate
C01384	14135.7	31335.3	33817.7	0.977098	Recover_Down	Maleic acid
C02356	1323.11	2051.82	3014.74	0.172086	Recover_Down	(S)-2-aminobutyric acid
C02714	1808.17	4797.05	3125.7	0.371155	Recover_Down	N-Acetylputrescine
C02727	16220	22791.3	27344.5	0.212499	Recover_Down	N6-Acetyl-L-lysine
C03793	317402	616188	402798	0.154081	Recover_Down	N6,N6,N6-Trimethyl-L-lysine
C05079	4382.13	15112.1	11501.8	0.25905	Recover_Down	Nalidixic acid
C06429	62098.5	89134.7	86409	0.88588	Recover_Down	(4Z,7Z,10Z,13Z,16Z,19Z)-4,7,10,13,1 6,19-Docosahexaenoic acid
C16358	7272	10349.2	12590.6	0.340738	Recover_Down	1-Methylxanthine
C00062	713107	209233	205893	0.796094	Recover_Up	L-Arginine
C00095	195758	49780.6	27488.7	0.471586	Recover_Up	D-Fructose
C00185	304212	45140.3	60012.6	0.403111	Recover_Up	Cellobiose
C00208	514149	101702	101100	0.796094	Recover_Up	D-Maltose
C00230	38204.8	25640.1	17804	0.108344	Recover_Up	3,4-Dihydroxybenzoate (Protocatechuic acid)
C00243	28076.5	13920.9	17520.2	0.137503	Recover_Up	D-Lactose
C00267	2.13753e+06	586058	268367	0.25905	Recover_Up	Alpha-D-Glucose
C00318	21099.7	14206.3	19950.4	0.234983	Recover_Up	L-Carnitine
C00489	146459	54661.5	85889.7	0.0956428	Recover_Up	Glutaric acid
C01004	38913.2	17943.9	23777.1	0.0737038	Recover_Up	Trigonelline
C01035	15055.4	7525.06	9635.48	0.122267	Recover_Up	4-Guanidinobutyric acid
C01613	15683.3	8278.2	9009.54	0.284681	Recover_Up	Stachyose
C01717	162747	53206.3	42303.6	0.403111	Recover_Up	Kynurenic acid
C01835	66719.6	15576.2	18171.1	0.154081	Recover_Up	Maltotriose
C05629	515694	216467	169728	0.666477	Recover_Up	3-Phenylpropanoic acid
C06199	15067	11205.8	8036.75	0.0956428	Recover_Up	Hordenine
