# Supplementary material for: Integrated multi-omics reveal important roles of gut contents in intestinal ischemia–reperfusion induced injuries in rats
Source: Commun Biol. 2022 Sep 9;5:938. doi: 10.1038/s42003-022-03887-8 (PMC9463172; doi:10.1038/s42003-022-03887-8)
Supplement: Supplementary file 9 — Supplementary Data 7 [file 42003_2022_3887_MOESM9_ESM.xlsx]

## Sheet: Sheet1
Supplementary Data 7: List of the functional bacteria.
Anti_inflam Species	Pro-inflam Species	SCFA_producing Genus	Neuro_producing Species
Bifidobacterium_animalis	Bacteroides_fragilis	Bifidobacterium	Bacteroides_fragilis
Bifidobacterium_pseudolongum	Mucispirillum_schaedleri	Bacteroides	Bacteroides_uniformis
Bacteroides_dorei	Enterococcus_faecalis	Barnesiella	Lactobacillus_vaginalis
Bacteroides_fragilis	Desulfovibrio_desulfuricans	Butyricimonas	Citrobacter_freundii
Bacteroides_intestinalis	Escherichia_coli	Prevotella	Escherichia_coli
Bacteroides_uniformis		Alistipes	Morganella_morganii
Bacteroides_vulgatus		Lactobacillus
Parabacteroides_distasonis		Streptococcus
Lactobacillus_acidophilus		Clostridium
Lactobacillus_reuteri		Eubacterium
Akkermansia_muciniphila		Blautia
		Roseburia
		Anaerotruncus
		Ruminococcus
		Subdoligranulum
		Mitsuokella
		Veillonella
		Akkermansia
