# Supplementary material for: Integrated multi-omics reveal important roles of gut contents in intestinal ischemia–reperfusion induced injuries in rats
Source: Commun Biol. 2022 Sep 9;5:938. doi: 10.1038/s42003-022-03887-8 (PMC9463172; doi:10.1038/s42003-022-03887-8)
Supplement: Supplementary file 12 — Supplementary Data 10 [file 42003_2022_3887_MOESM12_ESM.xlsx]

## Sheet: Sheet1
Supplementary Data 10: Statistics of the identified genes(KO) during IIR.
	genef	Sham_mean	IR0h_mean	IR6h_mean	IR0h2Sham	IR6h2Sham	IR6h2IR0h	wilcox_Sham_IR0h	wilcox_IR0h_IR6h	VIP_Sham_IR0h	cvSE_Sham_IR0h	VIP_IR0h_IR6h	cvSE_IR0h_IR6h
1	K00001	2.67011e-05	1.5243e-05	2.44695e-05	0.570876	0.916423	1.60529	0.528849	0.403111	0.117994	0.975791	0.278905	0.458324
2	K00002	2.34605e-07	2.03327e-07	3.25983e-07	0.866675	1.3895	1.60325	0.284659	1	1.52814	1.9088	0.033937	0.609537
3	K00003	1.29865e-05	2.29831e-06	1.06794e-05	0.176977	0.822347	4.64664	0.105122	0.122267	1.54908	1.44342	0.460121	0.554496
4	K00005	9.03816e-06	5.34825e-06	2.01704e-05	0.591741	2.2317	3.77141	0.739364	0.00885147	0.812927	0.503686	0.794417	0.432921
5	K00008	3.03322e-06	3.73864e-06	3.07718e-06	1.23256	1.01449	0.823074	0.105122	0.0559111	0.574853	0.849275	0.443775	0.189398
6	K00009	8.49486e-06	4.37341e-06	1.55899e-05	0.51483	1.83521	3.5647	0.481251	0.471586	0.748599	0.976659	0.439506	0.394304
7	K00010	6.54145e-07	3.03856e-07	5.74295e-07	0.464508	0.877932	1.89003	0.472009	0.659157	1.55055	1.74471	0.71386	0.617056
8	K00012	7.87481e-06	5.88979e-06	9.53836e-06	0.747928	1.21125	1.61947	0.190316	0.0305875	0.561144	0.984462	0.512496	0.282736
9	K00013	5.97512e-06	2.85065e-06	8.78371e-06	0.477086	1.47005	3.08131	0.314999	0.0358066	0.40414	0.288576	0.618863	0.270894
10	K00014	5.46718e-06	1.50778e-06	1.26759e-05	0.275788	2.31854	8.40698	0.578742	0.0014919	1.41994	1.68864	1.14987	0.46907
11	K00016	0.000112174	9.92972e-05	0.000119569	0.885204	1.06592	1.20415	0.795936	0.796094	0.434756	1.07332	0.104509	0.427042
12	K00018	2.21237e-07	1.21222e-07	2.29775e-07	0.547926	1.03859	1.89549	0.746638	0.0803319	0.127428	1.43431	0.934956	0.776173
13	K00024	8.48302e-06	2.12084e-06	1.47491e-05	0.25001	1.73867	6.95437	0.0432571	7.13828e-06	1.07102	1.0496	1.20429	0.349595
14	K00027	8.57445e-06	5.89351e-06	1.74553e-05	0.687334	2.03573	2.96178	0.739364	0.010735	0.496242	0.456635	0.727149	0.331031
15	K00029	8.81867e-07	1.65081e-06	1.52736e-06	1.87194	1.73196	0.925219	0.0146896	0.311924	1.82036	1.9939	0.23548	0.604749
16	K00030	1.69718e-07	8.68741e-08	5.75001e-07	0.511872	3.38797	6.61878	0.393542	0.395383	2.15205	1.97219	0.561559	0.919028
17	K00031	1.22171e-05	6.44167e-06	1.08238e-05	0.527267	0.885953	1.68027	0.0232306	0.311924	0.566791	0.469425	0.28427	0.332615
18	K00033	4.58313e-05	3.52168e-05	4.72197e-05	0.768399	1.03029	1.34083	0.911797	0.840751	0.247159	0.576898	0.145044	0.369826
19	K00034	1.35629e-05	1.40899e-06	1.10696e-05	0.103885	0.81617	7.85644	0.184219	0.0834321	1.23341	2.44483	0.788132	0.987432
20	K00036	3.32389e-05	1.91473e-05	3.73638e-05	0.576052	1.1241	1.95138	0.314999	0.122267	0.164006	0.659696	0.439296	0.345378
21	K00040	1.10947e-06	1.37235e-06	2.98264e-06	1.23694	2.68835	2.17338	0.121085	0.25905	3.12561	1.89651	0.425018	0.620599
22	K00041	4.92346e-06	1.35978e-06	8.13467e-06	0.276184	1.65223	5.98233	0.123005	3.05926e-05	0.513297	0.547358	0.987402	0.228639
23	K00042	7.71762e-06	2.83354e-07	1.6115e-05	0.0367152	2.08808	56.8723	0.25666	0.00591175	1.19909	0.437587	1.23801	0.425834
24	K00046	7.89723e-06	7.5572e-06	1.01282e-05	0.956944	1.28251	1.34021	0.684211	0.311924	0.394628	0.86389	0.294383	0.296086
25	K00048	9.17727e-06	4.60484e-06	1.37988e-05	0.501766	1.50359	2.99659	0.217563	0.015536	0.375156	0.536214	0.638349	0.30568
26	K00052	1.07379e-05	5.07549e-06	1.53306e-05	0.472673	1.42771	3.02051	0.0146896	0.0014919	0.672414	0.540993	0.684679	0.284443
27	K00053	2.4168e-05	1.35591e-05	2.60995e-05	0.561034	1.07992	1.92487	0.0114962	0.00725148	0.800927	0.518046	0.602635	0.280566
28	K00054	3.18114e-05	1.94355e-05	3.0594e-05	0.610961	0.961732	1.57413	0.739364	0.584845	0.185712	0.625028	0.253091	0.404613
29	K00055	3.28858e-06	4.62103e-06	7.38121e-06	1.40518	2.2445	1.59731	0.247451	0.311924	1.09836	0.894976	0.235969	0.626288
30	K00057	3.30011e-05	3.21227e-05	3.27957e-05	0.973383	0.993774	1.02095	0.911797	0.931394	0.248216	0.597793	0.0222383	0.31765
31	K00058	7.91496e-06	1.79409e-06	1.1609e-05	0.226671	1.46672	6.47068	0.314999	0.00115232	0.51553	0.612352	0.963291	0.341595
32	K00059	3.67982e-05	2.04829e-05	3.69943e-05	0.556628	1.00533	1.8061	0.190316	0.0358066	0.695064	0.742837	0.4745	0.341556
33	K00060	4.9556e-06	2.27429e-07	1.15732e-05	0.0458934	2.33538	50.887	0.150773	0.000197832	0.854641	0.383294	1.5622	0.605126
34	K00065	5.05767e-06	3.85161e-07	1.91079e-05	0.0761539	3.77801	49.6102	0.307308	0.000669979	1.45596	1.32924	1.46939	0.423989
35	K00067	4.75432e-06	4.74332e-06	7.5097e-06	0.997685	1.57955	1.58322	0.352681	0.154081	0.596126	0.677375	0.314327	0.490325
36	K00068	5.05148e-06	5.56196e-07	9.45038e-06	0.110105	1.87081	16.9911	0.272856	0.000197832	1.61782	1.60049	1.27215	0.208502
37	K00073	2.48738e-06	1.13712e-07	5.05455e-06	0.0457154	2.03208	44.4506	0.197072	0.00340781	1.63887	0.567379	1.22705	0.369684
38	K00074	1.17796e-05	7.05134e-06	1.74857e-05	0.598604	1.4844	2.47977	0.314999	0.00885147	0.356921	0.598152	0.670925	0.272123
39	K00075	3.86823e-05	2.2871e-05	4.18854e-05	0.591251	1.0828	1.83138	0.352681	0.234983	0.234877	0.57894	0.400815	0.38576
40	K00076	2.79491e-06	7.54155e-08	5.24397e-06	0.0269832	1.87626	69.5344	0.0734632	0.00434044	0.863278	1.09812	1.41284	0.335722
41	K00077	1.4892e-05	1.08249e-05	3.07914e-05	0.726898	2.06765	2.84449	0.795936	0.0185453	0.789633	0.511953	0.674416	0.411226
42	K00086	4.9427e-06	6.04131e-06	9.3443e-06	1.22227	1.89053	1.54673	0.217563	0.403111	0.926408	1.01349	0.277791	0.61201
43	K00087	4.87299e-06	7.88734e-07	9.62876e-06	0.161858	1.97595	12.2079	0.165494	0.00590846	0.580613	0.296993	0.846785	0.291943
44	K00088	6.10525e-05	3.35713e-05	6.29739e-05	0.549877	1.03147	1.87582	0.0892096	0.015536	0.825192	0.623631	0.524232	0.254051
45	K00090	4.65268e-06	2.31117e-07	1.17581e-05	0.049674	2.52716	50.8748	0.435872	0.000669979	1.28791	0.818074	1.18399	0.175882
46	K00094	2.69967e-06	8.16348e-08	3.61662e-06	0.0302388	1.33965	44.3024	0.120665	0.00493566	1.08407	0.838901	1.17173	0.291963
47	K00096	5.15774e-07	2.30479e-07	5.76951e-07	0.446861	1.11861	2.50327	0.716261	0.975041	0.936641	1.64404	0.174752	0.488865
48	K00097	3.64001e-06	3.90466e-07	1.02319e-05	0.107271	2.81095	26.2043	0.0432571	6.83236e-05	0.92469	0.645569	1.45458	0.317291
49	K00098	7.52913e-08	9.67849e-08	2.13904e-06	1.28547	28.4102	22.101	0.689786	0.222395	1.4964	0.769662	0.696812	0.746283
50	K00099	6.46758e-06	1.78801e-06	1.25729e-05	0.276457	1.94399	7.0318	0.165494	4.07902e-06	0.464827	0.414571	0.984424	0.332073
51	K00101	3.8231e-06	1.92211e-07	8.55593e-06	0.0502761	2.23796	44.5133	0.247451	0.00384448	0.835581	0.21655	1.19295	0.162682
52	K00104	8.97995e-06	3.61222e-06	1.31235e-05	0.402254	1.46142	3.63309	0.0892096	0.0643292	0.516013	0.515788	0.655424	0.39279
53	K00105	6.94119e-08	7.21581e-09	1.06714e-07	0.103956	1.5374	14.7889	0.0625413	0.00516281	1.35563	1.16154	1.15816	0.47835
54	K00108	2.69576e-06	1.50771e-07	7.72412e-06	0.055929	2.86529	51.2308	0.352681	0.00384448	1.21836	0.620764	1.21434	0.193117
55	K00111	8.58563e-06	8.54622e-07	1.80842e-05	0.099541	2.10633	21.1605	0.481251	0.00243211	1.23151	1.14417	1.22935	0.373009
56	K00112	3.2269e-06	1.32703e-07	7.63579e-06	0.0411241	2.3663	57.5404	0.0524259	0.00770372	0.81384	0.441256	1.08728	0.28701
57	K00113	4.25035e-06	2.17139e-07	8.30261e-06	0.0510873	1.95339	38.2364	0.393048	0.00243211	0.886651	0.390157	1.28807	0.355036
58	K00116	4.17048e-06	1.41517e-07	8.35735e-06	0.0339329	2.00393	59.0556	0.123005	0.00156365	0.862126	0.337641	1.40636	0.269232
59	K00117	3.69572e-07	3.01204e-08	1.11327e-06	0.0815009	3.01234	36.9608	0.384494	0.00590846	1.03234	0.849469	1.24401	0.232617
60	K00121	3.8471e-06	2.0495e-07	7.14271e-06	0.0532739	1.85665	34.851	0.528849	0.000669979	0.938535	0.351496	1.36423	0.293426
61	K00123	1.72015e-06	8.21695e-08	4.66196e-06	0.0477688	2.71021	56.7359	0.494665	0.00340781	1.68023	0.514106	1.35937	0.367742
62	K00124	4.02735e-06	2.94497e-07	9.02035e-06	0.0731242	2.23977	30.6297	0.79103	0.000274314	1.85911	0.798655	1.4022	0.289747
63	K00127	4.92543e-06	2.71702e-07	1.08673e-05	0.055163	2.20636	39.9971	0.279861	0.00885147	0.882024	0.221934	1.04127	0.18948
64	K00128	4.07137e-07	1.30624e-07	3.55214e-07	0.320835	0.872468	2.71937	0.709628	0.623904	0.270741	1.15663	0.208775	0.656678
65	K00130	5.06072e-06	1.75899e-07	1.0995e-05	0.0347577	2.17262	62.5074	0.0586867	0.00156365	0.845469	0.508455	1.39259	0.290362
66	K00133	3.22985e-05	1.81733e-05	3.80234e-05	0.562667	1.17725	2.09227	0.247451	0.0417171	0.696038	0.699013	0.56146	0.232542
67	K00134	3.28039e-05	2.54458e-05	3.68407e-05	0.775694	1.12306	1.44781	0.105122	0.015536	0.298975	0.295747	0.427614	0.248939
68	K00135	2.71462e-05	7.71152e-06	3.49495e-05	0.284074	1.28745	4.53211	0.247451	0.000503759	0.474079	0.624635	0.941219	0.26574
69	K00137	3.14636e-06	9.86904e-08	5.60853e-06	0.0313665	1.78255	56.8295	0.211606	0.00447834	0.887012	0.375546	1.36765	0.370239
70	K00138	2.53423e-06	1.39429e-07	6.78724e-06	0.0550182	2.67823	48.679	0.105122	0.000884127	0.794322	0.194621	1.34342	0.263629
71	K00145	7.34489e-06	2.13791e-06	1.21407e-05	0.291074	1.65295	5.67879	0.075256	6.83236e-05	0.60229	0.59231	0.933748	0.27173
72	K00146	3.87655e-06	8.89734e-08	7.168e-06	0.0229517	1.84907	80.5634	0.247451	0.000503759	1.00696	0.363173	1.39123	0.270729
73	K00147	1.08005e-05	6.5421e-06	1.95753e-05	0.605721	1.81244	2.9922	0.739364	0.0185453	0.573476	0.580144	0.694244	0.395606
74	K00148	0	3.46661e-09	7.5564e-08	Inf	Inf	21.7977	0.36812	0.143614	NA	NA	0.701977	0.591578
75	K00150	1.67616e-08	3.33242e-08	3.05737e-08	1.98813	1.82404	0.917464	0.230212	0.826644	1.50901	1.41539	0.291748	0.33282
76	K00151	2.4156e-09	1.47301e-08	1.18759e-08	6.09792	4.91635	0.806235	0.101161	0.584571	1.40653	1.9351	0.315303	0.605318
77	K00156	4.34219e-06	2.14314e-07	8.55137e-06	0.0493561	1.96937	39.9012	0.14314	0.000274314	1.03488	0.560789	1.42467	0.396841
78	K00158	2.81178e-05	8.44005e-06	2.27248e-05	0.300168	0.808201	2.6925	0.393048	0.25905	0.544698	1.30208	0.379364	0.34346
79	K00161	3.69215e-06	4.27602e-06	6.4517e-06	1.15814	1.74741	1.50881	0.190316	0.403111	0.932533	0.85868	0.241587	0.5983
80	K00162	3.90649e-06	4.06863e-06	6.81373e-06	1.04151	1.74421	1.6747	0.352681	0.234983	0.843757	0.850796	0.312046	0.559269
81	K00164	2.54534e-08	3.44808e-08	1.80446e-08	1.35466	0.708929	0.523324	0.881536	0.444887	0.102922	1.07414	0.349449	0.841143
82	K00166	9.95961e-09	0	3.41714e-08	0	3.431	Inf	0.0778725	0.0433804	0.839533	0.980645	0.844124	0.586924
83	K00169	7.23013e-07	2.92524e-07	5.14893e-07	0.40459	0.71215	1.76018	0.61852	0.929145	0.42715	1.51663	0.274853	0.867367
84	K00170	2.36624e-06	1.1529e-06	8.0959e-07	0.487228	0.342143	0.702223	0.314999	0.026016	0.832694	1.50793	0.442332	0.217763
85	K00171	1.76803e-06	1.95036e-07	4.27604e-07	0.110313	0.241854	2.19244	0.836116	0.974543	0.138776	1.01587	0.00309746	0.631996
86	K00172	9.02165e-07	6.52751e-07	6.47727e-07	0.723538	0.71797	0.992305	0.677471	0.538322	0.797362	1.3083	0.619555	0.710061
87	K00174	4.57334e-06	3.39892e-06	4.80494e-06	0.743203	1.05064	1.41367	0.14314	0.0484037	0.908022	0.751828	0.396656	0.381774
88	K00175	4.98795e-06	6.45084e-06	5.51305e-06	1.29328	1.10527	0.854625	0.123005	0.25905	0.47382	0.709762	0.232867	0.288062
89	K00176	2.32255e-07	1.99712e-07	3.16813e-07	0.859883	1.36408	1.58635	0.615642	0.573325	0.406778	1.74095	0.0979311	0.563331
90	K00177	1.05247e-06	3.8886e-07	8.91232e-07	0.369473	0.846801	2.29191	0.00900444	0.00766395	2.32738	1.49298	1.21496	0.558997
91	K00179	1.23514e-06	5.29647e-07	1.00342e-06	0.428817	0.812396	1.89451	0.528849	0.108344	1.2685	1.46052	0.50848	0.449043
92	K00180	5.10801e-07	2.29844e-07	4.83383e-07	0.449967	0.946323	2.10309	0.528849	0.108344	1.32825	2.06354	0.520732	0.449941
93	K00183	1.58536e-07	2.75384e-07	1.68422e-07	1.73704	1.06236	0.611589	0.03367	0.082758	3.29658	1.78208	0.978705	0.291802
94	K00184	6.13482e-07	1.5726e-06	6.0923e-07	2.56341	0.993069	0.387402	7.57756e-05	1.22371e-05	1.76311	0.874573	0.938415	0.430497
95	K00185	1.03839e-06	6.8715e-07	4.79568e-07	0.661745	0.461838	0.697909	0.578742	0.284681	0.219155	0.678611	0.353764	0.52425
96	K00194	1.57046e-07	2.47196e-07	3.70078e-07	1.57404	2.3565	1.4971	0.321852	0.833274	1.25317	2.25568	0.176777	0.723057
97	K00198	8.03073e-07	1.14922e-06	1.2511e-06	1.43103	1.55789	1.08865	0.0524259	0.508007	1.14888	1.02355	0.330562	0.516421
98	K00208	8.30795e-06	4.17049e-06	1.40974e-05	0.501988	1.69686	3.38028	0.911797	0.0185453	0.523524	0.383958	0.701662	0.458972
99	K00209	4.62159e-07	2.08833e-07	4.1544e-07	0.451865	0.898912	1.98934	0.258155	0.688992	1.63003	1.14295	0.422036	0.576076
100	K00210	4.12323e-07	2.80797e-07	6.64665e-07	0.681013	1.612	2.36706	0.762282	0.015536	0.96047	1.56964	0.905618	0.504112
101	K00215	2.37661e-05	1.25807e-05	2.38844e-05	0.529353	1.00498	1.8985	0.435872	0.137503	0.528683	0.60924	0.422597	0.383724
102	K00216	1.79451e-06	8.35799e-08	4.97987e-06	0.0465753	2.77506	59.5821	0.403906	0.0117899	1.57009	0.53293	1.25503	0.39857
103	K00219	2.28549e-07	9.7563e-09	5.96859e-07	0.0426879	2.61151	61.1768	0.208838	0.00171639	0.748719	0.548265	1.41262	0.292398
104	K00226	2.75866e-05	1.55437e-05	2.24514e-05	0.56345	0.813854	1.44441	0.481251	0.88588	0.202096	1.13451	0.176214	0.382805
105	K00228	4.0038e-06	1.66962e-07	8.49213e-06	0.041701	2.12102	50.8626	0.344523	0.00885147	1.52148	0.632525	1.12533	0.255072
106	K00230	5.64348e-06	2.25735e-07	1.2316e-05	0.0399992	2.18234	54.5596	0.21057	0.0014033	1.18881	0.365758	1.47672	0.245041
107	K00239	1.06493e-05	6.49598e-06	1.00269e-05	0.609992	0.941551	1.54355	0.123005	0.026016	0.97831	0.99751	0.472737	0.295253
108	K00240	8.8033e-06	2.56699e-06	1.31848e-05	0.291594	1.49771	5.13628	0.0185434	3.05926e-05	1.0213	1.03938	1.08153	0.329121
109	K00241	5.23846e-06	2.25788e-07	9.40971e-06	0.043102	1.79627	41.675	0.075256	0.00243211	0.870184	0.481358	1.11275	0.34267
110	K00242	4.98656e-06	1.67579e-07	1.03163e-05	0.0336062	2.06882	61.5606	0.0448316	0.0204533	0.851405	0.292741	1.20593	0.400382
111	K00243	3.83861e-06	4.45738e-06	7.13367e-06	1.1612	1.8584	1.60042	0.247451	0.25905	0.873512	0.713029	0.272246	0.522935
112	K00244	2.75161e-05	1.87811e-05	3.65025e-05	0.682549	1.32659	1.94358	0.393048	0.137503	0.332614	0.723463	0.447089	0.400093
113	K00245	5.32756e-06	4.35744e-07	1.19453e-05	0.0817906	2.24218	27.4137	0.911797	0.0014919	1.67636	1.13838	1.25347	0.207746
114	K00246	5.2863e-06	2.55131e-07	1.17346e-05	0.0482626	2.21982	45.9946	0.184219	0.00372037	1.13528	0.630667	1.36713	0.496136
115	K00247	5.02056e-06	3.1571e-07	1.17157e-05	0.0628835	2.33354	37.109	0.44798	0.0041077	1.96458	0.397188	1.10567	0.493355
116	K00248	2.2862e-06	1.64292e-06	1.54814e-06	0.718622	0.677167	0.942312	0.970512	0.284681	0.779672	1.26038	0.17435	0.224149
117	K00254	3.83859e-06	1.66847e-07	7.58836e-06	0.0434656	1.97686	45.4811	0.0492808	0.00037323	0.868417	0.408327	1.56087	0.307753
118	K00259	2.40811e-07	1.76426e-07	2.84963e-07	0.732632	1.18335	1.6152	0.670982	0.427231	0.710732	1.60268	0.50927	0.836771
119	K00262	1.72566e-05	1.13056e-05	1.76014e-05	0.655145	1.01998	1.55688	0.0288056	0.00590846	0.725837	0.687853	0.497736	0.152794
120	K00265	3.23649e-06	2.17226e-06	2.27353e-06	0.671178	0.702468	1.04662	0.795936	0.796094	0.594415	1.2629	0.0226453	0.115875
121	K00266	1.16969e-05	5.83089e-06	1.63359e-05	0.498499	1.3966	2.80161	0.247451	0.0841277	0.439783	0.522239	0.517323	0.350673
122	K00275	2.46144e-08	3.00311e-08	3.31113e-08	1.22006	1.3452	1.10257	0.881536	1	0.208123	0.807737	0.025097	0.537298
123	K00278	5.93235e-06	1.29366e-06	1.15331e-05	0.218068	1.9441	8.91511	0.0185434	4.07902e-06	0.974398	0.673938	1.16285	0.147991
124	K00281	8.19612e-08	1.08767e-07	1.55137e-07	1.32706	1.89281	1.42632	0.621863	0.333553	0.0680702	1.01605	0.536947	0.782224
125	K00285	4.77601e-06	2.10249e-07	1.24398e-05	0.0440218	2.60464	59.1672	0.0892096	0.0107934	0.898028	0.374673	1.14623	0.42745
126	K00286	2.66451e-05	1.28801e-05	3.74193e-05	0.483395	1.40436	2.9052	0.578742	0.00243211	0.22047	0.40992	0.76685	0.329306
127	K00287	2.46986e-05	1.57819e-05	2.68319e-05	0.638978	1.08638	1.70018	0.352681	0.108344	0.205719	0.555462	0.387462	0.397489
128	K00290	5.4629e-06	4.47461e-06	4.54638e-06	0.819091	0.832229	1.01604	0.630529	0.796094	0.638233	0.793537	0.0610968	0.187139
129	K00294	5.58385e-08	8.40682e-08	6.15803e-08	1.50556	1.10283	0.732504	0.781485	0.644228	0.55016	0.933755	0.18512	0.403599
130	K00297	4.44318e-06	1.19095e-06	1.10107e-05	0.26804	2.47812	9.24531	0.075256	1.93753e-05	0.674894	0.745872	1.23404	0.274804
131	K00299	4.05331e-06	1.43717e-07	8.53052e-06	0.0354567	2.10458	59.3563	0.202521	0.000621004	0.935534	0.365338	1.80633	0.496114
132	K00313	8.46519e-06	2.78736e-07	1.552e-05	0.0329272	1.83338	55.6799	0.075256	0.00243211	0.825689	0.243966	1.19853	0.219259
133	K00322	4.65499e-06	2.27355e-07	1.08602e-05	0.0488412	2.33302	47.7674	0.25666	0.0041077	0.999094	0.507396	1.20463	0.367876
134	K00324	3.29441e-06	1.99541e-07	3.81576e-06	0.0605695	1.15825	19.1227	0.578742	0.000884127	1.71546	0.853054	1.19132	0.384318
135	K00325	4.17295e-06	2.2211e-07	6.34388e-06	0.0532262	1.52024	28.5618	0.570606	0.00191102	1.69872	1.06245	1.29018	0.309225
136	K00330	5.74023e-06	5.80011e-07	1.18871e-05	0.101043	2.07083	20.4945	0.105122	1.93753e-05	0.690231	0.377149	1.35982	0.279692
137	K00331	6.6991e-06	1.05512e-06	1.14048e-05	0.157502	1.70243	10.8089	0.00684146	1.93753e-05	1.27717	0.67296	1.26048	0.237965
138	K00332	3.96538e-08	3.64858e-08	1.10731e-08	0.920109	0.279246	0.303492	0.803847	0.386583	0.641634	1.83262	0.379279	0.826152
139	K00333	2.49605e-08	4.55811e-08	1.93553e-08	1.82613	0.775438	0.424634	0.584779	0.206841	0.643491	1.49932	0.574258	1.08213
140	K00334	4.91925e-06	3.15983e-07	9.80653e-06	0.064234	1.9935	31.035	0.0524259	4.5889e-05	0.75734	0.783875	1.4945	0.394932
141	K00335	4.80916e-06	6.38277e-07	1.16304e-05	0.132721	2.41839	18.2216	0.352681	7.13828e-06	0.768762	0.225874	1.30206	0.369504
142	K00336	2.20608e-06	7.84227e-07	4.79602e-06	0.355484	2.174	6.1156	0.623046	0.00725148	1.62252	1.96482	1.03771	0.544467
143	K00337	6.63705e-06	1.85495e-06	1.00692e-05	0.279484	1.51711	5.42827	0.00684146	6.83236e-05	1.12355	0.895619	1.06248	0.363575
144	K00338	4.20104e-06	3.90368e-07	7.37018e-06	0.0929218	1.75437	18.8801	0.0819837	6.83236e-05	0.574467	1.41314	1.39599	0.670695
145	K00339	4.54777e-06	2.41707e-07	9.28363e-06	0.0531485	2.04136	38.4085	0.0146896	6.83236e-05	1.27585	1.08483	1.58377	0.535733
146	K00340	5.32273e-06	3.41914e-07	1.11237e-05	0.0642366	2.08985	32.5336	0.011299	0.000488477	1.61793	0.905003	1.45315	0.480039
147	K00341	2.49127e-07	1.30287e-07	2.50874e-07	0.522973	1.00701	1.92556	0.469315	0.168445	0.290532	1.19558	0.838932	0.713323
148	K00342	9.47479e-06	3.23933e-06	1.37331e-05	0.34189	1.44943	4.23948	0.0114962	1.93753e-05	1.14119	0.867618	1.03197	0.310396
149	K00343	1.34359e-06	1.35329e-07	1.32572e-06	0.100722	0.986697	9.79624	0.0819837	0.000274314	0.698531	1.19755	1.41995	0.196088
150	K00344	3.80446e-06	1.12947e-07	7.53407e-06	0.029688	1.98032	66.7046	0.0884926	0.00591175	1.00905	0.712834	1.36087	0.404183
151	K00346	3.0887e-07	2.19398e-07	4.58072e-07	0.710324	1.48306	2.08786	0.673505	0.187299	0.344517	1.29122	0.594507	0.650975
152	K00347	2.63796e-07	1.48612e-07	3.62627e-07	0.56336	1.37465	2.44009	0.434806	0.0870561	0.880966	2.32126	1.12906	0.921319
153	K00348	1.48985e-07	6.7253e-08	2.21207e-07	0.451407	1.48475	3.28917	0.746638	0.0368095	1.21405	1.91323	0.875276	0.930124
154	K00349	5.36155e-07	2.40516e-07	4.49776e-07	0.448595	0.838893	1.87005	0.161815	0.120658	1.30442	2.03069	0.807622	0.850897
155	K00350	1.41296e-06	7.03442e-07	1.35653e-06	0.497851	0.960066	1.92842	0.314999	0.0358066	0.927454	1.11557	0.594779	0.392306
156	K00351	3.31217e-06	1.54342e-06	3.11784e-06	0.465985	0.941328	2.02008	0.105122	0.00725148	1.28129	1.02282	0.633348	0.274696
157	K00363	5.50476e-06	2.62799e-07	1.30887e-05	0.0477403	2.37771	49.8052	0.0448316	0.00171639	0.864096	0.400015	1.46083	0.510737
158	K00364	4.84813e-05	3.88959e-05	4.60977e-05	0.802287	0.950835	1.18516	0.970512	0.584845	0.47475	1.18993	0.130681	0.528451
159	K00366	3.4381e-07	1.42198e-07	3.34628e-07	0.413594	0.973293	2.35326	0.39943	0.823243	0.950561	1.56805	0.0220497	0.259684
160	K00370	1.37226e-07	1.18586e-07	5.26252e-08	0.864165	0.383493	0.443773	0.689786	0.670875	1.31407	2.06432	0.0837923	0.734745
161	K00371	7.51174e-06	3.60831e-07	1.35374e-05	0.0480357	1.80217	37.5172	0.481251	0.00477959	0.952015	0.22098	1.02112	0.444406
162	K00373	7.63845e-06	2.62967e-07	1.46489e-05	0.0344267	1.91779	55.7064	0.14314	0.00477959	0.997611	0.531283	1.18819	0.241521
163	K00374	7.0197e-06	2.66142e-07	1.26988e-05	0.0379137	1.80903	47.7145	0.630529	0.00477959	0.959594	0.200416	1.10185	0.255565
164	K00375	3.87791e-07	1.93768e-07	4.56243e-07	0.499672	1.17652	2.35458	0.341312	0.975041	1.1284	1.45463	0.216929	0.518683
165	K00380	2.75699e-06	1.76449e-07	6.12833e-06	0.0640005	2.22283	34.7315	0.14314	0.000503759	0.805276	0.229159	1.49551	0.351954
166	K00381	3.24987e-06	1.5336e-07	7.83074e-06	0.0471896	2.40956	51.0612	0.272856	0.00477959	1.37212	1.09962	1.18761	0.264195
167	K00382	9.31481e-06	4.6515e-06	1.78934e-05	0.499366	1.92096	3.8468	0.739364	0.00477959	0.685914	0.353106	0.770516	0.421571
168	K00383	3.07512e-05	2.05103e-05	4.18496e-05	0.666974	1.36091	2.04042	0.393048	0.212499	0.42304	0.872899	0.451406	0.422325
169	K00384	5.07771e-05	1.57618e-05	5.58177e-05	0.310411	1.09927	3.54133	0.190316	0.0014919	0.839723	0.93358	0.804416	0.200933
170	K00389	4.55916e-06	2.82442e-07	1.07989e-05	0.0619506	2.36861	38.2339	0.272314	0.0041077	1.46679	0.529361	1.27255	0.366834
171	K00390	6.36853e-06	1.82851e-06	1.16081e-05	0.287117	1.82273	6.34838	0.435872	0.0956428	0.665513	0.637882	0.666538	0.378547
172	K00394	5.14642e-06	3.26156e-06	2.13556e-06	0.633754	0.414961	0.654767	0.393048	0.0841277	0.424681	0.86543	0.42748	0.54013
173	K00395	9.87434e-06	6.1307e-06	3.59553e-06	0.620872	0.364129	0.586479	0.911797	0.0305875	0.0548141	0.554472	0.552681	0.591084
174	K00412	1.40183e-07	1.43817e-07	2.14308e-07	1.02592	1.52877	1.49014	0.49613	0.0841277	1.08326	2.0956	0.574024	0.756625
175	K00425	1.02606e-05	4.35672e-06	1.89602e-05	0.424605	1.84786	4.35195	0.911797	0.00191102	0.540387	0.405409	0.820756	0.390693
176	K00426	6.3814e-06	4.39832e-06	1.08154e-05	0.689241	1.69483	2.45898	0.578742	0.0220155	0.61643	0.716035	0.654832	0.451295
177	K00427	4.83474e-06	2.2853e-07	1.18399e-05	0.0472683	2.44893	51.8091	0.14314	0.00232317	0.849051	0.407578	1.32659	0.319288
178	K00428	3.02705e-06	1.51439e-07	5.93622e-06	0.0500287	1.96106	39.1987	0.0819837	0.00037323	0.835597	0.477832	1.58213	0.444783
179	K00432	4.00579e-06	1.3219e-07	7.84591e-06	0.0329998	1.95864	59.3531	0.00684146	1.01975e-06	0.810015	0.830638	1.69958	0.708236
180	K00433	2.20691e-08	0	3.59458e-08	0	1.62878	Inf	0.168078	0.0787128	NA	NA	0.744035	0.56047
181	K00525	3.41735e-06	2.26275e-06	2.40879e-06	0.662136	0.70487	1.06454	0.165494	0.88588	0.756653	0.820863	0.173334	0.302064
182	K00526	3.43178e-05	1.33065e-05	4.59638e-05	0.387744	1.33936	3.45423	0.279861	0.0220155	0.259532	0.601735	0.705042	0.298865
183	K00527	2.10298e-05	2.29202e-06	1.81398e-05	0.108989	0.862575	7.91435	0.161341	0.074053	1.04838	1.79882	1.05769	0.983543
184	K00528	4.31339e-06	1.17463e-06	7.92868e-06	0.272322	1.83815	6.74992	0.247451	0.000197832	0.455707	0.366568	0.939677	0.338036
185	K00529	4.32826e-06	1.68431e-07	9.4666e-06	0.0389143	2.18716	56.2046	0.393048	0.00384448	1.33118	0.574589	1.16417	0.231936
186	K00537	2.0345e-05	5.91355e-06	2.57998e-05	0.290663	1.26811	4.36282	0.217563	0.010735	0.549216	0.948638	0.8847	0.473742
187	K00547	1.14663e-05	3.74171e-06	1.34241e-05	0.326322	1.17074	3.58769	0.435872	0.0185453	0.265329	0.560693	0.733319	0.406779
188	K00548	3.40645e-06	8.35035e-07	6.28388e-06	0.245133	1.8447	7.52529	0.405502	0.00384448	0.751555	0.642787	1.05992	0.353223
189	K00549	3.2121e-06	4.98105e-07	6.58414e-06	0.155071	2.04979	13.2184	0.352681	0.00115232	1.17838	1.34052	1.1085	0.263219
190	K00554	3.3436e-05	2.0893e-05	3.55559e-05	0.624867	1.0634	1.7018	0.393048	0.108344	0.177624	0.606196	0.412598	0.351794
191	K00556	5.20308e-06	2.89666e-07	1.24122e-05	0.055672	2.38555	42.8501	0.226301	0.00840126	1.13799	0.40259	1.17278	0.390344
192	K00557	5.48738e-06	2.44066e-07	1.18741e-05	0.0444777	2.16388	48.651	0.139868	0.00115232	1.38197	0.656503	1.50459	0.317764
193	K00558	9.91553e-06	4.65062e-06	1.37244e-05	0.469024	1.38413	2.95109	0.314999	0.015536	0.396258	0.339142	0.599526	0.259905
194	K00560	3.30769e-05	2.01697e-05	3.65153e-05	0.609782	1.10395	1.81041	0.0524259	0.00243211	0.810749	0.540529	0.56045	0.325056
195	K00561	9.71904e-06	5.12633e-06	8.40103e-06	0.527452	0.864389	1.6388	0.739364	0.108344	0.791541	1.15867	0.256342	0.563151
196	K00563	5.72128e-06	3.28287e-06	1.25267e-05	0.5738	2.18949	3.81577	0.739364	0.00243211	0.376703	0.567579	0.862271	0.319843
197	K00564	4.63764e-06	1.63579e-07	1.08257e-05	0.035272	2.3343	66.1801	0.343978	0.00232317	1.39087	0.326484	1.39199	0.255379
198	K00566	3.87857e-05	3.54973e-05	4.32628e-05	0.915216	1.11543	1.21876	0.795936	0.54577	0.304729	0.624324	0.164367	0.491461
199	K00567	3.01694e-05	4.17581e-06	3.05936e-05	0.138412	1.01406	7.3264	0.0630128	0.00191102	1.35396	1.517	1.10841	0.258315
200	K00568	8.80099e-06	3.15685e-07	1.76386e-05	0.0358693	2.00417	55.8741	0.184219	0.00537366	1.11977	0.217028	1.44288	0.436102
201	K00571	8.02167e-06	1.0372e-05	1.48069e-05	1.293	1.84586	1.42759	0.14314	0.471586	0.805015	0.796342	0.199184	0.501598
202	K00573	4.77059e-06	1.90969e-07	1.08793e-05	0.0400305	2.28049	56.9688	0.240613	0.00367553	0.874736	0.425266	1.21435	0.362519
203	K00574	2.71082e-05	2.22337e-05	3.2297e-05	0.820181	1.19141	1.45262	0.739364	0.191532	0.438622	1.06634	0.343561	0.551741
204	K00575	3.99273e-06	2.48665e-07	7.75433e-06	0.0622795	1.94211	31.1838	0.0089307	0.000274314	1.08262	0.366281	1.40666	0.318988
205	K00595	2.13216e-08	6.49925e-09	1.99214e-08	0.30482	0.934327	3.06518	0.503631	0.721452	0.75413	1.16395	0.169513	0.621679
206	K00598	3.56048e-06	6.88212e-08	7.47494e-06	0.0193292	2.09942	108.614	0.0535419	0.00127668	0.915523	0.487668	1.56102	0.250181
207	K00600	4.95283e-05	3.12374e-05	4.76095e-05	0.630699	0.961258	1.52412	0.393048	0.212499	0.496764	0.772158	0.319743	0.353527
208	K00602	3.86811e-05	1.57288e-05	4.23067e-05	0.406628	1.09373	2.68976	0.105122	0.00191102	1.00606	0.636456	0.722653	0.190252
209	K00603	2.2743e-07	1.67065e-07	2.85331e-07	0.734576	1.25459	1.7079	0.393048	0.108344	0.897785	0.979173	0.624038	0.624143
210	K00604	2.72748e-05	1.58493e-05	3.49665e-05	0.581096	1.28201	2.20619	0.217563	0.0841277	0.212631	0.570897	0.537016	0.353693
211	K00605	5.44006e-06	5.28021e-07	1.22307e-05	0.0970615	2.24826	23.1633	0.165494	7.13828e-06	0.69934	0.703093	1.41748	0.309808
212	K00606	8.35252e-06	2.91662e-06	1.18628e-05	0.34919	1.42027	4.06732	0.0288056	4.5889e-05	0.960021	0.910796	0.921024	0.299263
213	K00609	4.08924e-05	2.42394e-05	4.58545e-05	0.592761	1.12135	1.89174	0.352681	0.0305875	0.458358	0.685412	0.513677	0.297953
214	K00610	7.04363e-06	6.88154e-07	1.32508e-05	0.0976988	1.88125	19.2556	0.0630128	1.22371e-05	0.831933	0.794166	1.38107	0.456144
215	K00611	1.2156e-05	8.17575e-06	2.0845e-05	0.672567	1.71479	2.54962	1	0.0185453	0.495649	0.312096	0.62907	0.327272
216	K00613	6.45931e-06	6.60549e-06	4.9664e-06	1.02263	0.768875	0.751859	0.0892096	0.0559111	0.865783	0.708836	0.372171	0.212683
217	K00615	4.97159e-06	6.45354e-06	5.17454e-06	1.29808	1.04082	0.801814	0.14314	0.0956428	0.499613	0.56432	0.334973	0.317419
218	K00616	1.41962e-05	6.75192e-06	2.34235e-05	0.475614	1.64998	3.46916	0.911797	0.00590846	0.531992	0.299938	0.644502	0.314036
219	K00620	1.63054e-06	7.43188e-07	9.34186e-07	0.455793	0.572931	1.257	0.684211	0.393799	0.550826	1.23687	0.519091	0.793761
220	K00625	2.21032e-05	9.92715e-06	2.32886e-05	0.449128	1.05363	2.34595	0.528849	0.0737038	0.765476	1.04106	0.515234	0.342433
221	K00626	4.0812e-05	2.32966e-05	4.42285e-05	0.570827	1.08371	1.8985	0.352681	0.154081	0.224566	0.582386	0.431522	0.360871
222	K00627	5.76707e-06	4.25979e-06	1.09875e-05	0.73864	1.90522	2.57936	0.795936	0.0484037	0.973713	0.710109	0.633254	0.493528
223	K00631	9.19389e-09	0	2.68374e-08	0	2.91905	Inf	0.0778725	0.00585347	0.697262	0.44645	1.07329	0.398432
224	K00632	7.89402e-06	3.55448e-07	1.66499e-05	0.0450275	2.10918	46.8421	0.217563	0.00384448	1.13107	0.743327	1.12972	0.170061
225	K00633	3.18367e-06	3.06314e-07	5.9569e-06	0.096214	1.87108	19.4471	0.14314	0.0403805	0.725833	0.494138	0.860614	0.665733
226	K00634	2.47746e-07	1.68474e-07	3.94179e-07	0.680026	1.59106	2.3397	0.42561	0.0207014	0.557689	2.12044	1.04796	0.684147
227	K00639	5.36055e-06	6.17003e-07	1.16818e-05	0.115101	2.17921	18.9331	0.00684146	0.000141746	0.983798	0.484909	1.27024	0.208548
228	K00640	8.6566e-06	4.74553e-06	1.59035e-05	0.548198	1.83715	3.35125	0.739364	0.0643292	0.517832	0.258544	0.59157	0.255628
229	K00641	4.64459e-08	5.83321e-08	3.72864e-08	1.25592	0.802793	0.639209	0.689786	0.36219	0.628388	1.5684	0.40748	0.544557
230	K00645	5.08045e-06	1.15196e-06	7.88436e-06	0.226743	1.5519	6.84433	0.075256	4.5889e-05	0.547259	1.23882	1.18748	0.347062
231	K00647	4.49865e-06	3.33428e-07	8.22874e-06	0.0741174	1.82916	24.6792	0.075256	4.5889e-05	0.697218	0.488289	1.40004	0.292542
232	K00648	8.0907e-06	3.93179e-06	1.44572e-05	0.485964	1.78689	3.67699	0.247451	0.000669979	0.346077	0.332378	0.866272	0.445963
233	K00651	7.39449e-06	1.55475e-06	1.33092e-05	0.210258	1.79988	8.56033	0.075256	2.03951e-06	0.567557	0.799808	1.08641	0.306643
234	K00652	4.16932e-06	4.08837e-07	8.34644e-06	0.0980585	2.00187	20.4151	0.0892096	4.07902e-06	0.653195	0.928494	1.48502	0.361297
235	K00655	1.96343e-05	5.9657e-06	2.91558e-05	0.303841	1.48494	4.88724	0.165494	9.89162e-05	0.700962	0.626719	0.999075	0.298793
236	K00656	1.42853e-05	7.96154e-06	2.07211e-05	0.557324	1.45052	2.60265	0.123005	0.234983	0.369319	0.422989	0.470704	0.276642
237	K00657	1.22883e-05	1.06181e-05	1.37663e-05	0.864088	1.12028	1.29649	0.739364	0.752095	1.14483	0.801081	0.0894347	0.38025
238	K00658	4.38708e-06	1.76675e-07	8.35656e-06	0.0402716	1.90481	47.2991	0.0586867	0.00127668	0.847058	0.555543	1.40889	0.403164
239	K00661	2.42003e-05	1.12654e-05	3.47643e-05	0.465507	1.43652	3.08594	0.578742	0.00191102	0.152535	0.501103	0.821423	0.359235
240	K00662	2.76843e-05	1.10252e-05	2.19133e-05	0.398246	0.791543	1.98757	0.435872	0.625096	0.318606	1.36974	0.300278	0.35429
241	K00666	1.6503e-06	3.34327e-06	1.83414e-06	2.02586	1.1114	0.548608	0.00684146	0.00725148	1.40607	0.850273	0.618781	0.555396
242	K00673	3.82569e-06	1.30401e-07	7.39328e-06	0.0340856	1.93254	56.6966	0.0752217	0.00766395	1.12136	0.510332	1.10248	0.363099
243	K00674	2.41956e-05	6.52964e-06	3.03024e-05	0.269869	1.25239	4.64074	0.247451	0.00243211	0.246146	0.803402	0.935313	0.280154
244	K00675	1.4533e-05	1.45782e-06	2.97781e-05	0.100311	2.049	20.4265	0.0822427	0.00462254	1.07205	0.56026	1.78953	0.543174
245	K00677	5.47916e-06	4.74625e-07	1.06402e-05	0.0866237	1.94195	22.4182	0.0892096	7.13828e-06	0.833142	0.81701	1.46749	0.391609
246	K00681	4.96699e-06	2.55558e-07	1.22981e-05	0.0514512	2.47596	48.1224	0.279861	0.00477959	1.12768	0.276807	1.10095	0.228536
247	K00684	4.64023e-06	2.5941e-07	8.96527e-06	0.0559045	1.93207	34.5603	0.10398	0.000200023	1.14679	0.883564	1.6373	0.42977
248	K00687	1.57154e-08	1.22784e-09	4.22007e-08	0.0781295	2.6853	34.3698	0.123584	0.00451047	0.6216	0.70444	1.18495	0.775188
249	K00688	2.69557e-06	1.84891e-06	2.07821e-06	0.685908	0.770972	1.12402	0.165494	1	0.797227	1.04984	0.068234	0.313456
250	K00690	2.30137e-05	1.70856e-05	2.55154e-05	0.742411	1.10871	1.49339	0.795936	0.436617	0.284465	0.763887	0.216271	0.388169
251	K00691	1.29629e-06	1.29321e-06	1.11845e-06	0.997625	0.862811	0.864865	0.528849	0.471586	0.535497	0.988082	0.191773	0.165995
252	K00697	3.74782e-06	1.1866e-07	7.65605e-06	0.031661	2.0428	64.521	0.241145	0.000669979	1.36616	0.42278	1.28602	0.204413
253	K00700	1.5233e-05	3.13183e-06	1.41887e-05	0.205596	0.931444	4.53047	0.00388621	0.00725148	2.07486	1.17344	0.742285	0.347703
254	K00702	5.1739e-06	3.44885e-06	2.70324e-06	0.666588	0.522476	0.783807	0.14314	0.108344	1.0143	0.314126	0.320463	0.478582
255	K00703	1.84227e-05	3.19729e-06	2.47147e-05	0.173551	1.34153	7.72988	0.0185434	0.000669979	1.68166	1.38944	1.11611	0.196916
256	K00705	2.17285e-06	6.66258e-07	2.97901e-06	0.306629	1.37102	4.47126	0.247451	0.026016	0.471133	0.560652	0.844554	0.495748
257	K00712	1.19887e-05	1.47377e-05	2.3365e-05	1.2293	1.94891	1.58539	0.217563	0.371155	0.995784	0.844693	0.249508	0.58926
258	K00721	6.39026e-07	3.38393e-07	8.5125e-07	0.529545	1.3321	2.51556	0.279861	0.015536	0.734712	1.60689	0.758066	0.442488
259	K00728	7.81783e-07	9.7873e-08	2.12409e-07	0.125192	0.271698	2.17025	0.848981	0.247697	1.34289	1.66952	0.417711	0.55844
260	K00748	4.22861e-06	2.43303e-07	8.89371e-06	0.0575373	2.10322	36.554	0.165494	0.000141746	0.83713	0.741809	1.51711	0.225641
261	K00756	5.00368e-06	5.86817e-06	9.12602e-06	1.17277	1.82386	1.55517	0.190316	0.234983	0.972764	0.892343	0.256943	0.528094
262	K00757	4.65606e-06	1.51038e-06	1.05047e-05	0.324389	2.25614	6.95504	0.739364	0.00191102	0.819885	0.163657	0.87286	0.259425
263	K00758	4.18945e-06	1.58436e-07	8.34705e-06	0.0378178	1.99239	52.6841	0.684211	0.00340781	0.950714	0.338952	1.268	0.363075
264	K00759	4.77109e-05	4.51329e-05	5.40088e-05	0.945967	1.132	1.19666	0.970512	0.508007	0.495489	0.780354	0.203143	0.518697
265	K00760	2.74465e-05	3.113e-05	3.54315e-05	1.13421	1.29093	1.13818	0.435872	0.977098	1.17045	1.05076	0.00566047	0.2038
266	K00761	4.58355e-05	3.98312e-05	5.15406e-05	0.869003	1.12447	1.29397	0.739364	0.54577	0.343563	0.711569	0.208243	0.493075
267	K00762	2.40081e-05	2.27129e-05	3.24065e-05	0.946052	1.34982	1.42679	0.853428	0.752095	0.93359	0.66718	0.16912	0.481794
268	K00763	5.02548e-05	3.77666e-05	6.0364e-05	0.751503	1.20116	1.59834	0.795936	0.371155	0.284081	0.632644	0.301541	0.411086
269	K00764	3.53692e-05	1.15477e-05	3.64631e-05	0.326489	1.03093	3.15762	0.165494	0.00306742	0.79134	0.975034	0.771908	0.195091
270	K00765	6.46216e-06	1.67016e-06	9.17157e-06	0.258452	1.41927	5.49143	0.0524259	9.89162e-05	0.761298	0.718444	0.927514	0.342464
271	K00766	1.16655e-05	1.57478e-05	1.17355e-05	1.34995	1.006	0.745214	0.279861	0.403111	0.604216	0.580804	0.322456	0.225564
272	K00767	6.13125e-06	1.25938e-06	1.15371e-05	0.205404	1.8817	9.16097	0.0288056	4.5889e-05	0.785466	0.75698	1.0819	0.266356
273	K00768	2.9869e-06	1.14842e-07	3.12441e-06	0.0384484	1.04604	27.2062	0.0411738	1.93753e-05	0.821037	1.56304	1.5963	0.684156
274	K00769	3.39694e-06	2.10177e-07	6.1728e-06	0.0618723	1.81717	29.3696	0.519895	0.000503759	2.196	1.1259	1.31049	0.386241
275	K00773	2.26619e-05	1.77353e-05	2.91946e-05	0.782601	1.28826	1.64613	1	0.0737038	0.589278	0.862543	0.430133	0.377754
276	K00782	8.92492e-06	1.16961e-05	1.76896e-05	1.3105	1.98205	1.51243	0.14314	0.311924	1.22769	0.597182	0.303768	0.466561
277	K00783	3.57185e-05	2.17982e-05	3.2486e-05	0.610278	0.9095	1.4903	0.481251	0.840751	0.440153	0.950103	0.177898	0.354542
278	K00784	2.92093e-05	2.03001e-05	2.96202e-05	0.694986	1.01407	1.45912	0.435872	0.234983	0.119833	0.652688	0.289455	0.436845
279	K00788	1.0067e-05	3.88873e-06	1.78845e-05	0.386284	1.77654	4.59906	0.630529	0.00037323	0.347404	0.309956	0.943054	0.372165
280	K00789	5.18206e-05	3.6384e-05	4.67753e-05	0.702114	0.90264	1.2856	0.165494	0.625096	0.177384	0.748631	0.212483	0.408589
281	K00790	5.84006e-05	4.97851e-05	5.99778e-05	0.852476	1.02701	1.20473	0.970512	0.666477	0.276018	0.663392	0.146617	0.478606
282	K00791	3.0221e-05	1.83585e-05	2.87081e-05	0.607474	0.949938	1.56375	0.578742	0.371155	0.162631	0.957413	0.298053	0.411584
283	K00793	7.79849e-06	4.60301e-06	1.41575e-05	0.590244	1.81541	3.0757	0.853428	0.00590846	0.53973	0.461994	0.736293	0.426751
284	K00794	1.06013e-05	5.47807e-06	1.85603e-05	0.516736	1.75076	3.38811	0.528849	0.00725148	0.309904	0.264689	0.748779	0.374418
285	K00795	3.7652e-06	1.0349e-07	6.68034e-06	0.0274859	1.77423	64.5508	0.211606	0.00766395	1.08727	0.623206	1.2218	0.373028
286	K00796	8.64717e-06	4.81175e-06	1.84961e-05	0.556454	2.13897	3.84394	0.630529	0.00477959	0.768459	0.380202	0.791702	0.447105
287	K00797	4.65701e-06	4.56607e-07	9.75299e-06	0.0980473	2.09426	21.3597	0.0892096	1.22371e-05	0.62584	0.353096	1.34749	0.35158
288	K00798	5.26685e-07	4.3098e-07	4.12203e-07	0.818288	0.782638	0.956433	0.790566	0.747205	0.161974	1.12183	0.398927	0.680512
289	K00799	1.16928e-05	3.77946e-07	2.2551e-05	0.032323	1.92863	59.6673	0.14314	0.0014919	1.03813	0.486897	1.22669	0.291816
290	K00800	5.7807e-06	7.48072e-07	9.52914e-06	0.129408	1.64844	12.7383	0.279861	0.000141746	1.08827	1.07558	1.15067	0.246976
291	K00801	3.61377e-08	3.7338e-08	1.54139e-08	1.03321	0.426531	0.41282	0.728051	0.386583	0.157635	0.970928	0.362115	0.837862
292	K00803	6.95825e-08	8.55511e-08	6.39224e-08	1.22949	0.918657	0.747184	0.965972	0.650189	0.448688	1.0358	0.27373	0.914916
293	K00805	1.42926e-05	1.87228e-05	1.48203e-05	1.30996	1.03692	0.791567	0.190316	0.234983	1.12086	1.12212	0.290462	0.553489
294	K00806	2.67528e-05	1.61726e-05	3.36936e-05	0.604518	1.25944	2.08338	0.247451	0.0841277	0.192747	0.517716	0.529813	0.368566
295	K00812	4.78911e-06	2.4302e-06	4.79695e-06	0.507443	1.00164	1.97389	0.0232306	0.00725148	1.46709	0.935299	0.637294	0.296527
296	K00813	4.07146e-06	1.3826e-07	7.985e-06	0.0339584	1.96121	57.7534	0.190316	0.00306742	1.0704	0.547747	1.20938	0.370487
297	K00817	4.84751e-06	7.40368e-07	8.15566e-06	0.152731	1.68244	11.0157	0.14314	0.000884127	0.677432	0.521084	1.1892	0.270091
298	K00819	1.96748e-08	6.44401e-09	5.56044e-08	0.327526	2.82617	8.62885	0.279559	0.0867023	1.09303	0.949983	0.800428	0.750028
299	K00820	2.58963e-05	1.232e-05	2.6318e-05	0.475741	1.01628	2.13621	0.630529	0.311924	0.521033	0.948676	0.426764	0.388292
300	K00821	7.04066e-06	1.62102e-06	1.10805e-05	0.230237	1.57378	6.8355	0.123005	0.00037323	0.612383	0.757427	0.999488	0.300675
301	K00823	2.96267e-06	2.14165e-07	6.24783e-06	0.0722879	2.10885	29.1729	0.449521	0.00156365	1.04944	0.808688	1.3716	0.479109
302	K00826	2.17061e-05	5.34167e-06	2.21011e-05	0.246091	1.0182	4.13749	0.00287947	0.00243211	1.60916	0.962699	0.86312	0.197423
303	K00831	1.41774e-05	8.15801e-06	1.64263e-05	0.575425	1.15863	2.01352	0.035463	0.010735	0.732323	0.822775	0.578728	0.290015
304	K00832	3.55391e-06	1.28264e-07	6.56967e-06	0.0360909	1.84857	51.2199	0.150773	0.00281819	0.992328	0.471001	1.35664	0.286323
305	K00833	4.16071e-06	6.18973e-07	8.37478e-06	0.148766	2.01283	13.5301	0.14314	9.89162e-05	0.626852	0.624532	1.20221	0.560317
306	K00835	1.99308e-08	3.19412e-08	2.62471e-08	1.60261	1.31691	0.821732	0.956883	0.752325	0.188978	0.928344	0.206358	0.710232
307	K00839	2.59612e-08	2.148e-09	5.62295e-08	0.0827389	2.16591	26.1776	0.0623296	0.0305534	0.895819	0.892066	0.952374	0.640355
308	K00840	3.90794e-06	1.45656e-07	7.52562e-06	0.0372719	1.92573	51.6671	0.190316	0.00243211	0.985506	0.363443	1.27664	0.2767
309	K00841	2.95827e-05	2.29969e-05	4.1283e-05	0.777377	1.39551	1.79515	0.853428	0.172086	0.214049	0.659003	0.357554	0.518256
310	K00844	1.19628e-08	5.37001e-09	1.9498e-08	0.448892	1.62989	3.63091	0.584249	0.417091	0.587464	0.8948	0.322384	0.469318
311	K00845	2.56754e-05	2.71795e-05	3.27397e-05	1.05858	1.27514	1.20457	0.630529	0.840751	1.00366	0.845344	0.0802841	0.391109
312	K00847	3.03293e-05	7.25878e-06	2.66074e-05	0.239333	0.877283	3.66554	0.123005	0.00243211	1.35404	1.10315	0.737735	0.236823
313	K00848	5.66453e-06	7.74475e-07	1.24818e-05	0.136724	2.20351	16.1165	0.0432571	1.22371e-05	0.850107	0.740098	1.28932	0.391998
314	K00849	3.8409e-05	2.26182e-05	4.35867e-05	0.588877	1.1348	1.92706	0.314999	0.0484037	0.402603	0.724088	0.498516	0.367093
315	K00850	5.17326e-05	4.27575e-05	4.99605e-05	0.826511	0.965746	1.16846	0.739364	0.340738	0.196286	0.421625	0.200134	0.545142
316	K00851	4.23518e-05	2.6407e-05	5.07631e-05	0.623515	1.19861	1.92234	0.528849	0.172086	0.294155	0.610485	0.429242	0.399958
317	K00852	3.98531e-05	2.31158e-05	4.76067e-05	0.580025	1.19456	2.05949	0.352681	0.0559111	0.187506	0.587156	0.517009	0.361012
318	K00853	4.72321e-06	2.06776e-07	1.08113e-05	0.0437787	2.28898	52.2853	0.25666	0.0041077	0.895595	0.309122	1.27736	0.522956
319	K00854	1.19431e-05	7.01875e-06	2.02418e-05	0.587683	1.69486	2.88397	0.314999	0.00477959	0.294157	0.241682	0.743836	0.412284
320	K00855	4.7578e-06	2.4528e-07	1.15658e-05	0.0515534	2.43092	47.1535	0.112276	0.0041077	0.973931	0.364877	1.28551	0.373312
321	K00856	4.09232e-08	2.43075e-08	1.50866e-08	0.593979	0.368656	0.620655	0.303825	0.301526	0.865989	1.46344	0.423486	0.533817
322	K00857	2.88482e-05	1.5499e-05	3.25244e-05	0.53726	1.12743	2.09849	0.352681	0.0737038	0.173445	0.661249	0.522241	0.325733
323	K00858	1.56123e-05	1.40212e-05	2.24317e-05	0.898088	1.4368	1.59984	0.853428	0.584845	0.840913	0.632964	0.229529	0.491782
324	K00859	2.9012e-05	1.7144e-05	3.56622e-05	0.590927	1.22922	2.08016	0.435872	0.137503	0.195538	0.556869	0.500409	0.356437
325	K00860	4.03713e-06	2.27481e-07	9.85097e-06	0.0563473	2.44009	43.3045	0.0288056	0.000197832	0.955801	0.567185	1.19032	0.349559
326	K00864	3.45901e-05	1.12657e-05	3.63151e-05	0.32569	1.04987	3.22352	0.247451	0.00590846	0.782262	1.0739	0.722854	0.171778
327	K00865	3.26972e-05	1.77787e-05	4.38979e-05	0.543739	1.34256	2.46912	0.314999	0.108344	0.218284	0.55534	0.561938	0.38267
328	K00867	3.13704e-05	1.82756e-05	3.99758e-05	0.582573	1.27432	2.18739	0.352681	0.0956428	0.252587	0.652947	0.533846	0.325058
329	K00868	2.23012e-05	1.35642e-05	2.43765e-05	0.608228	1.09306	1.79712	0.217563	0.403111	0.259293	0.630152	0.361267	0.335015
330	K00869	1.94923e-05	1.61292e-05	2.03379e-05	0.827463	1.04338	1.26094	0.970512	0.931394	0.374155	0.975061	0.0958521	0.394134
331	K00872	1.83117e-05	2.05138e-06	2.13454e-05	0.112026	1.16567	10.4054	0.0524259	0.0129529	1.29515	1.87171	1.08367	0.405528
332	K00873	4.377e-05	2.26816e-05	5.13727e-05	0.5182	1.1737	2.26495	0.352681	0.0484037	0.290115	0.432454	0.596721	0.319716
333	K00874	1.39452e-05	1.11464e-05	2.07955e-05	0.799302	1.49123	1.86567	0.352681	0.00590846	0.202935	0.412449	0.541837	0.221018
334	K00876	3.1724e-05	1.64133e-05	3.60598e-05	0.517379	1.13668	2.19699	0.217563	0.122267	0.360748	0.810942	0.531541	0.326174
335	K00878	8.26223e-06	4.24472e-06	1.30793e-05	0.51375	1.58302	3.08131	1	0.0484037	0.770516	0.447297	0.654218	0.468258
336	K00879	4.61749e-06	2.02083e-07	9.92266e-06	0.0437648	2.14893	49.1018	0.123005	0.00115232	0.862373	0.366999	1.51026	0.270041
337	K00880	5.02344e-06	2.25533e-07	1.23883e-05	0.0448961	2.4661	54.9291	0.217563	0.000884127	1.49714	0.498475	1.22504	0.197844
338	K00881	7.51503e-08	6.12354e-09	5.64899e-07	0.0814839	7.51692	92.2504	0.456203	0.00419472	0.394334	0.704648	1.47098	0.696654
339	K00882	3.7289e-05	1.6707e-05	3.6072e-05	0.44804	0.967362	2.1591	0.279861	0.172086	0.270424	1.059	0.428348	0.338791
340	K00883	3.63498e-06	1.94801e-07	8.41592e-06	0.0535907	2.31526	43.2027	0.344523	0.00306742	1.51912	0.884332	1.15737	0.201605
341	K00884	4.43821e-06	1.94533e-07	8.15745e-06	0.0438314	1.83801	41.9336	0.79103	0.000274314	1.7183	0.677523	1.47623	0.406513
342	K00885	4.94106e-06	2.35276e-07	1.17189e-05	0.0476165	2.37174	49.8093	0.121085	0.00725148	1.39208	0.776114	1.15858	0.296726
343	K00887	2.42781e-06	3.38959e-06	6.16559e-06	1.39615	2.53957	1.81898	0.352681	0.191532	0.835558	0.988617	0.430205	0.596731
344	K00891	4.43515e-06	1.11127e-06	1.25878e-05	0.250559	2.83819	11.3274	0.035463	2.03951e-06	0.925703	0.878173	1.30219	0.348011
345	K00892	4.13801e-06	1.2607e-07	7.23004e-06	0.0304665	1.74723	57.3492	0.185214	0.00493566	1.09511	0.413171	1.27703	0.395527
346	K00895	1.23939e-06	5.54519e-07	1.19205e-06	0.447413	0.9618	2.14969	0.0185434	0.010735	1.59436	2.02496	0.757229	0.808213
347	K00897	2.22607e-05	1.19861e-05	1.873e-05	0.538441	0.841394	1.56265	0.528849	0.708831	0.196028	1.1121	0.211139	0.402401
348	K00901	4.80736e-06	2.68241e-07	1.14365e-05	0.055798	2.37896	42.6352	0.325569	0.000669979	1.13671	0.587436	1.49954	0.408951
349	K00906	5.01657e-06	2.38784e-07	1.1536e-05	0.0475992	2.29958	48.3113	0.241145	0.0014919	1.47552	0.708751	1.24943	0.119837
350	K00912	3.97687e-06	1.91112e-07	6.83315e-06	0.0480559	1.71822	35.7546	0.075256	0.000141746	0.689321	0.991942	1.40284	0.230786
351	K00917	1.34156e-07	9.21055e-08	1.99292e-07	0.686557	1.48553	2.16374	0.709628	0.265853	0.549207	1.44702	0.50515	1.07837
352	K00919	9.83023e-06	6.061e-06	1.65304e-05	0.616568	1.68159	2.72734	0.970512	0.00885147	0.501363	0.449175	0.671965	0.461833
353	K00925	7.34865e-05	3.22098e-05	7.36956e-05	0.438309	1.00285	2.28799	0.314999	0.137503	0.574171	1.167	0.482511	0.31462
354	K00926	2.16118e-05	9.9779e-06	4.07952e-05	0.461687	1.88764	4.08856	0.795936	0.00590846	0.472469	0.357346	0.81598	0.30907
355	K00927	5.435e-05	4.84855e-05	5.35072e-05	0.892097	0.984493	1.10357	0.684211	0.840751	0.193119	0.44471	0.0829626	0.469373
356	K00928	3.95347e-05	1.5715e-05	4.57757e-05	0.397499	1.15786	2.91287	0.0630128	0.00477959	0.951852	1.04366	0.734383	0.160959
357	K00929	2.74498e-07	1.20056e-07	4.09879e-07	0.437366	1.4932	3.41406	0.309966	0.0224725	1.19109	2.49651	1.12132	0.680025
358	K00930	7.52475e-06	1.75568e-06	1.48112e-05	0.233321	1.96833	8.43614	0.0892096	1.22371e-05	0.623711	0.796996	1.0914	0.221616
359	K00931	1.1111e-05	6.54647e-06	1.92464e-05	0.589189	1.73219	2.93996	0.739364	0.0305875	0.592862	0.561057	0.658705	0.433219
360	K00932	1.51335e-06	5.725e-08	3.43864e-06	0.03783	2.2722	60.0635	0.160392	0.00635846	0.86172	0.434173	1.41663	0.387883
361	K00936	6.03293e-07	3.85883e-08	1.36485e-07	0.0639628	0.226234	3.53696	0.645771	0.765499	0.823862	1.3348	0.0276622	0.297302
362	K00937	1.32134e-06	6.32278e-07	3.70488e-06	0.478512	2.80387	5.85957	0.198596	0.0185453	0.309053	0.873524	0.955582	0.59771
363	K00938	3.633e-06	4.10866e-06	6.15526e-06	1.13093	1.69427	1.49812	0.247451	0.471586	0.963194	0.905367	0.214377	0.632536
364	K00939	4.56131e-05	3.38665e-05	5.41541e-05	0.742474	1.18725	1.59905	0.630529	0.108344	0.186107	0.32835	0.378624	0.38182
365	K00940	1.60748e-05	1.90807e-05	2.52262e-05	1.187	1.5693	1.32207	0.0892096	0.796094	1.28745	0.572578	0.110926	0.301608
366	K00941	3.295e-05	1.07718e-05	3.94424e-05	0.326913	1.19704	3.66163	0.314999	0.00243211	0.367275	0.50285	0.846752	0.25772
367	K00942	4.31072e-05	4.35653e-05	4.90199e-05	1.01063	1.13716	1.1252	1	0.708831	0.701045	1.17285	0.0807219	0.465384
368	K00943	3.33653e-05	2.3649e-05	3.77333e-05	0.708791	1.13091	1.59556	0.481251	0.284681	0.367504	0.764089	0.304306	0.452457
369	K00945	2.92638e-05	1.75868e-05	3.1003e-05	0.600975	1.05943	1.76285	0.217563	0.154081	0.18688	0.635221	0.413419	0.364982
370	K00946	4.52115e-06	6.84555e-07	9.18465e-06	0.151412	2.03148	13.417	0.190316	1.93753e-05	0.502011	0.822023	1.37457	0.318073
371	K00948	5.20527e-05	2.85429e-05	5.83052e-05	0.548348	1.12012	2.04272	0.190316	0.026016	0.669652	0.67377	0.546531	0.277759
372	K00949	1.30848e-05	1.63302e-05	1.3827e-05	1.24804	1.05673	0.846712	0.247451	0.311924	1.07939	1.08161	0.234582	0.56998
373	K00950	8.74479e-06	4.64277e-06	1.81545e-05	0.530918	2.07603	3.91027	1	0.00384448	0.576401	0.472017	0.834516	0.432381
374	K00951	7.32366e-06	6.08693e-06	7.31769e-06	0.831132	0.999185	1.2022	0.435872	0.625096	0.107898	0.866409	0.075963	0.237409
375	K00954	3.05331e-05	2.01189e-05	3.90344e-05	0.65892	1.27843	1.94019	0.435872	0.191532	0.317141	0.566419	0.451358	0.389704
376	K00956	5.33512e-06	5.82069e-07	1.07554e-05	0.109101	2.01596	18.4779	0.0432571	1.93753e-05	0.894533	0.86528	1.37157	0.274852
377	K00957	6.33143e-06	1.96795e-06	1.11093e-05	0.310822	1.75463	5.64512	0.035463	0.0014919	0.580612	0.445846	0.836134	0.389824
378	K00958	1.32978e-05	8.56779e-06	4.55514e-06	0.6443	0.342547	0.531658	0.911797	0.0358066	0.127894	0.693857	0.647469	0.70067
379	K00962	1.18357e-05	1.0614e-05	8.19595e-06	0.896782	0.692479	0.772182	0.630529	0.0559111	0.283664	0.346763	0.355971	0.269523
380	K00963	5.40425e-05	2.38548e-05	5.84279e-05	0.441408	1.08115	2.44931	0.314999	0.0185453	0.475987	0.96733	0.627205	0.395175
381	K00965	2.56351e-05	9.88627e-06	3.0081e-05	0.385653	1.17343	3.04271	0.314999	0.00384448	0.507583	0.798199	0.723487	0.235668
382	K00966	2.98575e-08	3.89e-08	2.14924e-08	1.30286	0.719831	0.552503	0.871151	0.444887	0.0813454	1.09727	0.351453	0.852645
383	K00968	1.34489e-08	3.30551e-08	2.79584e-08	2.45782	2.07886	0.845811	0.956883	0.444887	0.282375	1.00286	0.310469	0.848635
384	K00969	3.27485e-05	1.68441e-05	3.90165e-05	0.514347	1.1914	2.31633	0.217563	0.0559111	0.209864	0.716088	0.54743	0.341314
385	K00970	5.52266e-06	4.38139e-07	1.04207e-05	0.0793347	1.88689	23.7839	0.105122	0.0014919	1.06706	0.914264	1.26941	0.342141
386	K00971	5.48266e-06	4.90217e-06	1.04915e-05	0.894123	1.91358	2.14018	1	0.0484037	1.37631	1.78312	0.615202	0.499882
387	K00972	2.27012e-08	1.57184e-07	2.333e-08	6.92404	1.0277	0.148424	0.670405	0.878561	0.247653	0.663397	0.0235681	0.397726
388	K00973	2.31056e-05	2.0458e-05	3.45913e-05	0.885413	1.4971	1.69084	1	0.00384448	0.250869	0.3641	0.525285	0.279283
389	K00974	2.58825e-05	1.80105e-05	3.06251e-05	0.695857	1.18324	1.7004	0.352681	0.154081	0.358386	0.678495	0.369908	0.423356
390	K00975	2.86409e-05	6.35516e-06	3.56912e-05	0.221891	1.24617	5.61611	0.0146896	0.00243211	1.49926	1.31636	0.943931	0.224909
391	K00978	2.09154e-06	1.74595e-06	1.70126e-06	0.834769	0.813401	0.974402	0.795936	0.708831	0.0700943	0.42895	0.182161	0.451753
392	K00979	4.54144e-06	1.72825e-06	5.18684e-06	0.380552	1.14211	3.00121	0.105122	0.0643292	0.577995	0.431223	0.574058	0.290965
393	K00980	2.84153e-05	1.64375e-05	2.62506e-05	0.578472	0.923818	1.597	0.684211	0.88588	0.30844	0.987095	0.173867	0.329636
394	K00981	2.1462e-05	6.03004e-06	3.31762e-05	0.280963	1.54581	5.50182	0.190316	0.000274314	0.56868	0.702093	0.973767	0.180154
395	K00984	7.63048e-09	3.88583e-09	5.21368e-09	0.509251	0.68327	1.34172	1	0.798989	NA	NA	0.0978879	0.484233
396	K00986	1.96729e-06	1.482e-06	3.21582e-06	0.753323	1.63464	2.16991	0.684211	0.340738	0.212914	0.895647	0.388642	0.310978
397	K00989	5.71267e-06	3.62904e-07	1.10652e-05	0.0635261	1.93695	30.4907	0.481251	0.000197832	1.26555	0.868494	1.37064	0.334193
398	K00990	8.83e-07	8.82215e-08	2.16302e-07	0.0999111	0.244963	2.45181	0.704396	0.328014	1.14277	1.66195	0.433013	0.702499
399	K00991	7.34413e-06	2.70001e-06	1.23162e-05	0.367642	1.67701	4.56154	0.435872	0.0358066	0.618951	0.506028	0.681222	0.26065
400	K00995	2.20238e-05	2.18024e-05	2.93859e-05	0.989952	1.33428	1.34782	0.739364	0.54577	0.981747	0.981034	0.168978	0.503969
401	K00997	4.3298e-05	2.61939e-05	4.52984e-05	0.604969	1.0462	1.72935	0.435872	0.234983	0.311676	0.704921	0.358931	0.340699
402	K00998	4.46018e-06	1.75534e-07	9.47361e-06	0.0393557	2.12404	53.9704	0.198596	0.0041077	0.984046	0.582228	1.27942	0.302133
403	K01000	2.97637e-05	1.60641e-05	3.56316e-05	0.53972	1.19715	2.21809	0.165494	0.0643292	0.299807	0.623271	0.553703	0.305067
404	K01005	7.90451e-05	2.46954e-05	7.27668e-05	0.312422	0.920573	2.94657	0.314999	0.0220155	0.573087	1.26573	0.572419	0.226278
405	K01006	1.19232e-05	1.17704e-05	9.7906e-06	0.987186	0.821137	0.831795	1	0.137503	0.377457	0.402591	0.298727	0.180996
406	K01007	3.20513e-06	2.10824e-06	1.60313e-06	0.657769	0.500176	0.760413	0.684211	0.154081	0.2186	0.720872	0.284992	0.594183
407	K01008	3.23912e-06	4.80418e-07	4.7054e-06	0.148318	1.45268	9.79439	0.314999	0.00725148	0.660224	0.454478	1.03622	0.203832
408	K01011	4.44685e-06	1.83179e-07	9.2635e-06	0.0411931	2.08316	50.5706	0.112276	0.0041077	0.892399	0.375148	1.32368	0.433415
409	K01012	6.2761e-06	1.31593e-06	1.08818e-05	0.209674	1.73384	8.26923	0.528849	0.00384448	1.42315	1.72822	1.0553	0.450811
410	K01023	4.32178e-07	1.55901e-07	3.96267e-07	0.360733	0.916906	2.54179	0.669667	0.873232	0.19344	1.45887	0.0878216	0.47092
411	K01026	2.37673e-07	4.45514e-07	4.51283e-07	1.87448	1.89876	1.01295	0.0521035	0.207667	2.58837	2.75336	0.65967	0.757449
412	K01034	2.37812e-06	6.83864e-08	2.89626e-06	0.0287565	1.21788	42.3515	0.137838	0.147908	0.904909	0.451559	0.884511	0.784581
413	K01035	3.81427e-06	4.09011e-07	5.44694e-06	0.107232	1.42804	13.3173	0.25666	0.0349962	0.677577	0.455307	0.835741	0.614871
414	K01040	3.01056e-07	3.12326e-07	3.64017e-07	1.03743	1.20913	1.1655	0.684211	0.752095	0.700019	0.73231	0.0591226	0.386647
415	K01042	2.8318e-06	1.72798e-07	8.97559e-06	0.0610206	3.16957	51.9427	0.185214	0.00340781	1.23633	0.938295	1.24914	0.360902
416	K01046	1.0206e-06	1.31748e-06	2.60688e-06	1.29089	2.55426	1.97869	0.795936	0.137503	0.367028	0.801818	0.548978	0.570959
417	K01048	6.14276e-06	3.57998e-07	1.31812e-05	0.0582797	2.14582	36.8193	0.393048	0.00477959	1.2838	0.877041	1.06138	0.187435
418	K01051	3.92551e-06	1.45331e-07	7.75175e-06	0.0370221	1.97471	53.3386	0.217563	0.00591175	0.83137	0.283176	1.2862	0.445076
419	K01056	3.43747e-05	2.16e-05	3.98989e-05	0.62837	1.16071	1.84717	0.393048	0.212499	0.200323	0.527182	0.409457	0.346517
420	K01057	6.82464e-07	9.77858e-08	1.39438e-07	0.143283	0.204315	1.42595	0.615642	0.351217	1.21946	1.9951	0.344195	0.795798
421	K01058	5.45932e-06	2.63943e-07	1.15548e-05	0.0483472	2.11652	43.7776	0.0892096	0.00493566	0.867603	0.428133	1.20627	0.380164
422	K01061	4.61026e-06	3.0237e-07	1.08392e-05	0.0655863	2.35109	35.8473	0.435872	0.0041077	0.841251	0.498111	1.22268	0.462098
423	K01069	8.58455e-06	4.43471e-07	1.64523e-05	0.0516592	1.9165	37.0989	0.0630128	1.93753e-05	0.78498	0.590818	1.56549	0.352724
424	K01070	8.82517e-06	2.89161e-07	1.85855e-05	0.0327654	2.10597	64.274	0.105122	0.00306742	0.893158	0.412683	1.19944	0.345411
425	K01071	2.7335e-05	1.96562e-05	2.92182e-05	0.719086	1.06889	1.48646	0.911797	0.584845	0.155418	0.542059	0.218656	0.431589
426	K01077	6.15313e-07	8.99999e-07	1.18551e-06	1.46267	1.92668	1.31724	0.217563	0.436617	0.842332	1.38943	0.0968915	0.232159
427	K01079	6.19984e-06	1.55236e-06	5.63846e-06	0.250387	0.909452	3.63219	0.00208924	0.000197832	1.20604	0.959217	0.95422	0.363583
428	K01081	3.48181e-06	2.86485e-06	5.26389e-06	0.822805	1.51182	1.8374	0.578742	0.122267	0.437324	0.663842	0.411179	0.56915
429	K01082	5.23391e-06	2.65794e-07	1.19052e-05	0.050783	2.27463	44.791	0.226301	0.00190899	1.05627	0.51565	1.32109	0.403423
430	K01085	3.34327e-06	1.07347e-07	6.11128e-06	0.0321084	1.82794	56.9302	0.185711	0.000503759	1.24442	0.571394	1.32476	0.268343
431	K01087	3.39326e-06	9.65366e-08	5.63639e-06	0.0284495	1.66105	58.386	0.212122	0.00384448	1.27899	0.611043	1.23384	0.210613
432	K01089	3.39011e-06	2.51901e-07	6.28473e-06	0.0743048	1.85384	24.9492	0.190316	1.93753e-05	0.652586	0.657525	1.42425	0.267909
433	K01091	2.75e-06	5.08966e-07	3.35214e-06	0.185079	1.21896	6.58618	0.226301	0.0014919	0.72208	0.958564	1.17595	0.368226
434	K01092	5.53805e-06	3.83392e-07	1.04634e-05	0.0692288	1.88936	27.2916	0.0630128	3.05926e-05	0.740068	0.377263	1.4189	0.24554
435	K01093	3.76903e-06	1.34976e-07	7.73218e-06	0.0358119	2.0515	57.2855	0.288099	0.00281819	1.4903	0.317536	1.36964	0.415728
436	K01095	4.39494e-06	1.48946e-07	1.05317e-05	0.0338902	2.39633	70.7085	0.239547	0.00114364	1.01655	0.417471	1.5767	0.534674
437	K01096	3.94843e-06	1.4202e-07	7.18918e-06	0.0359686	1.82077	50.6211	0.25666	0.00705854	0.998997	0.521211	1.24982	0.323115
438	K01101	1.9545e-05	5.49645e-06	2.0091e-05	0.28122	1.02793	3.65527	0.528849	0.0305875	0.4421	0.621711	0.677986	0.331232
439	K01104	8.89361e-05	3.5713e-05	0.000101479	0.401559	1.14104	2.84152	0.279861	0.0185453	0.328288	0.647357	0.679873	0.2573
440	K01118	3.19663e-06	2.57365e-07	5.00784e-06	0.0805113	1.5666	19.4582	0.272856	0.00306742	1.27292	1.39492	0.999739	0.486764
441	K01119	1.16742e-05	1.11021e-06	1.41719e-05	0.0950996	1.21395	12.765	0.0232306	0.00591175	1.91928	2.39826	1.16781	0.688632
442	K01126	3.7607e-05	1.8476e-05	5.17098e-05	0.491292	1.37501	2.79876	0.247451	0.0305875	0.208423	0.677513	0.6545	0.29337
443	K01129	1.09726e-06	1.14523e-06	1.02711e-06	1.04372	0.936075	0.896866	0.289737	0.708831	0.386856	1.28628	0.068545	0.57696
444	K01130	1.99019e-07	9.00812e-07	8.78428e-07	4.52626	4.41379	0.975152	0.0857625	0.976541	1.46074	1.93501	0.205783	0.695017
445	K01133	5.35249e-08	3.121e-08	1.02749e-07	0.583093	1.91966	3.2922	0.654826	0.189269	0.751957	1.21683	0.706531	0.381843
446	K01138	5.65443e-06	2.76771e-07	1.19684e-05	0.0489477	2.11664	43.2428	0.279861	0.00725148	1.25147	0.478425	1.06843	0.312102
447	K01139	2.88641e-06	2.67647e-07	1.14633e-05	0.0927266	3.97149	42.8301	0.393048	0.00384448	1.03077	0.312128	1.15142	0.281329
448	K01141	5.37443e-06	9.25665e-08	9.81811e-06	0.0172235	1.82682	106.065	0.0630128	0.0014919	0.957379	0.391273	1.44651	0.325036
449	K01142	4.20066e-05	1.27146e-05	4.76837e-05	0.302681	1.13515	3.75031	0.352681	0.00885147	0.620239	0.997522	0.760364	0.298914
450	K01144	5.39222e-08	9.88234e-09	5.11056e-08	0.18327	0.947764	5.1714	0.0371216	0.165902	2.09449	1.3508	0.6337	0.775303
451	K01146	3.98314e-06	1.63091e-07	8.22855e-06	0.0409453	2.06585	50.4539	0.211606	0.00308087	0.890291	0.465679	1.41853	0.46338
452	K01150	4.76797e-06	2.18813e-07	8.53032e-06	0.0458922	1.78909	38.9846	0.853428	0.00384448	1.60237	0.868084	1.01072	0.202055
453	K01151	5.05485e-06	6.32946e-07	9.25777e-06	0.125216	1.83146	14.6265	0.112276	6.83236e-05	0.747191	0.585382	1.34666	0.310808
454	K01153	9.83818e-06	8.42788e-06	8.62327e-06	0.85665	0.876511	1.02318	0.247451	0.840751	0.72932	0.870285	0.0460437	0.171769
455	K01154	6.15557e-07	6.30974e-07	8.37267e-07	1.02505	1.36018	1.32694	0.435872	0.371155	1.03317	1.46616	0.185767	0.388516
456	K01155	5.75176e-07	4.88169e-07	2.54987e-07	0.84873	0.443321	0.522334	0.911797	0.0174726	0.0648698	0.440591	1.01242	0.701278
457	K01156	1.27171e-06	1.44674e-06	1.2968e-06	1.13764	1.01973	0.896357	0.684211	0.840751	0.0904635	0.340469	0.117204	0.356593
458	K01159	6.1987e-06	9.58531e-07	9.53755e-06	0.154634	1.53864	9.95017	0.0146896	6.83236e-05	1.0913	0.85703	1.19834	0.344565
459	K01160	1.63129e-06	1.50156e-07	2.88571e-06	0.0920473	1.76897	19.2181	0.412191	0.0480805	1.50046	0.410463	1.1191	0.44217
460	K01163	5.33856e-07	2.5614e-07	7.31383e-07	0.479793	1.37	2.8554	0.848981	0.168723	0.130239	0.8866	0.818921	0.626295
461	K01169	4.46933e-06	1.32396e-07	8.95497e-06	0.0296231	2.00365	67.638	0.0636223	0.00114364	0.878224	0.373563	1.55371	0.155112
462	K01175	3.57887e-06	2.01532e-07	7.4283e-06	0.0563115	2.0756	36.8592	0.684211	0.00885147	1.38417	1.01782	1.06593	0.33473
463	K01176	7.71179e-06	3.98769e-07	1.51448e-05	0.0517091	1.96385	37.9789	0.0432571	3.05926e-05	0.845535	0.288955	1.49214	0.295096
464	K01179	3.77577e-07	2.31812e-07	2.74846e-07	0.613948	0.72792	1.18564	1	0.742841	1.06601	1.66345	0.238202	0.683016
465	K01182	5.4491e-06	6.34242e-06	9.90377e-06	1.16394	1.81751	1.56151	0.279861	0.311924	0.928418	0.736753	0.244807	0.533004
466	K01183	1.34502e-07	5.53467e-08	1.97466e-07	0.411495	1.46813	3.56779	0.686327	0.0262155	0.974173	1.9378	1.04718	0.756643
467	K01185	4.04172e-05	3.14973e-05	4.64115e-05	0.779306	1.14831	1.47351	0.970512	0.122267	0.363104	1.07352	0.422041	0.346064
468	K01186	7.70034e-08	9.94581e-08	1.05014e-07	1.29161	1.36376	1.05586	0.90357	0.684208	0.265248	1.29063	0.271651	0.647743
469	K01187	3.46087e-05	1.82524e-05	3.62199e-05	0.527395	1.04655	1.98439	0.279861	0.137503	0.540972	1.107	0.462942	0.293846
470	K01190	4.14862e-05	1.44649e-05	4.27126e-05	0.348669	1.02956	2.95283	0.630529	0.0417171	0.627867	1.05119	0.598728	0.331519
471	K01193	1.58147e-05	1.70928e-06	1.40876e-05	0.108082	0.890792	8.24183	0.14314	0.0358066	0.55544	1.85307	0.827919	0.683717
472	K01194	8.25363e-06	2.91053e-07	1.75242e-05	0.0352636	2.12321	60.2096	0.247451	0.0014919	0.909435	0.224268	1.23941	0.318465
473	K01195	2.56719e-06	1.50577e-07	3.19073e-06	0.0586545	1.24289	21.19	0.14314	0.00037323	0.707591	0.74308	1.43205	0.399
474	K01197	0	6.08668e-10	1.52665e-09	Inf	Inf	2.50817	0.36812	0.721452	NA	NA	0.133739	0.241659
475	K01198	1.33035e-06	4.81671e-07	7.02302e-07	0.362062	0.527906	1.45805	0.853428	0.977098	1.07229	1.67692	0.00672671	0.297284
476	K01200	9.94146e-06	9.70462e-07	1.0266e-05	0.0976177	1.03264	10.5784	0.14314	0.0609117	1.79354	2.83373	0.826511	0.898147
477	K01201	3.0818e-06	1.15985e-06	2.087e-06	0.376356	0.6772	1.79936	0.075256	0.471586	1.09225	1.67372	0.0739368	0.476774
478	K01205	2.23633e-08	0	8.26199e-08	0	3.69444	Inf	0.36812	0.0433804	NA	NA	0.946594	0.43625
479	K01206	1.12603e-06	5.91617e-07	1.53242e-06	0.525402	1.36091	2.59023	0.676435	0.0376064	0.681346	2.03642	1.01612	0.67752
480	K01207	5.04721e-06	7.87457e-07	8.50791e-06	0.156018	1.68567	10.8043	0.0288056	0.00885147	0.868285	0.596869	0.837902	0.469053
481	K01208	2.54337e-05	1.41182e-05	2.47129e-05	0.555097	0.971658	1.75043	0.393048	0.584845	0.199475	1.20779	0.251342	0.414336
482	K01209	1.39693e-06	8.6111e-07	7.79538e-07	0.616431	0.558037	0.905271	0.578742	0.122267	1.63462	2.17606	0.294784	0.153961
483	K01214	2.4322e-07	1.46912e-07	7.81402e-08	0.604027	0.321273	0.531886	0.26665	0.975758	0.73999	1.10624	0.0336145	0.384677
484	K01215	2.54308e-05	1.46121e-05	2.30724e-05	0.574584	0.907264	1.57899	0.528849	0.88588	0.102039	0.995103	0.177799	0.382042
485	K01220	6.94443e-07	2.31954e-06	1.47642e-06	3.34015	2.12604	0.636511	0.0146896	0.471586	1.80918	0.509871	0.364782	0.654146
486	K01222	4.10081e-06	3.67749e-07	7.5572e-06	0.0896773	1.84286	20.5499	0.226301	0.00127668	0.941769	0.739259	1.1503	0.408446
487	K01223	0.00010605	2.82547e-05	0.00011476	0.266429	1.08214	4.06163	0.165494	0.010735	0.843134	1.48342	0.767842	0.295421
488	K01224	1.16103e-06	7.44315e-07	8.55234e-07	0.641081	0.736615	1.14902	0.325569	0.953206	0.556426	0.442606	0.251681	0.593345
489	K01226	1.41208e-05	1.18442e-06	1.96006e-05	0.0838776	1.38806	16.5487	0.035463	0.00384448	1.21943	1.96452	1.04671	0.40402
490	K01227	3.5312e-07	1.49196e-07	4.00572e-07	0.422508	1.13438	2.68487	0.709628	0.873232	0.52836	1.83255	0.00783929	0.304308
491	K01232	1.71826e-05	2.2637e-06	1.5563e-05	0.131743	0.905739	6.87503	0.165494	0.0956428	1.63597	1.83494	0.682945	0.524908
492	K01235	3.14751e-08	1.3046e-08	3.32445e-08	0.414486	1.05622	2.54825	0.503631	0.218118	1.08708	1.49917	0.56182	0.654648
493	K01239	1.74013e-05	6.54253e-06	1.84129e-05	0.375979	1.05813	2.81433	0.630529	0.026016	0.252159	0.532706	0.576388	0.3767
494	K01241	3.49013e-06	1.20505e-07	6.67454e-06	0.0345273	1.91241	55.3882	0.393048	0.00306742	1.19297	0.368815	1.2093	0.232937
495	K01243	3.11927e-05	1.74863e-05	3.69097e-05	0.560589	1.18328	2.11078	0.279861	0.122267	0.196383	0.575383	0.517968	0.3709
496	K01246	3.3374e-05	1.49644e-05	3.07656e-05	0.448384	0.921843	2.05592	0.528849	0.191532	0.230339	0.816767	0.404268	0.279527
497	K01247	4.42225e-06	1.31843e-07	8.84296e-06	0.0298136	1.99965	67.0718	0.120665	0.00531359	0.892124	0.450481	1.36092	0.453121
498	K01250	6.98476e-06	4.4293e-06	1.19194e-05	0.634137	1.70649	2.69104	0.684211	0.0841277	0.886289	0.674091	0.628734	0.471267
499	K01251	4.15128e-06	3.37816e-06	2.03729e-06	0.813765	0.490763	0.603077	1	0.026016	0.123874	0.477494	0.563573	0.468958
500	K01252	4.39607e-06	1.33847e-07	9.47746e-06	0.0304469	2.1559	70.8083	0.307308	0.00306742	1.3449	0.37975	1.32938	0.132559
501	K01255	1.19079e-05	6.07535e-07	3.11374e-05	0.0510195	2.61485	51.252	0.314999	0.00885147	1.40266	0.259563	1.20143	0.290526
502	K01256	4.01007e-07	1.08495e-08	4.60375e-07	0.0270556	1.14805	42.4328	0.0365848	0.00174873	1.28122	1.06618	1.67071	0.55737
503	K01258	4.32158e-05	4.2204e-05	4.06666e-05	0.976587	0.94101	0.963571	1	0.977098	0.30586	0.751725	0.00134663	0.256082
504	K01259	7.43843e-05	3.57923e-05	7.03097e-05	0.481181	0.945223	1.96438	0.739364	0.54577	0.315566	0.977776	0.301277	0.404316
505	K01262	3.4031e-05	2.16322e-05	3.42674e-05	0.635663	1.00695	1.58409	0.393048	0.371155	0.182009	0.668472	0.313045	0.37978
506	K01265	2.93035e-05	1.09265e-05	3.56177e-05	0.372872	1.21547	3.25976	0.105122	0.000141746	0.870659	0.755533	0.860775	0.207966
507	K01270	9.22035e-06	4.96178e-06	1.75626e-05	0.538134	1.90477	3.53958	0.911797	0.00243211	0.384963	0.432824	0.819035	0.378844
508	K01271	7.32872e-06	4.01269e-06	1.44771e-05	0.54753	1.97539	3.60783	0.853428	0.00885147	0.880105	0.612957	0.770115	0.418581
509	K01277	7.30234e-09	2.27773e-08	2.1261e-08	3.11918	2.91153	0.933427	0.179854	1	0.909393	2.51928	0.135203	0.370298
510	K01278	3.24577e-07	1.69008e-07	4.11552e-07	0.5207	1.26796	2.43511	0.0305764	0.0124391	2.87209	1.24213	1.13962	0.678196
511	K01284	6.097e-08	3.17488e-08	1.08222e-07	0.520728	1.77501	3.4087	0.263966	0.0449033	0.911442	2.14247	1.03605	0.199741
512	K01297	2.9809e-06	9.41267e-08	5.47898e-06	0.0315766	1.83803	58.2086	0.160392	0.00209262	0.98464	0.781479	1.47756	0.187811
513	K01304	3.47462e-05	2.02534e-05	2.85168e-05	0.582896	0.820718	1.408	0.528849	0.796094	0.0837983	0.969325	0.094003	0.284011
514	K01305	3.6844e-06	4.23539e-07	7.75336e-06	0.114955	2.10438	18.3061	0.217563	0.000141746	0.670178	0.504772	1.38644	0.477041
515	K01338	3.24993e-06	2.28148e-06	2.25574e-06	0.702009	0.694091	0.98872	0.481251	0.708831	0.546598	0.766607	0.128175	0.326701
516	K01354	8.20766e-07	5.71968e-08	1.84969e-07	0.0696871	0.225361	3.2339	0.567825	0.976541	0.98565	1.12035	0.0891094	0.508254
517	K01355	1.70531e-07	4.43737e-09	7.00257e-08	0.0260209	0.410633	15.7809	0.283824	0.290515	0.728379	0.402655	0.526628	0.871176
518	K01356	3.35254e-05	2.16918e-05	3.9038e-05	0.647025	1.16443	1.79967	0.314999	0.311924	0.234808	0.487791	0.404682	0.359601
519	K01358	6.26718e-05	5.45656e-05	6.44699e-05	0.870655	1.02869	1.18151	0.795936	0.25905	0.120448	0.429338	0.212314	0.459736
520	K01372	2.36566e-05	3.18147e-05	2.39712e-05	1.34486	1.0133	0.753462	0.075256	0.172086	1.19329	0.825804	0.379571	0.514719
521	K01409	4.9723e-05	4.55377e-05	5.10364e-05	0.915828	1.02641	1.12075	0.853428	0.88588	0.364008	0.754332	0.0605368	0.375026
522	K01414	2.25299e-06	6.93839e-08	4.75671e-06	0.0307964	2.11129	68.5564	0.0122799	0.000313108	1.48681	1.25984	1.97245	0.602687
523	K01419	2.5038e-05	5.74309e-06	2.85779e-05	0.229375	1.14138	4.97605	0.0432571	0.0643292	1.29878	0.985171	0.812931	0.402679
524	K01420	6.3962e-06	1.23487e-05	1.42071e-05	1.93063	2.22118	1.1505	0.075256	0.796094	2.10719	1.36703	0.0114538	0.283677
525	K01421	5.675e-06	4.30825e-06	7.10713e-06	0.759164	1.25236	1.64965	0.352681	0.471586	0.909023	0.925064	0.222524	0.536813
526	K01423	4.51687e-06	2.20798e-07	9.52667e-06	0.0488831	2.10913	43.1465	0.344523	0.00384448	1.6007	0.542948	1.11865	0.107897
527	K01424	4.30125e-05	2.07852e-05	5.61378e-05	0.483236	1.30515	2.70085	0.279861	0.0484037	0.236941	0.56156	0.629095	0.331474
528	K01425	1.51801e-05	1.00636e-05	2.96588e-05	0.662945	1.95379	2.94714	0.739364	0.0305875	0.883645	0.542666	0.689308	0.462066
529	K01426	2.17293e-07	8.4524e-08	2.47709e-07	0.388986	1.13998	2.93064	0.500535	0.0408387	0.346006	0.482555	1.03701	1.13593
530	K01428	2.41555e-06	1.49862e-06	8.47691e-07	0.620404	0.350931	0.565649	0.25666	0.463825	0.440387	0.397742	0.301149	0.943193
531	K01429	1.22222e-07	4.46229e-08	1.19144e-07	0.365098	0.974817	2.67001	0.709306	0.295549	0.346053	1.57587	0.554752	0.670225
532	K01430	2.49213e-07	3.73674e-08	1.66248e-07	0.149942	0.667091	4.449	0.232284	0.133158	1.54942	1.58643	0.843657	0.667193
533	K01433	4.50346e-06	3.29747e-07	7.40424e-06	0.0732209	1.64412	22.4543	0.00388621	7.13828e-06	1.32699	0.899113	1.49884	0.473759
534	K01438	4.9051e-06	2.24279e-07	1.18926e-05	0.0457236	2.42454	53.026	0.0892096	0.000503759	0.843884	0.573531	1.32795	0.353967
535	K01439	1.3506e-05	9.75522e-06	2.46562e-05	0.722288	1.82557	2.52748	0.853428	0.0737038	0.827571	0.696372	0.625203	0.472903
536	K01442	4.58578e-05	5.50915e-05	4.18829e-05	1.20135	0.91332	0.760242	0.630529	0.284681	0.775745	1.41402	0.234103	0.563405
537	K01443	2.84781e-05	3.79685e-06	2.92449e-05	0.133326	1.02693	7.7024	0.035463	0.00306742	1.46537	1.61114	1.06306	0.328434
538	K01447	1.9513e-05	2.37755e-06	1.7346e-05	0.121844	0.888945	7.29575	0.10398	0.056824	1.98641	2.51091	0.973776	1.17241
539	K01448	1.85784e-05	1.35439e-06	3.96908e-05	0.0729015	2.1364	29.3053	0.0892096	4.5889e-05	0.754176	0.522388	1.4812	0.241186
540	K01460	2.27026e-06	1.9206e-07	8.68724e-06	0.0845983	3.82655	45.232	0.528849	0.00306742	0.911154	0.396644	1.21741	0.177165
541	K01462	6.66527e-05	4.03482e-05	7.28954e-05	0.60535	1.09366	1.80666	0.435872	0.0956428	0.169775	0.700983	0.414277	0.339758
542	K01464	4.59324e-06	3.80974e-07	9.70489e-06	0.0829423	2.11286	25.4739	0.123005	3.05926e-05	0.953116	0.77162	1.47487	0.178973
543	K01465	3.6961e-05	2.07266e-05	3.8116e-05	0.560768	1.03125	1.83899	0.352681	0.137503	0.182234	0.564154	0.417456	0.400085
544	K01466	5.04306e-06	2.19999e-07	1.07746e-05	0.0436242	2.13652	48.9757	0.198596	0.00191102	1.05349	0.354515	1.32373	0.324214
545	K01467	4.32782e-06	2.30662e-07	1.04998e-05	0.0532975	2.42611	45.5202	0.185214	0.00493566	1.44788	0.697378	1.22462	0.347699
546	K01468	4.01351e-07	2.93051e-07	5.69953e-07	0.730161	1.42008	1.94489	0.789787	0.0738644	1.18118	2.30314	1.05618	0.539742
547	K01470	1.43101e-07	3.48115e-07	1.63915e-07	2.43265	1.14545	0.470864	0.704396	0.555159	0.525485	1.91981	0.13201	0.688589
548	K01476	1.90846e-05	1.87818e-06	1.9649e-05	0.0984133	1.02957	10.4617	0.103589	0.0460234	1.84436	2.81011	1.12314	1.07657
549	K01478	3.87332e-06	4.7063e-06	7.47599e-06	1.21505	1.93012	1.58851	0.105122	0.371155	1.03002	0.990821	0.252249	0.596635
550	K01480	4.5401e-06	2.59428e-07	1.0589e-05	0.0571415	2.33233	40.8167	0.393048	0.000197832	1.36849	0.649603	1.24498	0.479046
551	K01483	5.10934e-06	1.60445e-07	1.00971e-05	0.0314022	1.97621	62.9322	0.303825	0.00442634	1.48552	0.24016	1.231	0.453213
552	K01484	2.83766e-06	9.99793e-08	5.01405e-06	0.035233	1.76697	50.1509	0.426659	0.0117899	1.35258	0.292955	1.23323	0.310635
553	K01485	7.96648e-06	5.47167e-06	1.61235e-05	0.686837	2.02391	2.94671	0.739364	0.0417171	0.856362	0.690473	0.671675	0.445412
554	K01486	5.68202e-06	2.51885e-06	1.11315e-05	0.443302	1.95908	4.41929	0.481251	0.026016	0.650809	0.456441	0.684836	0.261549
555	K01487	1.91271e-07	5.77229e-08	4.08005e-08	0.301786	0.213313	0.706835	0.38494	0.507455	1.09732	1.89093	0.2238	0.620709
556	K01488	2.87683e-05	1.158e-05	2.99372e-05	0.402524	1.04063	2.58526	0.123005	0.172086	0.325931	1.1412	0.515944	0.344511
557	K01489	5.71772e-06	7.22984e-07	1.04365e-05	0.126446	1.82529	14.4353	0.123005	0.000274314	0.653699	0.5599	1.13477	0.286971
558	K01491	4.05036e-05	3.15367e-05	4.21167e-05	0.778614	1.03982	1.33548	0.435872	0.371155	0.155067	0.352315	0.20536	0.407533
559	K01493	4.65149e-05	4.51134e-05	4.31679e-05	0.96987	0.928044	0.956875	0.853428	0.752095	0.161968	0.50583	0.0332239	0.346828
560	K01494	5.60549e-06	1.23036e-06	9.12572e-06	0.219492	1.628	7.41712	0.578742	0.00885147	1.6628	1.91917	0.830211	0.321535
561	K01495	1.0308e-05	7.98565e-06	1.80318e-05	0.774707	1.74931	2.25802	0.911797	0.0559111	0.688756	0.541763	0.574355	0.295456
562	K01496	1.37443e-06	1.27747e-06	6.75961e-07	0.929454	0.491811	0.52914	0.352681	0.0220155	0.58856	1.11957	0.551694	0.235442
563	K01497	4.23446e-06	1.98778e-07	7.75194e-06	0.0469429	1.83068	38.998	0.393048	0.000884127	0.989087	0.57227	1.25901	0.388213
564	K01507	6.31926e-06	9.57393e-07	1.22555e-05	0.151504	1.93939	12.8009	0.630529	0.0129529	1.42788	1.33947	1.02258	0.229417
565	K01512	3.34592e-05	1.81926e-05	4.02985e-05	0.543724	1.20441	2.21511	0.314999	0.0841277	0.181829	0.707316	0.51151	0.338372
566	K01515	1.04095e-05	5.80187e-06	1.77335e-05	0.557364	1.70359	3.05651	1	0.00384448	0.597878	0.438192	0.714733	0.436097
567	K01520	3.49892e-05	2.28599e-05	4.49931e-05	0.65334	1.28591	1.96821	0.279861	0.0841277	0.254718	0.565495	0.483816	0.354389
568	K01521	4.93616e-06	2.41109e-07	1.17317e-05	0.0488455	2.37668	48.6571	0.393048	0.0041077	0.823333	0.438652	1.27712	0.324203
569	K01523	6.73521e-07	4.06227e-07	3.82258e-07	0.603139	0.567552	0.940998	0.704396	0.68124	2.09699	1.74248	0.292097	0.740942
570	K01524	2.32833e-05	1.67718e-05	4.5686e-05	0.720337	1.96218	2.72398	0.630529	0.0484037	0.948677	0.619156	0.633205	0.472894
571	K01525	3.77489e-06	1.37334e-07	7.67561e-06	0.0363809	2.03333	55.8901	0.0524259	0.00191102	0.815968	0.59383	1.26246	0.180359
572	K01529	4.88965e-06	2.63329e-07	1.25863e-05	0.0538545	2.57406	47.7967	0.272314	0.00384448	1.86692	0.843258	1.17579	0.30831
573	K01531	1.78381e-07	4.83296e-07	2.8366e-07	2.70934	1.59019	0.586929	0.035463	0.403111	1.86663	0.793417	0.407413	0.819987
574	K01533	1.46817e-06	1.51894e-06	1.38107e-06	1.03459	0.940674	0.909228	0.190316	0.508007	0.311554	0.668947	0.284345	0.239283
575	K01534	3.76007e-05	2.69249e-05	3.93964e-05	0.716076	1.04776	1.4632	0.911797	0.666477	0.182217	0.537291	0.209631	0.430003
576	K01537	1.00707e-06	1.04844e-06	7.04857e-07	1.04108	0.69991	0.672293	0.279861	0.0737038	0.626408	1.02028	0.574585	0.448044
577	K01546	4.47006e-06	1.33383e-06	9.7102e-06	0.298392	2.17227	7.27993	0.853428	0.015536	1.83031	2.05757	0.89751	0.399942
578	K01547	6.47666e-07	2.69018e-06	1.55893e-06	4.15366	2.407	0.579488	0.00208924	0.137503	2.13175	1.0618	0.507582	0.636426
579	K01548	4.8767e-06	2.47665e-06	1.05897e-05	0.507854	2.1715	4.27583	0.911797	0.0484037	1.15917	0.812741	0.631639	0.500639
580	K01551	9.68866e-08	4.35699e-08	1.43997e-07	0.4497	1.48624	3.30496	0.765227	0.0693094	0.507698	1.92927	0.722165	0.983589
581	K01560	1.38729e-06	2.70656e-07	5.98801e-07	0.195097	0.431633	2.21241	0.319299	0.614345	0.628525	0.968951	0.228087	0.554195
582	K01571	3.42723e-06	4.2818e-06	2.84985e-06	1.24935	0.831532	0.665573	0.0524259	0.00477959	0.324429	0.29333	0.530137	0.349356
583	K01573	2.46261e-07	1.35564e-07	2.96984e-07	0.550488	1.20597	2.19073	0.966999	0.162169	0.108766	1.61182	0.497262	0.688811
584	K01575	1.31869e-05	1.8929e-05	1.61921e-05	1.43544	1.22789	0.855414	0.0630128	0.340738	1.25262	1.02345	0.274997	0.558831
585	K01577	6.78085e-06	3.16502e-06	1.12672e-05	0.466758	1.66162	3.55992	0.970512	0.0305875	0.769612	0.536895	0.717064	0.464304
586	K01579	1.88993e-06	1.09947e-06	2.21086e-06	0.581751	1.16981	2.01084	0.481251	0.154081	0.47219	1.55166	0.441886	0.480828
587	K01580	1.12448e-05	3.96255e-06	2.39569e-05	0.352391	2.13049	6.04582	0.911797	0.000669979	0.464892	0.373707	0.9534	0.397178
588	K01581	7.37892e-07	9.12769e-08	1.15178e-06	0.1237	1.56091	12.6185	0.82053	0.000274314	1.18563	1.04991	1.29905	0.624183
589	K01585	2.77999e-06	1.26612e-06	4.28053e-06	0.455442	1.53977	3.38082	0.075256	9.89162e-05	0.844368	0.94215	0.9298	0.313297
590	K01586	2.90581e-05	1.34882e-05	3.2786e-05	0.464179	1.12829	2.43072	0.247451	0.0220155	0.727123	0.639477	0.627229	0.246391
591	K01588	3.80785e-05	1.27299e-05	4.11551e-05	0.334306	1.0808	3.23296	0.190316	0.00243211	1.00088	0.810603	0.801513	0.223507
592	K01589	3.0431e-05	8.55754e-06	3.52835e-05	0.281212	1.15946	4.12309	0.314999	0.00243211	0.347201	0.527058	0.897237	0.276987
593	K01590	3.70265e-06	3.05112e-06	7.08207e-06	0.824036	1.9127	2.32114	0.393048	0.0737038	1.1877	2.08575	0.9627	0.815338
594	K01591	4.0349e-05	2.30657e-05	4.00597e-05	0.571655	0.992829	1.73676	0.393048	0.191532	0.227161	0.516125	0.378528	0.372994
595	K01595	1.40431e-05	7.72929e-06	1.29457e-05	0.550398	0.921852	1.67488	0.578742	0.708831	0.151288	1.09418	0.207977	0.348255
596	K01596	1.93553e-07	4.05875e-07	1.5505e-07	2.09697	0.801073	0.382015	0.035463	0.00374291	0.853221	0.886205	0.88476	0.683352
597	K01597	2.35856e-05	1.84125e-05	2.25381e-05	0.780668	0.955586	1.22406	1	1	0.396979	0.950837	0.0839017	0.375642
598	K01598	9.59364e-09	7.13941e-08	2.47016e-08	7.44181	2.57479	0.34599	0.584779	0.176227	0.847327	1.43261	0.488156	0.849602
599	K01599	2.24456e-07	7.94073e-08	2.11986e-07	0.353777	0.944447	2.66961	0.518182	0.120904	0.308136	1.51553	0.779798	0.879679
600	K01604	1.34664e-05	7.52927e-06	1.16595e-05	0.559115	0.865821	1.54856	0.105122	0.137503	1.20805	0.993514	0.34025	0.338917
601	K01607	1.26896e-05	1.77831e-05	1.65129e-05	1.4014	1.3013	0.928571	0.0524259	0.584845	1.20511	0.996951	0.156304	0.485942
602	K01608	3.0227e-06	1.68203e-07	7.05815e-06	0.0556465	2.33505	41.9622	0.352681	0.00306742	1.25952	0.667174	1.17569	0.292737
603	K01609	1.03598e-05	1.59984e-05	1.16445e-05	1.54427	1.12401	0.727858	0.105122	0.284681	0.832072	0.783097	0.367221	0.21393
604	K01610	3.25992e-05	1.47053e-05	3.50044e-05	0.451095	1.07378	2.38039	0.00388621	0.00725148	1.38963	0.725718	0.670863	0.270886
605	K01611	4.90997e-06	3.67039e-07	1.05501e-05	0.0747538	2.14871	28.7439	0.0432571	0.0014919	1.03738	0.701848	1.43453	0.447404
606	K01613	2.69292e-05	1.68654e-05	2.35392e-05	0.626289	0.874117	1.39571	0.528849	0.796094	0.363171	1.06986	0.153827	0.364661
607	K01619	3.39865e-05	1.63672e-05	4.05981e-05	0.481578	1.19454	2.48046	0.105122	0.0484037	0.370499	0.844951	0.626417	0.286948
608	K01620	5.11078e-06	2.9272e-07	9.42125e-06	0.0572749	1.84341	32.1852	0.105122	1.22371e-05	0.940534	1.00382	1.48866	0.237832
609	K01621	5.87586e-07	4.86212e-07	4.78197e-07	0.827475	0.813834	0.983515	0.969621	0.702883	1.42509	2.50948	0.171142	0.638083
610	K01624	5.47544e-05	2.84266e-05	5.2955e-05	0.519166	0.967137	1.86287	0.0146896	0.000503759	1.17326	0.584604	0.603045	0.248786
611	K01625	6.12421e-06	9.58524e-07	1.14618e-05	0.156514	1.87156	11.9578	0.0146896	1.22371e-05	1.08817	0.653396	1.34239	0.254918
612	K01626	1.31054e-05	2.27176e-06	2.22049e-05	0.173346	1.69433	9.77431	0.279861	0.0014919	0.623313	0.295871	0.999147	0.322764
613	K01627	3.28623e-06	2.45398e-07	7.04977e-06	0.0746745	2.14524	28.7279	0.0492808	1.93753e-05	0.747578	0.810125	1.53713	0.29864
614	K01628	3.17871e-06	1.11005e-06	3.99693e-06	0.349214	1.25741	3.60067	0.0432571	0.0841277	0.611721	0.447668	0.562958	0.324908
615	K01629	7.10399e-06	2.29642e-06	1.40065e-05	0.323258	1.97164	6.09927	0.0630128	0.00037323	0.533728	0.355078	0.948113	0.339642
616	K01630	5.12531e-06	1.85065e-07	1.13257e-05	0.0361081	2.20977	61.1986	0.158805	0.00434044	1.00797	0.628829	1.408	0.403959
617	K01631	6.17389e-06	4.51572e-07	1.47544e-05	0.0731422	2.38981	32.6735	0.684211	0.0117899	1.03597	0.412378	1.12044	0.399217
618	K01633	9.12602e-06	4.04975e-06	2.03758e-05	0.443758	2.23272	5.03138	0.970512	0.00243211	0.654141	0.469351	0.947147	0.411608
619	K01635	7.33381e-08	9.41368e-08	1.98497e-07	1.2836	2.70661	2.1086	0.82053	0.0464513	0.78817	1.37924	0.461559	0.41559
620	K01637	4.77963e-06	2.46561e-07	1.21559e-05	0.0515857	2.54327	49.3017	0.352681	0.00191102	1.08888	0.666293	1.13975	0.254674
621	K01638	9.19265e-06	3.85723e-07	2.0602e-05	0.0419599	2.24113	53.4113	0.190316	0.00191102	1.25045	0.610126	1.18153	0.214926
622	K01639	8.18521e-06	1.20862e-06	2.34357e-05	0.147659	2.86317	19.3905	0.105122	4.5889e-05	0.693691	0.628251	1.23254	0.368427
623	K01641	2.33085e-05	1.53071e-05	2.41891e-05	0.656719	1.03778	1.58025	0.684211	0.311924	0.0995848	0.783878	0.264402	0.377439
624	K01643	1.95922e-05	8.24035e-06	2.54286e-05	0.420593	1.29789	3.08587	0.190316	0.0417171	0.595274	0.730395	0.686996	0.286476
625	K01644	2.05178e-05	9.53264e-06	2.06761e-05	0.464603	1.00772	2.16898	0.481251	0.191532	0.636376	0.931117	0.42439	0.400859
626	K01646	1.98191e-05	5.46894e-06	2.80624e-05	0.275943	1.41593	5.13123	0.279861	0.0014919	0.63838	0.858571	1.03509	0.343372
627	K01647	6.12831e-06	1.84162e-06	8.58549e-06	0.30051	1.40096	4.66193	0.435872	0.00384448	0.448173	0.477335	0.809635	0.299112
628	K01649	1.131e-05	6.19117e-06	1.6264e-05	0.547407	1.43802	2.62697	0.123005	0.000669979	0.459851	0.391781	0.651826	0.271595
629	K01652	4.09364e-05	3.91758e-05	5.41782e-05	0.956993	1.32347	1.38295	0.528849	0.796094	1.13633	0.878784	0.132842	0.442076
630	K01653	1.38369e-05	3.9602e-06	2.74438e-05	0.286205	1.98337	6.9299	0.314999	0.00384448	0.627281	0.274311	0.835748	0.261024
631	K01654	1.95751e-06	1.37439e-06	7.8532e-07	0.702113	0.401184	0.571395	0.970512	0.026016	0.110701	0.460092	0.554012	0.561357
632	K01657	1.30838e-05	1.42349e-05	1.68441e-05	1.08798	1.2874	1.1833	0.911797	0.508007	0.68964	0.647437	0.146581	0.444633
633	K01658	9.79165e-06	1.44274e-05	1.06088e-05	1.47344	1.08346	0.735325	0.314999	0.54577	0.644629	0.562804	0.31135	0.211132
634	K01659	4.36518e-06	1.60735e-07	9.74526e-06	0.0368222	2.2325	60.6293	0.161341	0.00340781	1.34655	0.638373	1.32418	0.370779
635	K01661	2.18109e-05	1.39156e-05	3.00972e-05	0.638011	1.37992	2.16284	0.14314	0.00477959	0.50515	0.71432	0.668426	0.37595
636	K01662	2.68054e-05	1.22412e-05	2.6361e-05	0.456669	0.983421	2.15346	0.578742	0.154081	0.332966	0.621549	0.433151	0.331887
637	K01664	5.85198e-06	3.41334e-07	1.21611e-05	0.0583278	2.07812	35.6282	0.307308	0.00306742	1.71162	0.713273	1.06976	0.274678
638	K01665	3.84492e-06	1.73839e-07	7.61604e-06	0.0452127	1.9808	43.8107	0.0892096	0.00037323	0.828896	0.296134	1.58759	0.482596
639	K01666	3.63809e-06	1.56282e-07	7.27917e-06	0.0429571	2.00082	46.5771	0.0884926	0.00910937	0.970506	0.973521	1.08354	0.355095
640	K01667	2.05561e-06	3.75933e-07	3.66144e-06	0.182882	1.7812	9.73961	0.0630128	9.89162e-05	1.09614	1.02873	1.2923	0.484287
641	K01668	1.53318e-07	8.66096e-08	5.83925e-08	0.564901	0.380859	0.674204	0.122243	0.40186	2.39995	2.00669	0.439763	1.01134
642	K01669	4.26615e-06	1.61181e-07	8.77768e-06	0.0377814	2.05752	54.4585	0.272856	0.00243211	1.38366	0.8244	1.22639	0.314905
643	K01671	4.96555e-06	2.52429e-07	1.10763e-05	0.050836	2.23062	43.8788	0.139868	0.0448393	0.97299	0.583218	1.0087	0.722856
644	K01673	7.64593e-06	6.51678e-07	1.55389e-05	0.085232	2.03231	23.8445	0.123005	4.5889e-05	0.715891	0.441012	1.40644	0.21232
645	K01676	1.02653e-05	8.96363e-07	2.02568e-05	0.0873195	1.97332	22.5989	0.0089307	3.05926e-05	1.10271	0.613115	1.38619	0.250568
646	K01677	1.07966e-06	1.43191e-06	1.36553e-06	1.32626	1.26479	0.953648	0.0232306	0.403111	0.703185	0.872457	0.308295	0.280937
647	K01678	1.60637e-06	1.8767e-06	1.61303e-06	1.16829	1.00415	0.859506	0.314999	0.284681	0.306132	0.499049	0.406157	0.337109
648	K01679	3.65601e-05	2.68156e-05	4.30073e-05	0.733467	1.17635	1.60382	0.578742	0.340738	0.159699	0.472315	0.327588	0.342277
649	K01681	6.28699e-06	3.91283e-06	8.47478e-06	0.622369	1.34799	2.1659	0.075256	0.154081	0.466357	0.455099	0.459682	0.348581
650	K01684	5.51667e-06	3.22278e-07	1.26466e-05	0.0584189	2.29244	39.2414	0.435872	0.00590846	1.12984	0.36752	1.09546	0.422569
651	K01685	5.4964e-06	2.89502e-06	1.24484e-05	0.526712	2.26483	4.29994	0.435872	0.0185453	1.02867	0.945777	0.676969	0.307392
652	K01686	9.63728e-06	6.47277e-06	1.64469e-05	0.671638	1.70659	2.54094	0.911797	0.026016	0.422661	0.568074	0.584093	0.20717
653	K01687	1.16409e-05	1.24927e-05	1.23513e-05	1.07318	1.06103	0.988679	0.970512	0.88588	0.118793	0.506749	0.0223604	0.154212
654	K01689	0.00010061	9.94723e-05	8.90899e-05	0.98869	0.885495	0.895625	0.970512	0.931394	0.409485	0.823998	0.0724984	0.277738
655	K01690	2.11838e-06	1.12613e-07	6.36234e-06	0.0531598	3.0034	56.4976	0.306761	0.00493566	1.26104	0.769902	1.27238	0.312584
656	K01692	3.73652e-06	1.19943e-07	7.28061e-06	0.0321001	1.9485	60.7008	0.211606	0.000884127	1.62167	0.49613	1.31869	0.299228
657	K01693	1.89233e-06	6.47173e-07	7.34831e-07	0.341998	0.38832	1.13545	0.853428	0.363679	0.22913	0.412495	0.591719	0.593613
658	K01695	9.54589e-06	8.62446e-06	1.32361e-05	0.903474	1.38657	1.53471	0.911797	0.234983	0.565153	0.677911	0.302843	0.426619
659	K01696	1.28003e-05	1.36685e-05	1.69465e-05	1.06783	1.32392	1.23982	0.911797	0.436617	0.477692	0.664663	0.179666	0.406128
660	K01697	7.68562e-07	7.89874e-08	1.86607e-07	0.102773	0.2428	2.36249	0.357943	0.786662	0.833397	1.57583	0.137409	0.758503
661	K01698	5.72147e-06	7.34541e-07	1.09014e-05	0.128383	1.90535	14.8411	0.190316	0.000669979	0.673622	0.365019	1.22571	0.254914
662	K01699	8.81729e-07	4.11292e-07	2.30706e-06	0.466461	2.61652	5.60929	0.911797	0.725288	0.961678	0.793067	0.345268	0.818954
663	K01703	7.46952e-06	5.51953e-06	5.79922e-06	0.73894	0.776384	1.05067	0.578742	0.708831	0.544957	1.04123	0.0365613	0.0825598
664	K01704	1.20864e-05	5.79344e-06	1.66839e-05	0.479336	1.38038	2.87979	0.0432571	0.00243211	0.578861	0.342426	0.693703	0.244764
665	K01706	2.87651e-06	1.15034e-07	5.51599e-06	0.0399908	1.9176	47.9509	0.325569	0.00156365	0.97385	0.712151	1.39105	0.419933
666	K01708	1.13327e-06	1.40136e-07	1.67841e-06	0.123657	1.48104	11.977	0.150773	0.0117899	0.718515	0.537002	1.23921	0.600437
667	K01709	1.36633e-07	3.11485e-07	2.34523e-07	2.27971	1.71644	0.752919	0.0305764	0.122267	2.12205	2.31383	0.518768	0.441914
668	K01710	2.04321e-05	1.54434e-05	3.17955e-05	0.755839	1.55615	2.05884	0.481251	0.00243211	0.22204	0.499444	0.652106	0.323498
669	K01711	1.01912e-05	5.35304e-06	1.05448e-05	0.52526	1.0347	1.96988	0.0114962	0.00384448	1.00365	0.562644	0.646336	0.293449
670	K01712	4.0936e-06	2.51486e-06	3.07022e-06	0.614338	0.750004	1.22083	0.075256	0.403111	0.990156	0.549342	0.0969829	0.301888
671	K01714	2.44523e-05	1.20314e-05	2.75195e-05	0.492036	1.12543	2.2873	0.217563	0.0185453	0.768565	0.596358	0.608803	0.2842
672	K01715	1.04864e-06	1.02004e-06	9.41329e-07	0.972725	0.897666	0.922837	0.739364	0.340738	0.331593	0.839176	0.397604	0.314525
673	K01716	4.01515e-06	1.60905e-07	8.04656e-06	0.0400745	2.00405	50.0081	0.403906	0.000141746	1.79534	0.740161	1.53253	0.326355
674	K01719	5.59977e-06	4.79853e-07	1.25875e-05	0.0856915	2.24786	26.232	0.0432571	3.05926e-05	0.904584	0.820827	1.40643	0.277183
675	K01720	4.18657e-06	1.80309e-07	9.40635e-06	0.0430683	2.24679	52.1681	0.279861	0.00243211	1.01076	0.542534	1.23802	0.078056
676	K01725	3.86419e-06	1.98914e-07	8.40068e-06	0.0514761	2.17398	42.2328	0.969736	0.00477959	2.56527	1.19861	1.15439	0.268142
677	K01730	1.02708e-07	2.56549e-08	1.62595e-07	0.249784	1.58308	6.33778	0.41927	0.0281453	1.16249	2.00268	0.837731	0.601421
678	K01733	1.84259e-05	3.57404e-06	2.0616e-05	0.193968	1.11886	5.76825	0.0114962	0.000503759	1.53781	1.26978	1.00282	0.170386
679	K01734	7.22311e-06	3.33187e-06	1.05258e-05	0.46128	1.45724	3.15913	0.0630128	0.0643292	0.590934	0.60544	0.612324	0.383806
680	K01735	5.74657e-06	7.33966e-07	1.25111e-05	0.127722	2.17715	17.0459	0.0892096	2.03951e-06	0.628285	0.614595	1.3609	0.294258
681	K01736	5.57462e-06	9.41654e-07	9.65909e-06	0.168918	1.73269	10.2576	0.217563	4.5889e-05	0.555169	0.591026	1.14738	0.296661
682	K01737	2.61784e-06	3.62717e-07	3.94836e-06	0.138556	1.50825	10.8855	0.161341	0.000141746	0.630985	1.5188	1.29203	0.677567
683	K01738	4.09194e-05	1.72106e-05	4.93572e-05	0.420598	1.2062	2.86783	0.314999	0.0014919	0.64242	0.916492	0.737563	0.250923
684	K01739	6.64929e-06	5.60239e-07	1.3803e-05	0.0842554	2.07587	24.6378	0.217563	0.00590846	0.68959	0.302478	1.16047	0.241457
685	K01740	1.11601e-05	8.70444e-06	8.65646e-06	0.779959	0.77566	0.994488	0.105122	0.796094	0.724143	0.661036	0.0247125	0.163659
686	K01744	1.22653e-05	7.62484e-06	1.86612e-05	0.62166	1.52146	2.44742	0.578742	0.0484037	0.372974	0.446103	0.532435	0.446393
687	K01745	9.40902e-07	7.33214e-07	1.24223e-06	0.779267	1.32026	1.69423	0.352681	0.0643292	1.02796	0.946236	0.509437	0.325122
688	K01749	5.80315e-06	4.56699e-07	1.32934e-05	0.0786984	2.29073	29.1076	0.123005	0.00037323	0.740739	0.295104	1.33053	0.21645
689	K01750	1.83633e-08	0	2.84788e-08	0	1.55086	Inf	0.0778725	0.0119062	0.814773	0.935834	1.02149	0.523885
690	K01751	3.66601e-06	1.04981e-06	6.84176e-06	0.286365	1.86627	6.51712	0.165494	0.00725148	0.494082	0.284433	0.84161	0.374785
691	K01752	7.73172e-05	3.27037e-05	8.63386e-05	0.422981	1.11668	2.64002	0.190316	0.015536	0.48249	0.694784	0.643905	0.289167
692	K01753	2.02989e-06	6.2487e-08	3.87562e-06	0.0307835	1.90928	62.0229	0.325569	0.00493566	1.00446	0.456997	1.34117	0.234397
693	K01754	1.14125e-05	2.30669e-06	2.10551e-05	0.20212	1.84491	9.12782	0.314999	0.0185453	0.530389	0.309973	0.890766	0.329812
694	K01755	1.23132e-05	6.98076e-06	2.05227e-05	0.566935	1.66673	2.93989	0.435872	0.00306742	0.317164	0.3878	0.709068	0.343381
695	K01756	4.45975e-05	2.91611e-05	4.75969e-05	0.653872	1.06726	1.63221	0.853428	0.172086	0.138031	0.886293	0.391833	0.482483
696	K01759	3.97325e-06	1.30999e-06	4.57927e-06	0.329702	1.15252	3.49566	0.217563	0.00115232	0.411849	0.605882	0.994047	0.450315
697	K01760	3.30574e-05	8.40238e-06	4.24525e-05	0.254175	1.28421	5.05244	0.247451	0.00191102	0.625663	0.969892	0.966822	0.235813
698	K01766	2.9936e-06	8.79413e-08	4.77919e-06	0.0293765	1.59647	54.3452	0.140316	0.000884127	1.15284	0.572578	1.3121	0.219978
699	K01770	9.70695e-06	7.21628e-06	1.55297e-05	0.743413	1.59985	2.15203	0.578742	0.0305875	0.323885	0.372435	0.52707	0.400705
700	K01772	8.14902e-06	4.98025e-06	1.54125e-05	0.611147	1.89133	3.09473	0.739364	0.0305875	0.787182	0.542798	0.695848	0.441848
701	K01775	4.245e-05	2.47462e-05	4.85905e-05	0.58295	1.14465	1.96355	0.393048	0.25905	0.279433	0.562178	0.432749	0.376118
702	K01776	2.95971e-05	1.71564e-05	3.53183e-05	0.579665	1.1933	2.05861	0.314999	0.0737038	0.199696	0.710848	0.513156	0.33734
703	K01778	2.38603e-05	1.05035e-05	3.60837e-05	0.440209	1.51229	3.4354	0.247451	0.0014919	0.488174	0.509487	0.806654	0.245456
704	K01779	2.97547e-05	9.99098e-06	3.1179e-05	0.335778	1.04787	3.12071	0.684211	0.0185453	0.500665	0.92027	0.688308	0.246604
705	K01782	8.42351e-07	6.30818e-08	2.39055e-06	0.0748877	2.83795	37.896	0.0961785	0.00591175	0.779866	0.398912	1.23744	0.373706
706	K01783	2.84348e-05	1.71031e-05	3.64686e-05	0.601482	1.28253	2.13229	0.279861	0.0737038	0.250705	0.447178	0.513676	0.376038
707	K01784	2.23378e-05	1.79938e-05	2.70499e-05	0.805531	1.21095	1.50329	0.795936	0.154081	0.196875	0.268017	0.334042	0.362867
708	K01785	2.95992e-05	6.91704e-06	4.05664e-05	0.23369	1.37052	5.8647	0.0892096	9.89162e-05	0.889696	0.862977	1.05867	0.245926
709	K01787	8.95282e-07	1.14765e-06	1.0724e-06	1.28189	1.19784	0.934435	0.190316	0.584845	0.420138	0.73721	0.13621	0.409606
710	K01788	2.0049e-05	2.17725e-05	1.96727e-05	1.08597	0.981232	0.903556	0.684211	0.340738	1.05394	1.13809	0.281425	0.5893
711	K01790	1.06581e-05	1.23244e-05	1.50964e-05	1.15634	1.41643	1.22493	0.393048	0.311924	0.27381	0.794959	0.225594	0.442261
712	K01791	1.81365e-05	1.44737e-05	3.22904e-05	0.798042	1.78041	2.23097	1	0.0129529	0.256681	0.473184	0.629049	0.388773
713	K01792	3.51298e-06	1.72253e-07	7.32883e-06	0.0490333	2.08622	42.5469	0.405502	9.89162e-05	1.19271	0.388545	1.57234	0.276967
714	K01802	9.82152e-07	2.07609e-07	5.43807e-07	0.211382	0.553689	2.61938	0.161341	0.25905	0.522977	1.27509	0.571696	0.551646
715	K01803	5.4912e-05	5.00485e-05	6.07325e-05	0.911431	1.106	1.21347	0.970512	0.54577	0.333235	0.599516	0.146226	0.474751
716	K01804	5.51967e-06	4.02598e-06	3.80379e-06	0.729387	0.689133	0.944812	0.190316	0.840751	0.586911	1.03398	0.0450095	0.208498
717	K01805	7.55479e-06	1.61182e-06	1.40924e-05	0.21335	1.86535	8.74315	0.0185434	6.83236e-05	1.01199	0.939179	1.21131	0.372735
718	K01807	4.94591e-05	2.81209e-05	5.08386e-05	0.568569	1.02789	1.80786	0.393048	0.191532	0.165116	0.679861	0.403046	0.356269
719	K01808	2.65072e-06	1.74627e-06	4.19723e-06	0.658791	1.58343	2.40354	0.630529	0.471586	0.15185	0.604676	0.365712	0.24573
720	K01809	7.93095e-06	4.98983e-06	1.09814e-05	0.629159	1.38463	2.20076	0.970512	0.752095	0.907453	0.374483	0.316973	0.510385
721	K01810	4.97409e-05	4.07574e-05	4.89224e-05	0.819394	0.983545	1.20033	0.528849	0.54577	0.110323	0.452343	0.155457	0.467633
722	K01811	9.08047e-06	2.34034e-06	1.87872e-05	0.257734	2.06897	8.02754	0.578742	0.00191102	0.476902	0.266005	0.986327	0.22991
723	K01812	1.00366e-05	3.3709e-06	1.67348e-05	0.33586	1.66737	4.96447	0.0432571	1.01975e-06	0.909715	0.995392	1.07335	0.328785
724	K01813	6.41874e-06	1.67954e-06	1.40123e-05	0.261661	2.18304	8.34298	0.217563	1.22371e-05	0.504842	0.355083	1.06914	0.266969
725	K01814	5.36501e-06	6.5342e-07	8.91045e-06	0.121793	1.66085	13.6366	0.105122	3.05926e-05	0.692768	0.612215	1.3149	0.492119
726	K01815	1.03774e-05	4.14273e-06	1.51011e-05	0.399205	1.45519	3.64521	0.0146896	0.000141746	0.828054	0.736571	0.868565	0.350585
727	K01816	2.34698e-06	8.93598e-08	4.78283e-06	0.0380743	2.03786	53.5233	0.0492808	0.00115232	0.773787	0.750068	1.50433	0.443215
728	K01817	7.79819e-06	1.27293e-05	8.47739e-06	1.63234	1.0871	0.665976	0.0892096	0.340738	0.88306	0.78939	0.383313	0.231798
729	K01818	4.91079e-06	3.69635e-06	4.39621e-06	0.7527	0.895215	1.18934	0.14314	0.54577	0.832962	0.876056	0.197121	0.258165
730	K01819	1.10928e-07	9.81012e-08	1.64532e-07	0.884365	1.48323	1.67717	0.789787	0.291791	1.13435	1.46033	0.33547	0.719341
731	K01821	4.51893e-05	3.60709e-05	5.213e-05	0.798217	1.15359	1.44521	0.911797	0.403111	0.389652	0.759547	0.251531	0.456705
732	K01823	1.58954e-05	5.16973e-06	2.43969e-05	0.325234	1.53484	4.71919	0.279861	0.00191102	0.280885	0.454681	0.93137	0.313913
733	K01834	7.88177e-05	5.95845e-05	7.19116e-05	0.755979	0.912379	1.20688	0.795936	0.840751	0.103494	0.603852	0.0754636	0.347862
734	K01835	1.01291e-05	1.24153e-05	1.63669e-05	1.22571	1.61584	1.31829	0.247451	0.25905	1.03421	0.817836	0.22237	0.339935
735	K01838	1.32801e-05	1.27404e-05	1.55323e-05	0.959364	1.16959	1.21913	0.970512	0.54577	1.17058	1.13176	0.101152	0.48445
736	K01839	9.05054e-06	6.43705e-06	1.75742e-05	0.711233	1.94179	2.73017	0.795936	0.026016	0.77497	0.517035	0.655753	0.397484
737	K01840	3.46028e-06	1.96072e-06	2.04021e-06	0.566635	0.589606	1.04054	0.190316	0.666477	1.04948	0.811878	0.294919	0.429064
738	K01841	8.38926e-08	1.29243e-07	4.33273e-08	1.54058	0.516461	0.335239	0.689786	0.202069	0.890667	1.30089	0.531781	0.836538
739	K01843	5.90799e-07	3.55953e-07	4.40784e-07	0.602493	0.746081	1.23832	0.14314	0.796094	1.12916	1.27517	0.337134	0.48633
740	K01844	4.13383e-07	1.94107e-07	1.67245e-07	0.469558	0.404577	0.861613	0.0630128	0.538587	1.24753	0.937267	0.442223	0.590848
741	K01845	4.08859e-06	8.02026e-07	6.93762e-06	0.196162	1.69683	8.65012	0.314999	0.00306742	0.653394	0.444285	1.06092	0.380872
742	K01846	6.56076e-09	1.21863e-08	2.48912e-09	1.85745	0.379395	0.204256	0.584779	0.149125	0.66068	1.32173	0.524247	0.644333
743	K01847	9.15164e-06	4.94636e-06	7.50786e-06	0.540488	0.820383	1.51786	0.0892096	0.137503	1.27331	0.874262	0.30595	0.328231
744	K01848	2.41231e-08	5.23482e-09	1.00473e-08	0.217004	0.416502	1.91933	0.279559	0.527942	1.17086	1.69587	0.253772	0.489592
745	K01849	4.20724e-08	4.9871e-09	7.44964e-09	0.118536	0.177067	1.49378	0.101161	0.527942	1.74631	0.558581	0.210661	0.653554
746	K01854	1.74552e-05	1.77286e-05	2.23252e-05	1.01566	1.279	1.25927	0.481251	0.840751	0.402654	0.768545	0.146234	0.347133
747	K01858	3.42431e-06	1.38133e-06	2.40485e-06	0.40339	0.702288	1.74097	0.035463	0.0305875	1.12397	1.04255	0.491099	0.235983
748	K01866	5.88035e-05	4.90839e-05	5.84308e-05	0.83471	0.993661	1.19043	0.630529	0.471586	0.139474	0.693406	0.153112	0.440958
749	K01867	1.9572e-05	1.47379e-05	2.74324e-05	0.75301	1.40161	1.86135	0.911797	0.0484037	0.29062	0.248346	0.469784	0.339742
750	K01868	4.12835e-05	2.43032e-05	4.12652e-05	0.588691	0.999558	1.69793	0.528849	0.137503	0.726554	0.68266	0.373142	0.362869
751	K01869	8.26625e-06	9.73975e-06	8.25816e-06	1.17825	0.999021	0.847882	0.314999	0.191532	0.280193	0.633	0.231475	0.14825
752	K01870	5.65111e-06	4.96492e-06	7.18841e-06	0.878574	1.27204	1.44784	0.684211	0.752095	0.134926	0.648895	0.253636	0.172168
753	K01872	4.91148e-06	3.03158e-06	4.44072e-06	0.617243	0.904151	1.46482	0.14314	0.154081	1.1164	1.09736	0.34154	0.274569
754	K01873	8.47201e-06	1.45087e-05	6.47078e-06	1.71254	0.763784	0.445994	0.190316	0.108344	0.580542	1.16816	0.473402	0.627876
755	K01874	1.40438e-05	9.96961e-06	1.05933e-05	0.709892	0.754303	1.06256	0.352681	0.625096	0.611425	0.814631	0.053746	0.117755
756	K01875	5.20939e-05	4.42279e-05	5.12916e-05	0.849002	0.984599	1.15971	0.853428	0.403111	0.13934	0.510167	0.150734	0.528373
757	K01876	3.79333e-05	1.7625e-05	4.27327e-05	0.464632	1.12652	2.42455	0.00519604	4.5889e-05	1.25119	0.615845	0.763649	0.229762
758	K01878	4.3943e-05	3.16458e-05	4.96789e-05	0.720156	1.13053	1.56984	0.247451	0.403111	0.208624	0.466307	0.292552	0.286209
759	K01879	1.79686e-05	5.23526e-06	2.25198e-05	0.291357	1.25329	4.30156	0.217563	0.00115232	0.415464	0.552393	0.927272	0.265438
760	K01880	1.1716e-05	9.43166e-06	9.4702e-06	0.805023	0.808313	1.00409	0.105122	0.977098	0.789121	0.671229	0.0136497	0.114056
761	K01881	3.93946e-05	2.40732e-05	4.25382e-05	0.611079	1.0798	1.76704	0.190316	0.0358066	0.541726	0.692733	0.494751	0.345932
762	K01883	4.21952e-05	2.59354e-05	4.68675e-05	0.614651	1.11073	1.80709	0.247451	0.0737038	0.484582	0.708246	0.474153	0.334469
763	K01885	1.08957e-05	3.77811e-06	1.20948e-05	0.346753	1.11006	3.2013	0.00684146	0.00384448	0.818208	0.585775	0.71029	0.277445
764	K01886	1.04164e-05	4.97931e-06	1.15345e-05	0.478025	1.10733	2.31648	0.0114962	0.00115232	0.8253	0.72984	0.671227	0.280041
765	K01887	3.83011e-05	2.0758e-05	4.11791e-05	0.541968	1.07514	1.98377	0.247451	0.00590846	0.586716	0.696477	0.572508	0.308748
766	K01889	4.66153e-05	2.9341e-05	4.75968e-05	0.629428	1.02105	1.62219	0.352681	0.0737038	0.467635	0.832722	0.393062	0.31762
767	K01890	1.66167e-05	3.20859e-06	1.4549e-05	0.193094	0.875562	4.53438	0.190316	0.0737038	1.30842	1.63444	0.554544	0.441814
768	K01892	3.57521e-05	2.6537e-05	4.00668e-05	0.742251	1.12069	1.50985	0.528849	0.371155	0.107046	0.473227	0.294586	0.354711
769	K01893	3.35259e-05	2.60331e-05	4.03059e-05	0.776508	1.20223	1.54826	0.352681	0.25905	0.198966	0.335134	0.354958	0.348541
770	K01894	4.45053e-06	2.18318e-07	9.56328e-06	0.0490545	2.1488	43.8043	0.239547	0.00075829	1.15439	0.681587	1.70637	0.384276
771	K01895	3.48727e-06	3.40139e-06	2.82519e-06	0.975372	0.810142	0.830598	1	0.212499	0.183655	0.907638	0.272373	0.343957
772	K01897	7.02834e-06	5.13525e-07	9.84418e-06	0.0730649	1.40064	19.1698	0.190316	3.05926e-05	0.749059	0.679793	1.28907	0.347094
773	K01902	5.02745e-06	3.41067e-07	8.98908e-06	0.0678408	1.788	26.3558	0.630529	0.000669979	1.799	0.896445	1.2465	0.436991
774	K01903	4.83384e-06	3.36586e-07	8.93552e-06	0.0696312	1.84854	26.5475	0.279861	0.00037323	1.26623	0.873463	1.29519	0.278701
775	K01905	4.63356e-07	4.84374e-07	1.77788e-07	1.04536	0.383695	0.367046	0.853428	0.0488219	0.673417	0.927126	0.743675	0.837142
776	K01910	1.78947e-05	3.42878e-06	2.30852e-05	0.191608	1.29005	6.73276	0.247451	0.000503759	0.621022	0.705286	1.11925	0.329685
777	K01911	6.26996e-06	3.95665e-06	1.20535e-05	0.631049	1.92242	3.04639	0.739364	0.0358066	0.900558	0.603589	0.714049	0.469029
778	K01912	1.32766e-05	1.18206e-05	8.8688e-06	0.890338	0.668004	0.750282	0.684211	0.0559111	0.516171	1.06207	0.383461	0.3168
779	K01914	4.01267e-05	2.45836e-05	4.52171e-05	0.61265	1.12686	1.83932	0.352681	0.154081	0.146013	0.664101	0.414527	0.345987
780	K01915	4.04723e-05	1.67784e-05	4.22427e-05	0.414565	1.04374	2.51768	0.0089307	0.00037323	1.1318	0.614217	0.724008	0.205409
781	K01916	3.95807e-05	2.6297e-05	4.31733e-05	0.664388	1.09077	1.64176	0.481251	0.508007	0.140062	0.439401	0.318693	0.366206
782	K01918	5.74737e-06	7.13743e-07	1.13914e-05	0.124186	1.98201	15.96	0.165494	1.22371e-05	0.829054	0.747505	1.31929	0.402907
783	K01919	1.47241e-05	1.3446e-05	2.84234e-05	0.913199	1.9304	2.11389	0.528849	0.0643292	0.853023	0.808248	0.54481	0.505937
784	K01920	4.66209e-06	1.73219e-07	1.03844e-05	0.0371548	2.22741	59.9493	0.212122	0.00306742	1.46961	0.731637	1.19285	0.250751
785	K01921	4.248e-05	1.98312e-05	5.31334e-05	0.466835	1.25079	2.67929	0.165494	0.0417171	0.31711	0.646439	0.636074	0.295373
786	K01923	3.24616e-05	1.13475e-05	3.45071e-05	0.349567	1.06301	3.04095	0.14314	0.00115232	1.0385	0.810406	0.75717	0.217799
787	K01924	4.07546e-05	3.24916e-05	4.41771e-05	0.79725	1.08398	1.35964	0.684211	0.340738	0.271094	0.644026	0.227799	0.4807
788	K01925	2.51208e-05	1.34131e-05	3.28318e-05	0.533943	1.30696	2.44775	0.190316	0.0185453	0.227964	0.553057	0.624679	0.314144
789	K01926	3.08141e-05	2.87791e-05	3.12705e-05	0.933959	1.01481	1.08657	0.970512	0.931394	0.312794	0.790669	0.0436064	0.388736
790	K01928	3.36268e-05	1.38147e-05	3.8583e-05	0.410823	1.14739	2.7929	0.247451	0.0484037	0.697738	0.745194	0.645701	0.278078
791	K01929	3.00329e-05	8.11047e-06	3.63283e-05	0.270053	1.20962	4.47919	0.105122	0.00115232	0.767219	0.972193	0.918991	0.207322
792	K01933	3.65649e-05	1.36578e-05	3.83416e-05	0.373523	1.04859	2.8073	0.075256	0.000141746	1.18345	0.653903	0.773396	0.204446
793	K01934	2.49729e-05	1.44327e-05	2.58322e-05	0.577932	1.03441	1.78985	0.528849	0.191532	0.114628	0.722925	0.373658	0.33101
794	K01935	6.85362e-06	2.86529e-07	1.35858e-05	0.041807	1.98229	47.4152	0.0232902	9.89162e-05	0.804223	0.698865	1.57554	0.289041
795	K01937	4.88438e-05	3.94762e-05	5.10795e-05	0.808213	1.04577	1.29393	0.528849	0.54577	0.120183	0.496297	0.173208	0.434216
796	K01938	4.48559e-05	2.17256e-05	4.14686e-05	0.484343	0.924485	1.90874	0.528849	0.403111	0.295473	0.964511	0.343446	0.340371
797	K01939	6.35187e-05	5.2562e-05	6.75349e-05	0.827505	1.06323	1.28486	0.911797	0.471586	0.127953	0.399568	0.205145	0.421173
798	K01940	2.5056e-05	1.7725e-05	2.99755e-05	0.707418	1.19634	1.69114	0.0524259	0.00725148	0.53414	0.665668	0.532446	0.291027
799	K01945	3.61846e-05	1.16393e-05	3.93213e-05	0.321664	1.08669	3.37833	0.123005	0.0014919	0.933032	0.838323	0.805792	0.193255
800	K01950	1.63232e-06	6.77718e-07	1.04353e-06	0.415188	0.639291	1.53976	0.393048	0.584845	0.617209	0.747296	0.169121	0.25316
801	K01951	6.95924e-05	6.37577e-05	6.98474e-05	0.916159	1.00366	1.09551	0.911797	1	0.208071	0.443038	0.0523248	0.304822
802	K01952	3.73383e-06	2.49569e-06	3.37142e-06	0.6684	0.90294	1.3509	0.247451	0.122267	0.967542	0.51679	0.290798	0.284231
803	K01953	6.65248e-06	2.07046e-06	1.09776e-05	0.311231	1.65015	5.30202	0.0892096	0.00037323	0.554386	0.482145	0.943621	0.2073
804	K01955	1.77837e-05	1.52815e-05	1.26348e-05	0.859298	0.710472	0.826805	0.190316	0.137503	0.631683	0.432049	0.286964	0.212464
805	K01956	2.41357e-05	1.34192e-05	3.54783e-05	0.555988	1.46995	2.64385	0.393048	0.00191102	0.289635	0.469615	0.750501	0.342333
806	K01958	2.8199e-06	1.5672e-06	1.04754e-06	0.555766	0.371481	0.668414	0.190316	0.108344	0.491657	0.846377	0.583502	0.650991
807	K01960	6.83083e-07	3.56137e-07	9.95238e-07	0.521367	1.45698	2.79454	0.518947	0.0128072	1.00245	2.49483	1.18019	0.608078
808	K01961	1.13635e-05	6.86389e-06	2.17507e-05	0.604031	1.91409	3.16886	0.853428	0.00477959	0.416733	0.340117	0.721324	0.374691
809	K01962	7.5975e-06	2.0466e-06	1.151e-05	0.269378	1.51497	5.62395	0.0288056	0.026016	0.68202	0.562562	0.785774	0.364906
810	K01963	1.04809e-05	5.95607e-06	1.67156e-05	0.568278	1.59486	2.80648	0.795936	0.0305875	0.344322	0.24903	0.595568	0.366433
811	K01966	1.39896e-07	1.64126e-07	2.73647e-07	1.1732	1.95608	1.6673	0.532105	0.474089	0.524289	1.33718	0.0470115	0.367517
812	K01972	3.69499e-05	1.94995e-05	4.3824e-05	0.527728	1.18604	2.24744	0.279861	0.108344	0.195115	0.628406	0.531932	0.365087
813	K01974	4.04941e-06	2.1737e-07	1.04872e-05	0.0536795	2.58982	48.246	0.123005	0.00306742	0.894255	0.335714	1.16849	0.334313
814	K01975	3.9839e-06	1.2861e-07	7.39626e-06	0.0322824	1.85654	57.5094	0.0734632	0.00187005	0.960999	0.393498	1.55802	0.358771
815	K01989	1.94654e-05	2.47328e-05	2.72496e-05	1.2706	1.3999	1.10176	0.075256	0.796094	1.14532	0.884454	0.0153373	0.221821
816	K01990	8.28142e-05	4.5468e-05	9.84347e-05	0.549036	1.18862	2.16492	0.279861	0.0305875	0.213382	0.716476	0.567882	0.284969
817	K01991	7.35824e-06	2.20583e-07	1.30402e-05	0.0299777	1.77219	59.1171	0.0524259	0.0014919	0.859287	0.463887	1.30844	0.319
818	K01992	7.43559e-05	4.85002e-05	8.71769e-05	0.652271	1.17243	1.79745	0.279861	0.122267	0.310068	0.51247	0.440039	0.395356
819	K01993	9.164e-06	1.11407e-06	2.12865e-05	0.12157	2.32284	19.1069	0.105122	0.00037323	0.67045	0.321641	1.25701	0.279684
820	K01995	9.43028e-06	3.05172e-06	1.48837e-05	0.323608	1.57829	4.87715	0.165494	0.0220155	0.508702	0.367554	0.724917	0.238665
821	K01996	1.42946e-05	6.58263e-06	1.66389e-05	0.460497	1.164	2.5277	0.217563	0.122267	0.392305	0.421843	0.450687	0.344725
822	K01997	2.1104e-05	1.08947e-05	1.68942e-05	0.516236	0.800518	1.55068	0.393048	0.403111	0.295468	0.44137	0.15568	0.351108
823	K01998	9.2169e-06	1.97508e-06	1.15526e-05	0.214289	1.25341	5.84915	0.123005	0.191532	0.580565	0.488386	0.582474	0.363098
824	K01999	1.11555e-05	1.5093e-06	1.94832e-05	0.135296	1.74651	12.9088	0.123005	0.015536	0.595679	0.388532	0.94303	0.225449
825	K02000	4.86205e-06	2.18445e-07	9.86842e-06	0.0449287	2.02968	45.1757	0.0961785	0.00281819	0.867974	0.501385	1.25232	0.359011
826	K02001	4.5052e-06	7.55567e-07	1.03792e-05	0.16771	2.30383	13.7369	0.849884	0.00885147	2.00241	1.25648	1.2419	0.44357
827	K02002	2.30501e-06	1.61343e-07	5.53725e-06	0.0699968	2.40227	34.3197	0.49613	0.0127487	1.18956	0.919145	1.01759	0.405625
828	K02003	0.000113026	7.66775e-05	0.000128759	0.678407	1.1392	1.67923	0.911797	0.0643292	0.285623	0.982979	0.405943	0.356697
829	K02004	6.9026e-05	2.23862e-05	7.29668e-05	0.324316	1.05709	3.25945	0.217563	0.00590846	1.00654	1.32342	0.678493	0.246036
830	K02005	5.22506e-06	6.34189e-06	9.69116e-06	1.21374	1.85474	1.52812	0.190316	0.284681	0.497024	0.989276	0.278918	0.545351
831	K02006	4.11135e-06	5.27087e-06	7.57014e-06	1.28203	1.84128	1.43622	0.0892096	0.625096	1.19455	0.911077	0.179339	0.578444
832	K02007	4.36116e-06	5.37011e-06	7.8523e-06	1.23135	1.80051	1.46222	0.165494	0.584845	1.05236	0.846183	0.204385	0.561825
833	K02008	3.60849e-06	4.53164e-06	6.79812e-06	1.25583	1.88392	1.50015	0.123005	0.666477	0.933745	0.939236	0.21246	0.589072
834	K02010	1.20467e-06	1.46684e-06	9.64587e-07	1.21763	0.800708	0.657594	0.352681	0.0841277	0.339014	0.821971	0.304952	0.391019
835	K02011	1.68083e-06	2.54506e-06	1.61851e-06	1.51417	0.962924	0.635942	0.123005	0.0643292	0.314848	0.714824	0.425843	0.481485
836	K02012	1.73544e-07	1.4595e-07	9.35913e-08	0.840999	0.539295	0.641254	0.334317	0.0741071	2.09835	1.43567	0.859132	1.05754
837	K02013	4.48407e-06	8.47011e-07	2.79822e-06	0.188893	0.624035	3.30364	2.16502e-05	0.00725148	2.43702	0.904305	0.766834	0.604251
838	K02014	2.48843e-07	1.15451e-07	2.7409e-07	0.463951	1.10146	2.37409	0.0780735	0.0318272	1.44182	1.7114	1.19227	0.600764
839	K02015	4.12942e-06	4.41204e-06	6.64818e-06	1.06844	1.60996	1.50683	0.578742	0.403111	0.456865	0.779481	0.278438	0.561885
840	K02016	6.02549e-08	3.75888e-08	9.29754e-08	0.62383	1.54304	2.47349	0.231242	0.217594	1.11163	0.816988	0.61684	0.320078
841	K02017	5.05413e-06	1.54911e-06	1.04936e-05	0.306503	2.07624	6.77395	0.911797	0.0737038	1.96628	2.01439	0.480875	0.720256
842	K02018	5.16356e-06	8.73433e-07	9.81542e-06	0.169153	1.9009	11.2377	0.393048	0.000197832	0.719731	0.510143	1.11974	0.49956
843	K02019	3.88117e-06	2.93977e-07	7.98829e-06	0.0757443	2.05822	27.1732	0.190316	0.000503759	0.938065	0.748053	1.16322	0.382886
844	K02020	3.92654e-06	2.43621e-07	5.60759e-06	0.0620448	1.42813	23.0177	0.217563	0.00037323	0.909383	0.811172	1.34841	0.375903
845	K02022	3.6149e-08	3.35829e-08	2.97852e-08	0.929013	0.823957	0.886916	1	0.444887	0.0461501	0.829804	0.287762	0.834836
846	K02024	4.34505e-06	1.94537e-07	1.04924e-05	0.044772	2.41479	53.9351	0.352681	0.0014919	1.22388	0.564563	1.26164	0.201625
847	K02025	2.20599e-05	6.18257e-06	2.26359e-05	0.280263	1.02611	3.66124	0.075256	0.0956428	1.2317	1.19238	0.58719	0.34426
848	K02026	1.44538e-05	1.45612e-05	1.61453e-05	1.00743	1.11703	1.10879	0.578742	0.471586	0.932334	1.0916	0.154508	0.538655
849	K02027	5.24799e-05	2.13229e-05	4.68657e-05	0.406305	0.893022	2.19791	0.247451	0.154081	0.407891	1.26147	0.396701	0.353558
850	K02028	5.35047e-05	3.20344e-05	4.36092e-05	0.598721	0.815053	1.36132	0.352681	0.931394	0.154768	1.05471	0.112019	0.308676
851	K02029	8.52573e-05	5.56442e-05	7.29262e-05	0.652662	0.855366	1.31058	0.481251	0.88588	0.109879	0.906899	0.127041	0.352269
852	K02030	4.32184e-05	3.68512e-05	4.55646e-05	0.852673	1.05429	1.23645	0.853428	0.752095	0.382583	0.896306	0.130606	0.418589
853	K02031	2.09547e-05	9.96363e-06	2.11418e-05	0.475484	1.00893	2.1219	0.247451	0.403111	0.712722	1.13724	0.343918	0.324945
854	K02032	1.95158e-05	4.1554e-06	2.00285e-05	0.212926	1.02627	4.81986	0.14314	0.0358066	0.976077	1.45206	0.780397	0.264624
855	K02033	1.9945e-05	8.05566e-06	2.042e-05	0.403893	1.02381	2.53486	0.075256	0.25905	0.809171	1.12022	0.405521	0.2551
856	K02034	2.02587e-05	8.16572e-06	2.00459e-05	0.403071	0.989495	2.45489	0.14314	0.172086	0.552998	0.963731	0.409719	0.35129
857	K02035	7.63842e-05	2.14067e-05	6.83457e-05	0.28025	0.894762	3.19273	0.247451	0.137503	0.581432	1.46533	0.516083	0.325594
858	K02036	6.43139e-05	4.50875e-05	6.39849e-05	0.701054	0.994884	1.41913	0.630529	0.54577	0.103617	0.641743	0.188869	0.378991
859	K02037	3.15697e-05	9.12201e-06	3.75486e-05	0.288949	1.18939	4.11626	0.14314	0.00191102	0.648186	0.799684	0.904284	0.267463
860	K02038	2.57842e-05	8.1253e-06	2.62975e-05	0.315128	1.01991	3.2365	0.435872	0.00477959	0.448897	0.654963	0.759676	0.248938
861	K02039	3.08869e-05	1.87185e-05	3.51299e-05	0.606035	1.13737	1.87674	0.435872	0.137503	0.149556	0.676254	0.448164	0.376793
862	K02040	2.74501e-05	7.09517e-06	3.51916e-05	0.258475	1.28202	4.95994	0.14314	0.000884127	0.788312	0.917565	0.968133	0.259934
863	K02041	3.65944e-05	1.83965e-05	3.9112e-05	0.502713	1.0688	2.12606	0.190316	0.234983	0.212214	0.901048	0.423857	0.356271
864	K02042	1.43683e-05	1.69927e-05	1.575e-05	1.18265	1.09616	0.926867	0.630529	0.436617	1.28108	1.41132	0.248031	0.570388
865	K02043	4.7547e-06	3.00461e-07	9.93607e-06	0.0631925	2.08974	33.0694	0.705351	0.0609117	1.14054	0.351729	0.965565	0.521957
866	K02044	5.5288e-05	1.91517e-05	5.2849e-05	0.346399	0.955886	2.75949	0.217563	0.0956428	0.439566	1.35402	0.538235	0.33945
867	K02045	4.41384e-06	3.86563e-07	9.01813e-06	0.0875797	2.04315	23.329	0.123005	0.000503759	0.754111	0.417394	1.35747	0.25994
868	K02046	5.80562e-06	3.25605e-07	1.13109e-05	0.0560844	1.94827	34.7382	0.102808	0.000752264	0.905016	0.782644	1.37581	0.602987
869	K02047	3.89242e-06	3.47389e-07	8.12922e-06	0.0892474	2.08847	23.4009	0.0819837	6.83236e-05	0.774274	0.529822	1.46789	0.22251
870	K02048	4.13301e-06	1.43748e-07	8.91218e-06	0.0347806	2.15634	61.9985	0.211606	0.00493566	1.22098	0.530504	1.34409	0.313166
871	K02049	1.57785e-08	2.3216e-07	6.08618e-08	14.7137	3.85726	0.262154	0.456203	0.91293	0.796314	0.983424	0.140544	0.503239
872	K02050	4.76347e-08	1.56832e-07	6.91442e-08	3.2924	1.45155	0.44088	0.063214	0.0797636	2.1085	0.538627	0.837099	0.830165
873	K02051	3.00294e-07	3.70002e-07	1.56898e-07	1.23213	0.522482	0.424047	0.650025	0.0948606	0.657179	0.69538	1.04567	0.627372
874	K02052	3.16636e-06	1.72608e-07	5.94382e-06	0.054513	1.87718	34.4354	0.190316	0.000884127	1.07347	0.54462	1.20393	0.409224
875	K02053	3.43038e-06	1.26696e-07	7.08254e-06	0.0369334	2.06465	55.902	0.271227	0.00254317	0.984201	0.871143	1.41427	0.480843
876	K02054	2.70543e-06	3.01165e-07	6.66717e-06	0.111319	2.46437	22.1379	0.684211	0.0497641	0.685516	0.40381	0.583886	0.419678
877	K02055	2.98401e-06	9.78451e-08	5.75079e-06	0.0327898	1.9272	58.7744	0.343978	0.00156365	1.25892	0.391518	1.4502	0.181388
878	K02057	1.20132e-07	5.71475e-08	6.98576e-08	0.475704	0.581504	1.22241	0.670405	0.535511	0.300341	0.578897	0.342597	0.793395
879	K02058	1.34208e-07	1.00045e-07	1.38657e-07	0.74545	1.03316	1.38595	1	0.650189	0.455199	1.9123	0.214694	0.457138
880	K02063	4.8058e-06	2.17535e-07	1.07574e-05	0.0452651	2.23842	49.4515	0.279861	0.0014919	1.04025	0.16752	1.20441	0.206289
881	K02064	3.3041e-06	1.24294e-07	6.81648e-06	0.037618	2.06304	54.8417	0.161341	0.0041077	1.27896	0.422063	1.29979	0.247645
882	K02065	5.84003e-06	4.75727e-07	1.11357e-05	0.0814596	1.90678	23.4077	0.0114962	1.01975e-06	1.23512	0.954002	1.59567	0.402424
883	K02066	5.92475e-06	8.45476e-07	1.15201e-05	0.142703	1.9444	13.6255	0.0288056	0.000141746	0.944683	0.366408	1.26701	0.274275
884	K02067	5.11566e-06	1.85458e-07	1.10421e-05	0.036253	2.1585	59.5399	0.01709	0.000391718	1.73764	1.02316	1.85113	0.455475
885	K02068	2.10931e-05	1.08202e-05	2.3952e-05	0.512975	1.13554	2.21363	0.247451	0.284681	0.232877	0.780223	0.48758	0.421489
886	K02069	1.2331e-05	1.09677e-05	1.63178e-05	0.889443	1.32331	1.4878	0.684211	0.931394	1.03025	1.07137	0.043656	0.208683
887	K02071	2.70621e-05	1.92701e-05	2.88578e-05	0.712071	1.06635	1.49754	0.528849	0.25905	0.370481	0.761537	0.268188	0.42435
888	K02072	1.8555e-05	1.8928e-06	2.17514e-05	0.10201	1.17227	11.4917	0.035463	0.000884127	1.46256	1.97565	1.30234	0.533026
889	K02073	5.1419e-05	2.6333e-05	6.79095e-05	0.512125	1.32071	2.57888	0.314999	0.0185453	0.175522	0.593751	0.648716	0.314
890	K02074	2.28132e-05	7.22437e-06	2.65877e-05	0.316675	1.16545	3.68027	0.528849	0.026016	0.302126	0.724311	0.67651	0.32862
891	K02075	2.50836e-05	7.16094e-06	2.60993e-05	0.285483	1.04049	3.64468	0.528849	0.0185453	0.560715	1.06461	0.708992	0.288803
892	K02076	3.51766e-06	4.47827e-06	7.30902e-06	1.27308	2.07781	1.63211	0.217563	0.340738	1.01096	0.971063	0.287223	0.608899
893	K02077	3.39232e-05	2.91998e-05	3.61138e-05	0.86076	1.06457	1.23678	0.911797	0.977098	0.41246	1.09258	0.0831304	0.324255
894	K02078	4.21722e-05	3.86004e-05	4.8889e-05	0.915306	1.15927	1.26654	0.911797	0.154081	0.0565596	0.722748	0.266344	0.480138
895	K02080	1.29973e-06	3.34019e-08	2.63312e-06	0.0256992	2.0259	78.8312	0.211449	0.00176451	0.860657	0.30538	1.70854	0.344755
896	K02081	6.33557e-06	3.65051e-07	1.37029e-05	0.0576193	2.16285	37.5369	0.684211	0.00885147	1.51399	0.976887	0.974463	0.349655
897	K02082	1.55465e-08	2.45257e-09	8.60807e-09	0.157757	0.553697	3.50982	0.234266	0.218118	0.548879	1.08781	0.479998	0.622618
898	K02083	5.4999e-08	1.15176e-09	3.76642e-07	0.0209415	6.84816	327.014	0.101161	0.00603604	0.76136	0.654947	1.42647	0.758243
899	K02086	1.60381e-05	1.249e-05	1.76192e-05	0.778775	1.09858	1.41066	0.739364	0.584845	0.375862	0.939317	0.192638	0.428366
900	K02099	4.14824e-06	2.26462e-07	9.15409e-06	0.0545924	2.20674	40.4221	0.279861	0.00493566	0.87565	0.34775	1.28027	0.297953
901	K02100	6.27904e-06	2.83364e-07	1.41023e-05	0.0451285	2.24594	49.7676	0.190316	0.00306742	1.01062	0.472294	1.31036	0.168884
902	K02103	2.78181e-06	3.63725e-06	6.1405e-06	1.30751	2.20738	1.68823	0.165494	0.403111	1.02981	0.850846	0.251241	0.598736
903	K02106	1.4263e-06	3.22186e-08	1.81312e-06	0.0225889	1.2712	56.2754	0.231242	0.0342007	0.899086	0.341808	1.01679	0.598533
904	K02108	7.10686e-06	6.04801e-06	9.63934e-06	0.851011	1.35634	1.5938	0.352681	0.191532	0.583697	0.768478	0.249489	0.514223
905	K02109	4.07915e-05	2.30328e-05	4.34871e-05	0.564645	1.06608	1.88806	0.393048	0.137503	0.206427	0.563883	0.43549	0.378375
906	K02110	6.09344e-05	5.36877e-05	6.65368e-05	0.881075	1.09194	1.23933	0.739364	0.625096	0.278967	0.637713	0.180547	0.484269
907	K02111	7.04083e-05	6.29174e-05	6.07853e-05	0.893607	0.863325	0.966112	0.795936	0.840751	0.148622	0.511658	0.0264772	0.373552
908	K02112	8.56173e-05	7.33246e-05	8.10554e-05	0.856422	0.946718	1.10543	0.853428	0.471586	0.154563	0.43426	0.129629	0.444033
909	K02113	3.63158e-05	2.05334e-05	4.11152e-05	0.565413	1.13216	2.00235	0.352681	0.0956428	0.191305	0.650631	0.473615	0.360275
910	K02114	3.5425e-05	2.28075e-05	3.18387e-05	0.643825	0.898766	1.39598	0.684211	0.584845	0.100467	0.731372	0.216127	0.412158
911	K02115	3.41829e-05	1.9476e-05	4.04143e-05	0.569759	1.1823	2.07508	0.217563	0.0841277	0.211337	0.588849	0.503588	0.379475
912	K02117	2.10944e-06	2.87982e-06	2.19776e-06	1.3652	1.04187	0.763158	0.165494	0.154081	0.517703	0.58743	0.367292	0.365772
913	K02118	4.9471e-06	6.53074e-06	5.33718e-06	1.32011	1.07885	0.81724	0.075256	0.122267	0.391453	0.369998	0.281467	0.292106
914	K02120	1.81457e-06	1.56537e-06	1.85166e-06	0.86267	1.02044	1.18288	0.105122	0.931394	0.306416	0.622256	0.189833	0.366196
915	K02121	9.80771e-08	0	1.80484e-07	0	1.84023	Inf	0.0149314	0.00273769	2.25231	2.01825	1.54724	0.760924
916	K02122	8.98748e-07	8.01426e-07	1.05251e-06	0.891714	1.17109	1.3133	0.123005	0.666477	1.69117	2.25566	0.328162	0.502065
917	K02123	6.2302e-07	3.05738e-07	6.64936e-07	0.490735	1.06728	2.17486	1	0.533652	0.0572208	0.874455	0.277259	0.714859
918	K02124	6.00791e-07	4.99552e-07	5.17172e-07	0.83149	0.860819	1.03527	0.911797	0.977098	0.722641	1.03727	0.0143785	0.214404
919	K02126	7.2281e-08	1.11685e-07	4.19871e-07	1.54515	5.80887	3.75942	0.87167	0.000720676	0.512596	2.06739	1.56916	0.803862
920	K02160	7.37428e-06	3.22003e-06	1.83012e-05	0.436657	2.48177	5.68356	0.630529	0.00037323	0.544279	0.337898	1.00172	0.425192
921	K02167	4.47036e-06	2.01508e-07	1.03088e-05	0.0450765	2.30602	51.158	0.165494	0.00450447	0.83001	0.444697	0.987056	0.221325
922	K02168	1.43898e-06	8.26652e-08	3.60454e-06	0.0574472	2.50494	43.6041	0.435872	0.00885147	0.998178	0.229789	1.14836	0.199245
923	K02169	4.55168e-06	1.83076e-07	9.56341e-06	0.0402217	2.10107	52.2373	0.0695375	0.00447834	0.845285	0.556824	1.04775	0.428614
924	K02170	5.1064e-06	2.82786e-07	1.18501e-05	0.0553787	2.32064	41.905	0.362536	0.00996803	2.00471	0.541511	1.16494	0.43444
925	K02171	1.43165e-06	2.24888e-06	1.83314e-06	1.57083	1.28044	0.815135	0.075256	0.154081	0.842013	1.01997	0.390384	0.194861
926	K02172	3.55174e-07	3.22407e-07	4.57398e-07	0.907743	1.28781	1.4187	0.0450738	0.500618	2.08555	2.26547	0.397275	0.643078
927	K02173	3.70851e-08	6.51714e-09	5.27862e-07	0.175735	14.2338	80.996	0.881536	0.0389299	1.15943	0.5356	1.12152	0.590731
928	K02182	3.83234e-06	1.89532e-07	7.98942e-06	0.0494559	2.08474	42.1534	0.314999	0.00306742	1.25079	0.608238	1.13063	0.208061
929	K02188	4.54421e-07	4.1503e-07	1.76336e-07	0.913315	0.388046	0.424876	0.731783	0.929474	0.532437	1.19704	0.33731	1.22363
930	K02189	4.18968e-07	3.48132e-07	1.40062e-07	0.830926	0.334301	0.402324	0.490528	0.7	0.962723	1.8728	0.37065	1.02052
931	K02190	3.33258e-07	2.58932e-07	1.2e-07	0.77697	0.36008	0.463441	0.381069	0.460783	1.50378	1.37047	0.375002	1.06959
932	K02191	2.96065e-07	3.40602e-07	1.3485e-07	1.15043	0.455475	0.395916	0.390289	0.321014	1.66843	1.75797	0.450009	1.2592
933	K02192	8.39017e-06	4.78461e-07	1.81974e-05	0.0570264	2.16889	38.0331	0.275546	0.0125611	0.805938	0.751349	1.47944	0.726453
934	K02193	3.51083e-06	9.79924e-08	7.20359e-06	0.0279115	2.05182	73.5117	0.171997	0.00591175	1.1138	0.467819	1.38578	0.532915
935	K02194	2.69638e-06	1.3379e-07	4.31663e-06	0.0496183	1.60089	32.2642	0.364166	0.000197832	0.828464	0.533275	1.46496	0.629403
936	K02195	4.65592e-06	1.88397e-07	9.65403e-06	0.040464	2.0735	51.243	0.217563	0.00306742	1.08033	0.610497	1.18847	0.162054
937	K02196	6.94382e-06	1.26557e-07	1.3248e-05	0.0182259	1.90788	104.68	0.157522	0.00141556	0.963411	0.397096	1.83952	0.405086
938	K02197	4.42763e-06	1.55287e-07	9.23868e-06	0.0350724	2.0866	59.4941	0.192804	0.00434044	1.04994	0.335924	1.41688	0.669263
939	K02199	4.47176e-06	1.80841e-07	9.62966e-06	0.0404407	2.15344	53.2492	0.139868	0.00190899	1.10806	0.611065	1.36855	0.45004
940	K02200	3.63551e-06	1.38694e-07	7.0087e-06	0.0381499	1.92785	50.5335	0.352681	0.00725148	1.18225	0.546384	1.09772	0.243481
941	K02203	1.25849e-06	9.76275e-07	7.73672e-07	0.775751	0.614762	0.792474	0.279861	0.436617	0.833065	0.77016	0.26386	0.363091
942	K02217	3.89142e-06	2.78862e-07	7.58524e-06	0.0716608	1.94922	27.2006	0.0892096	0.000141746	0.754315	0.634234	1.40078	0.290899
943	K02221	7.98833e-06	4.13078e-06	1.68414e-05	0.517102	2.10825	4.07704	0.795936	0.010735	0.967344	0.527894	0.839259	0.435864
944	K02224	4.30604e-07	3.71234e-07	2.96388e-07	0.862125	0.688307	0.798384	0.969805	0.931394	0.706219	1.47276	0.330016	0.675454
945	K02226	4.32745e-06	4.71396e-07	7.83314e-06	0.108932	1.81011	16.6169	0.217563	0.00306742	0.846745	0.559339	1.15057	0.336068
946	K02227	8.03808e-07	5.72539e-07	6.35522e-07	0.712284	0.790639	1.11	0.879784	0.814778	0.934885	1.23209	0.062919	0.489759
947	K02231	4.55004e-06	2.78826e-07	8.26329e-06	0.0612799	1.81609	29.636	0.0586867	9.89162e-05	0.706434	0.483932	1.44826	0.572036
948	K02232	8.74124e-07	5.7117e-07	3.4354e-07	0.65342	0.393011	0.601467	0.853428	0.284681	0.435295	0.556643	0.065533	0.349235
949	K02233	4.33986e-06	4.81788e-07	8.38131e-06	0.111015	1.93124	17.3963	0.578742	0.00885147	0.701009	0.273443	1.20106	0.508793
950	K02236	2.07684e-05	9.56151e-06	2.19562e-05	0.460389	1.05719	2.29631	0.739364	0.108344	0.0823049	0.936145	0.447618	0.293788
951	K02237	2.39011e-05	1.61542e-05	2.63e-05	0.675879	1.10037	1.62805	0.435872	0.137503	0.346414	0.801808	0.341028	0.411261
952	K02238	1.04118e-05	9.33685e-06	1.01718e-05	0.896757	0.976952	1.08943	0.578742	0.931394	1.06332	0.802837	0.0298076	0.21305
953	K02240	1.99916e-05	1.42467e-05	2.26957e-05	0.712636	1.13526	1.59304	0.630529	0.311924	0.265973	0.748838	0.291475	0.397353
954	K02242	1.89672e-05	1.34515e-05	2.2397e-05	0.709198	1.18083	1.66502	0.630529	0.234983	0.385525	1.07798	0.325527	0.355501
955	K02243	2.03913e-05	1.46178e-05	2.24379e-05	0.716864	1.10036	1.53497	0.853428	0.436617	0.130888	0.642646	0.261007	0.359345
956	K02244	1.65626e-05	1.18025e-05	1.94954e-05	0.712599	1.17708	1.65181	0.578742	0.284681	0.295767	0.846934	0.297423	0.367504
957	K02245	9.90591e-06	1.19058e-05	1.1604e-05	1.20189	1.17142	0.974644	0.247451	0.625096	1.06088	1.22183	0.13508	0.472565
958	K02246	2.42069e-06	3.20515e-06	5.82319e-06	1.32407	2.40559	1.81682	0.528849	0.234983	1.09247	1.15791	0.3451	0.564249
959	K02248	5.5761e-06	7.5517e-06	4.93499e-06	1.3543	0.885024	0.653493	0.314999	0.0220155	1.42551	1.44218	0.482884	0.504637
960	K02255	3.02622e-06	1.27377e-07	5.61849e-06	0.0420911	1.8566	44.1091	0.543831	0.00493566	1.65335	0.442776	1.21611	0.483161
961	K02256	1.4064e-07	1.49656e-07	2.97326e-07	1.06411	2.11409	1.98672	0.739364	6.83236e-05	1.28547	2.06128	0.715208	0.210766
962	K02257	3.83233e-06	1.50055e-07	8.56051e-06	0.0391549	2.23376	57.0493	0.272314	0.00374291	1.92968	0.733528	1.03479	0.303635
963	K02261	8.82023e-07	1.00678e-06	2.32577e-06	1.14144	2.63686	2.31012	0.314999	0.00037323	1.12208	0.89013	0.773435	0.26782
964	K02262	1.13659e-06	1.08407e-06	3.00753e-06	0.953791	2.6461	2.7743	0.970512	9.89162e-05	0.508443	1.03307	0.842598	0.371655
965	K02274	9.68693e-08	2.96634e-07	1.38932e-07	3.0622	1.43422	0.468362	0.0695154	0.121201	1.83413	2.96612	0.927892	1.04847
966	K02278	7.4989e-07	4.51589e-07	8.34535e-07	0.602207	1.11288	1.848	0.442901	0.879237	1.24546	1.56618	0.099442	0.496577
967	K02279	4.97015e-06	4.46321e-06	3.90189e-06	0.898004	0.785065	0.874234	0.684211	0.977098	0.280941	1.22453	0.040264	0.520486
968	K02283	1.05252e-05	7.82951e-06	7.11798e-06	0.74388	0.676278	0.909122	0.314999	0.796094	0.569187	0.973597	0.015827	0.38554
969	K02291	2.23645e-08	4.24693e-08	3.79953e-08	1.89896	1.69891	0.894653	0.871151	0.444887	0.194113	1.04915	0.330097	0.875259
970	K02297	4.40561e-06	1.73859e-07	9.2294e-06	0.0394631	2.09492	53.0855	0.120665	0.00308087	0.898051	0.412704	1.43615	0.439914
971	K02299	5.1175e-06	1.29638e-07	9.86363e-06	0.0253323	1.92743	76.0858	0.0524259	0.0014919	0.801858	0.43496	1.3087	0.297495
972	K02300	4.67061e-06	1.07934e-07	7.94395e-06	0.0231091	1.70084	73.6002	0.0507611	0.00165323	0.993109	0.649024	1.71413	0.539434
973	K02302	5.26139e-06	2.58981e-07	1.21308e-05	0.0492228	2.30563	46.8408	0.247451	0.0014919	0.879924	0.201539	1.16834	0.272407
974	K02304	3.92525e-07	3.47325e-07	1.59144e-07	0.884848	0.405438	0.4582	0.472009	0.156743	1.75988	2.21965	0.764294	1.18918
975	K02313	2.50138e-05	2.64986e-05	3.41775e-05	1.05936	1.36634	1.28978	0.481251	0.840751	1.15704	0.87813	0.0511077	0.186554
976	K02314	2.79642e-05	2.95572e-05	3.57e-05	1.05696	1.27663	1.20783	0.528849	0.88588	1.20002	0.921691	0.00603245	0.17121
977	K02315	1.92834e-05	3.65936e-05	3.61884e-05	1.89767	1.87666	0.988927	0.0114962	0.666477	1.53699	1.09064	0.143305	0.362058
978	K02316	1.7201e-05	5.27344e-06	2.65182e-05	0.306577	1.54166	5.02863	0.314999	0.000197832	0.519651	0.584613	0.980899	0.202249
979	K02317	5.32005e-06	1.72149e-07	1.24084e-05	0.0323585	2.33239	72.0796	0.0228244	0.0036015	1.2811	1.08536	1.51831	0.611204
980	K02334	5.993e-06	8.97912e-06	8.89018e-06	1.49827	1.48343	0.990095	0.684211	0.977098	0.55216	1.2484	0.0582751	0.327833
981	K02335	5.209e-06	8.58065e-06	5.44474e-06	1.64727	1.04526	0.634538	0.0630128	0.0956428	1.0221	0.402188	0.40766	0.731297
982	K02337	4.29107e-06	2.57489e-06	2.97365e-06	0.600057	0.692985	1.15486	0.481251	0.708831	0.648031	0.891604	0.118564	0.300078
983	K02338	3.69689e-05	2.20236e-05	4.81844e-05	0.595734	1.30338	2.18785	0.314999	0.0559111	0.161498	0.612253	0.535448	0.316137
984	K02340	7.7706e-06	4.01219e-06	1.5923e-05	0.516329	2.04914	3.96866	0.739364	0.00590846	0.719988	0.423493	0.807803	0.447053
985	K02341	1.9771e-05	5.93359e-06	2.75582e-05	0.300116	1.39387	4.64445	0.105122	0.000669979	0.569201	0.689427	0.962263	0.225388
986	K02342	3.07643e-05	2.06376e-05	3.14554e-05	0.670829	1.02246	1.52418	0.911797	0.403111	0.0751087	0.837048	0.268331	0.403666
987	K02343	3.42636e-05	2.36032e-05	3.19587e-05	0.688871	0.93273	1.354	0.911797	0.840751	0.0591518	0.747978	0.161837	0.40088
988	K02345	1.60852e-08	1.35958e-08	4.93579e-08	0.845239	3.06854	3.63038	0.670405	0.13508	0.487733	0.347153	0.727216	0.855245
989	K02346	3.71119e-05	2.50977e-05	3.70133e-05	0.676272	0.997344	1.47477	0.528849	0.436617	0.13743	0.631688	0.246326	0.453697
990	K02348	1.03901e-05	8.17239e-06	2.2926e-05	0.786558	2.20653	2.80529	0.739364	0.0220155	0.882852	0.701954	0.714604	0.463272
991	K02355	3.179e-05	2.48095e-05	2.40379e-05	0.780418	0.756146	0.968899	0.123005	0.931394	0.695046	0.49039	0.0850369	0.252088
992	K02356	7.1705e-05	5.06992e-05	7.70878e-05	0.707052	1.07507	1.52049	0.481251	0.234983	0.171437	0.669918	0.308212	0.403594
993	K02357	4.18314e-05	3.92191e-05	3.55565e-05	0.937551	0.849997	0.906614	0.970512	0.796094	0.274573	0.670796	0.0934165	0.293251
994	K02358	0.000126401	0.00012441	9.95943e-05	0.984247	0.787922	0.800533	0.795936	0.108344	0.16603	0.472739	0.312885	0.216242
995	K02361	5.68645e-06	5.39557e-07	1.59521e-05	0.0948847	2.80529	29.5652	0.352681	3.05926e-05	0.680221	0.410679	1.37757	0.403484
996	K02362	2.49967e-06	5.54581e-08	5.83542e-06	0.0221861	2.33447	105.222	0.0215488	0.00144129	1.43395	0.91673	1.83495	0.325075
997	K02363	3.92028e-06	1.75667e-07	8.48489e-06	0.0448097	2.16436	48.3011	0.911797	0.00477959	1.1734	0.413373	1.13022	0.200517
998	K02371	1.20094e-06	1.56904e-06	1.30346e-06	1.30651	1.08537	0.830737	0.630529	0.708831	0.154707	0.554128	0.131158	0.529601
999	K02372	1.25506e-05	7.72672e-06	2.40282e-05	0.615644	1.9145	3.10976	0.684211	0.00384448	0.324399	0.336386	0.744605	0.440956
1000	K02377	1.07598e-05	7.30065e-06	9.31193e-06	0.678514	0.86544	1.27549	0.105122	0.191532	0.832415	0.901747	0.260996	0.234562
1001	K02379	1.92385e-08	5.33862e-09	8.57057e-08	0.277497	4.45491	16.0539	0.584779	0.0276762	0.384798	0.334202	1.04114	0.348637
1002	K02380	4.06429e-06	1.86835e-07	8.61724e-06	0.0459699	2.12023	46.1221	0.123005	0.00384448	0.804247	0.285168	1.20562	0.25323
1003	K02381	4.44027e-06	1.81691e-07	9.93712e-06	0.040919	2.23796	54.6924	0.383957	0.00493566	1.47674	0.686472	1.22453	0.358691
1004	K02386	3.50452e-06	1.45241e-07	6.15031e-06	0.0414439	1.75496	42.3456	0.676435	0.0176203	1.41281	0.403572	1.20078	0.378378
1005	K02387	4.26495e-06	1.66292e-07	9.14324e-06	0.0389902	2.14381	54.9832	0.212122	0.00477959	1.46197	0.461159	1.17523	0.122904
1006	K02388	4.0692e-06	3.04022e-07	8.89998e-06	0.0747129	2.18716	29.2741	0.130425	0.00115232	0.617816	0.706371	1.40691	0.425733
1007	K02389	4.1636e-06	1.38872e-07	7.13014e-06	0.0333538	1.7125	51.3433	0.543831	0.00537366	1.72627	0.320497	1.13587	0.421072
1008	K02390	1.98388e-06	5.42793e-08	3.16391e-06	0.0273601	1.59481	58.2895	0.197072	0.00281819	1.30959	0.330695	1.37425	0.191776
1009	K02391	4.16767e-06	1.29675e-07	8.39221e-06	0.0311145	2.01364	64.7172	0.0342262	0.00232317	0.800338	0.589632	1.35458	0.333878
1010	K02392	1.14053e-05	5.68341e-06	8.05406e-06	0.498313	0.706168	1.41712	0.481251	0.666477	0.237762	0.572394	0.0622202	0.374418
1011	K02393	3.23911e-06	1.17445e-07	6.48874e-06	0.0362583	2.00325	55.2493	0.184219	0.00367553	1.07702	0.420653	1.27846	0.300218
1012	K02394	2.83401e-06	1.14675e-07	2.92146e-06	0.040464	1.03086	25.4759	0.161341	0.0191463	0.747002	0.513241	1.07363	0.406847
1013	K02395	9.61263e-07	1.97378e-08	1.05725e-06	0.0205332	1.09986	53.5647	0.399405	0.00245585	1.01546	0.420706	1.37534	0.370831
1014	K02396	2.69031e-06	4.84966e-08	3.61411e-06	0.0180264	1.34338	74.5229	0.0809483	0.00403511	0.970629	0.198798	1.54109	0.360074
1015	K02397	1.92769e-06	8.81892e-08	3.86358e-06	0.0457488	2.00426	43.8101	0.622653	0.00537366	0.990703	0.34736	1.3427	0.433985
1016	K02398	4.67002e-06	1.35072e-07	9.13041e-06	0.0289232	1.95511	67.5967	0.03367	0.00275665	1.1813	0.79719	1.6273	0.789562
1017	K02399	3.82444e-06	1.46566e-07	7.89693e-06	0.0383234	2.06486	53.8798	0.202521	0.00624415	0.97468	0.482199	1.58563	0.437335
1018	K02400	3.55038e-06	1.53885e-06	5.74349e-06	0.433432	1.61771	3.73233	0.435872	0.137503	0.360085	0.484604	0.463348	0.344499
1019	K02401	3.32002e-06	1.58102e-07	6.80426e-06	0.0476208	2.04946	43.0371	0.0734632	0.0027646	0.863581	0.358366	1.48502	0.589153
1020	K02402	2.67059e-06	8.03855e-08	4.8259e-06	0.0301003	1.80705	60.0344	0.319299	0.0036015	1.05428	0.412808	1.39155	0.47249
1021	K02403	5.60442e-06	1.08945e-07	7.90147e-06	0.0194391	1.40987	72.5274	0.0822427	0.0033423	1.13298	1.26686	1.64186	0.521685
1022	K02405	7.29242e-06	2.1756e-06	9.36528e-06	0.298338	1.28425	4.30468	0.217563	0.234983	0.427983	0.460903	0.409857	0.327316
1023	K02406	5.66951e-06	3.57628e-06	3.74123e-06	0.630791	0.659885	1.04612	0.911797	0.584845	0.142303	0.559224	0.184869	0.513454
1024	K02407	3.77126e-06	1.31894e-07	7.32655e-06	0.0349736	1.94273	55.5486	0.138971	0.0431896	1.06952	0.384825	1.17568	0.474234
1025	K02408	2.93891e-06	1.20824e-07	5.59456e-06	0.0411117	1.90361	46.3035	0.113343	0.00991771	1.05177	1.03463	1.46894	0.857335
1026	K02409	4.22035e-06	1.74338e-07	8.21833e-06	0.0413089	1.94731	47.1402	0.393048	0.00306742	0.859438	0.266246	1.18821	0.317518
1027	K02410	9.20862e-06	3.76264e-06	9.75804e-06	0.4086	1.05966	2.5934	0.393048	0.284681	0.347707	0.46744	0.31599	0.340303
1028	K02411	3.98525e-06	1.39575e-07	7.91312e-06	0.0350229	1.9856	56.6945	0.517356	0.00485165	0.848142	0.891331	1.46066	0.410915
1029	K02412	9.63715e-06	5.62435e-06	1.17539e-05	0.583611	1.21964	2.08982	0.528849	0.471586	0.26771	0.310063	0.363019	0.234551
1030	K02413	3.67767e-06	1.66199e-07	8.48829e-06	0.0451915	2.30806	51.0729	0.220303	0.00624415	1.13545	0.630246	1.32562	0.461227
1031	K02414	1.07909e-06	2.33755e-08	2.21942e-06	0.0216623	2.05676	94.9466	0.0149765	0.00077026	1.51985	0.835946	1.8038	0.454585
1032	K02415	4.3062e-06	1.59047e-07	8.95463e-06	0.0369343	2.07947	56.3019	0.237762	0.00447834	1.25273	0.386752	1.45832	0.404937
1033	K02416	1.22596e-05	5.36947e-06	1.00892e-05	0.43798	0.822961	1.87899	0.393048	0.371155	0.351936	0.4454	0.185497	0.403645
1034	K02417	7.44839e-06	2.45445e-06	9.88372e-06	0.329528	1.32696	4.02686	0.123005	0.137503	0.39606	0.590678	0.541518	0.332693
1035	K02418	2.83142e-06	9.60468e-08	6.38201e-06	0.0339218	2.254	66.4468	0.182553	0.00635846	1.05331	0.81058	1.24724	0.68799
1036	K02419	6.70131e-06	1.0665e-06	8.37157e-06	0.159147	1.24924	7.8496	0.0892096	0.0305875	0.876305	0.688645	0.815071	0.299542
1037	K02420	4.47924e-06	2.76211e-07	7.87162e-06	0.0616648	1.75736	28.4986	0.0373482	0.0127487	1.61463	1.501	1.48897	0.793656
1038	K02421	3.82262e-06	1.1147e-06	4.61585e-06	0.291605	1.20751	4.1409	0.247451	0.191532	0.912041	1.29194	0.474917	0.356873
1039	K02422	4.19651e-06	2.34292e-07	8.4002e-06	0.0558303	2.00171	35.8535	0.119824	0.00635846	0.964169	0.584478	1.18625	0.481695
1040	K02423	4.38565e-06	1.30528e-07	8.28068e-06	0.0297625	1.88813	63.4399	0.18004	0.00725922	0.956033	0.360793	1.46261	0.564288
1041	K02424	4.62781e-06	4.50262e-06	9.08698e-06	0.972948	1.96356	2.01815	0.578742	0.0737038	0.952496	0.636274	0.527897	0.488608
1042	K02425	2.45537e-06	3.93988e-08	3.2627e-06	0.016046	1.3288	82.8121	0.257449	0.00991771	1.01377	0.383685	1.33738	0.442734
1043	K02426	9.1046e-06	1.13293e-06	1.96038e-05	0.124435	2.15318	17.3037	0.165494	6.83236e-05	0.645736	0.381131	1.26436	0.208215
1044	K02427	5.09863e-06	2.87269e-07	1.16633e-05	0.0563424	2.28753	40.6005	0.325569	0.0014919	1.04125	0.557276	1.48958	0.319365
1045	K02428	3.39833e-05	1.98192e-05	4.14623e-05	0.583206	1.22008	2.09202	0.393048	0.0643292	0.213105	0.651295	0.522448	0.335215
1046	K02429	5.72656e-06	3.96107e-06	1.12507e-05	0.691702	1.96465	2.84031	1	0.00590846	0.368874	0.555761	0.732302	0.433811
1047	K02430	4.81976e-06	2.07414e-07	1.09518e-05	0.043034	2.27228	52.8019	0.343978	0.00447834	1.61144	0.516212	1.13402	0.410407
1048	K02431	1.93923e-06	1.986e-06	1.45546e-06	1.02412	0.750536	0.732861	0.739364	0.284681	0.29117	0.621849	0.450317	0.50354
1049	K02433	4.47161e-05	3.34533e-05	4.32061e-05	0.748126	0.966231	1.29154	0.970512	0.88588	0.0507966	0.435663	0.115425	0.289767
1050	K02434	5.75645e-05	5.62969e-05	5.67311e-05	0.97798	0.985523	1.00771	0.630529	0.708831	0.417293	0.875201	0.0315775	0.408031
1051	K02435	3.7303e-05	2.46892e-05	3.55019e-05	0.661855	0.951718	1.43795	0.739364	0.840751	0.0982226	0.778861	0.190867	0.426774
1052	K02437	9.51806e-06	5.47991e-06	1.965e-05	0.575738	2.0645	3.58583	0.739364	0.00885147	0.728855	0.542165	0.757837	0.390921
1053	K02438	3.85541e-06	2.50155e-07	1.1632e-05	0.0648841	3.01706	46.4993	0.165494	0.00477959	0.86237	0.218027	1.10473	0.190983
1054	K02439	4.94696e-06	2.62722e-07	1.01348e-05	0.0531078	2.04869	38.5761	0.271227	0.00308087	1.11123	0.511631	1.29654	0.682595
1055	K02440	6.12921e-05	2.99182e-05	6.00526e-05	0.488124	0.979778	2.00723	0.352681	0.284681	0.340394	0.778702	0.407542	0.272567
1056	K02441	4.65733e-06	2.65436e-07	1.11962e-05	0.0569932	2.40399	42.1803	0.289737	0.00591175	0.925959	0.815759	1.15553	0.299551
1057	K02444	5.13281e-06	2.87904e-07	1.15524e-05	0.0560909	2.25069	40.1257	0.384494	0.000274314	1.66318	1.03343	1.43622	0.32525
1058	K02445	5.71429e-06	4.08732e-06	1.05098e-05	0.715282	1.83921	2.5713	0.630529	0.015536	0.681392	0.66107	0.675176	0.449062
1059	K02446	1.44952e-05	3.39884e-06	2.42537e-05	0.234481	1.67322	7.13587	0.123005	0.108344	0.493008	0.386236	0.702746	0.296912
1060	K02450	3.97892e-07	1.30466e-08	1.21936e-07	0.0327894	0.306454	9.34615	0.284659	0.947874	0.563505	0.490044	0.0820486	0.486878
1061	K02451	2.02357e-07	4.78857e-09	9.63398e-08	0.023664	0.476089	20.1187	0.101161	0.417091	0.90574	1.03803	0.430212	0.720572
1062	K02452	9.66376e-07	7.20164e-08	3.18138e-06	0.0745221	3.29207	44.1757	0.472509	0.00540384	1.5466	0.813279	0.984665	0.355933
1063	K02453	2.93664e-07	4.12721e-09	1.13926e-07	0.0140542	0.387946	27.6035	0.0752345	0.169781	0.88962	0.567469	0.669829	0.545189
1064	K02454	3.25766e-07	1.09804e-08	1.17769e-07	0.0337065	0.361514	10.7254	0.241539	0.807082	0.653627	0.453805	0.0758945	0.509585
1065	K02455	2.69015e-07	6.05374e-09	1.01557e-07	0.0225033	0.377515	16.7759	0.169183	0.36219	0.855609	1.35391	0.488128	0.68017
1066	K02456	5.11073e-07	3.28673e-08	1.21062e-07	0.0643105	0.236878	3.68334	0.965972	0.807082	0.772735	1.38856	0.100679	0.62632
1067	K02457	3.93647e-07	9.74876e-09	1.31641e-07	0.0247652	0.334413	13.5033	0.283824	0.464638	0.802439	0.370969	0.375518	0.605636
1068	K02458	3.94812e-07	1.56065e-08	9.75481e-08	0.0395289	0.247075	6.25048	0.0623296	0.417091	0.96277	0.698373	0.369316	0.519339
1069	K02459	4.17671e-07	0	1.32021e-07	0	0.316088	Inf	0.0778725	0.139675	0.840609	0.309547	0.625296	0.576766
1070	K02460	3.61534e-07	2.7275e-09	1.41871e-07	0.00754425	0.392413	52.0149	0.00632814	0.143614	1.75343	0.938504	0.680714	0.824967
1071	K02461	3.84468e-07	1.36391e-08	1.44969e-07	0.0354752	0.377065	10.629	0.232284	0.567171	0.706151	0.456804	0.390243	0.641427
1072	K02462	4.55912e-06	1.53735e-07	9.38564e-06	0.0337204	2.05865	61.0507	0.0877718	0.00209262	0.985838	0.384883	1.488	0.373893
1073	K02464	2.83499e-07	1.65548e-08	6.74615e-08	0.0583945	0.23796	4.07504	0.852136	0.970925	0.716971	1.00962	0.0919842	0.593534
1074	K02466	4.89262e-06	1.92135e-07	1.12761e-05	0.0392704	2.30473	58.6886	0.423849	0.00103904	2.15681	1.25325	1.34845	0.30991
1075	K02467	4.26685e-06	2.02985e-07	8.92751e-06	0.0475725	2.09229	43.9812	0.383957	0.00281819	1.61181	0.433957	1.23967	0.385269
1076	K02468	3.80252e-06	1.40781e-07	7.16802e-06	0.037023	1.88507	50.9161	0.472009	0.0041077	1.1816	0.738919	1.31318	0.384217
1077	K02469	7.84767e-06	7.15573e-06	6.70797e-06	0.911828	0.854771	0.937426	0.795936	0.25905	0.0710124	0.648059	0.145462	0.100648
1078	K02470	1.21755e-05	1.05547e-05	1.49648e-05	0.866876	1.22909	1.41784	0.247451	0.234983	0.411954	0.678126	0.292212	0.277839
1079	K02471	1.33366e-06	1.81237e-08	1.35274e-06	0.0135895	1.01431	74.6396	0.074556	0.00381347	0.953953	0.359281	1.56203	0.465533
1080	K02472	5.12877e-06	4.48244e-07	1.23534e-05	0.0873978	2.40865	27.5596	0.279861	6.83236e-05	0.661822	0.388109	1.42331	0.186265
1081	K02473	2.96389e-06	1.83756e-06	1.25999e-06	0.619981	0.425113	0.685686	0.435872	0.0956428	0.441291	0.622774	0.462096	0.528937
1082	K02474	4.95521e-06	2.69201e-06	2.17384e-06	0.543268	0.438697	0.807515	0.075256	0.403111	1.04494	0.257445	0.250483	0.443205
1083	K02476	4.14611e-09	0	3.61775e-08	0	8.72565	Inf	0.36812	0.00585347	NA	NA	1.17388	0.489375
1084	K02477	8.80301e-06	4.76466e-07	1.81845e-05	0.0541254	2.06571	38.1652	0.393048	0.00115232	0.778138	0.358807	1.1313	0.301082
1085	K02478	6.46138e-06	2.17144e-07	1.19836e-05	0.0336065	1.85465	55.1872	0.279861	0.00191102	1.25317	0.607273	1.18228	0.236973
1086	K02481	5.49446e-06	4.14343e-06	2.60234e-06	0.75411	0.47363	0.628065	0.739364	0.137503	0.0499743	0.350459	0.447459	0.513843
1087	K02483	6.285e-07	4.91618e-08	1.55572e-07	0.0782209	0.24753	3.1645	0.784586	0.831553	0.901129	1.33109	0.0988936	0.479821
1088	K02484	4.71456e-06	1.84772e-07	8.75644e-06	0.0391918	1.85732	47.3905	0.0630128	0.00191102	0.826053	0.505746	1.15003	0.276555
1089	K02485	3.70029e-06	8.33325e-08	7.29018e-06	0.0225206	1.97017	87.483	0.0884926	0.00190899	0.983301	0.567204	1.45828	0.317659
1090	K02492	4.11233e-06	6.04137e-07	5.51693e-06	0.146909	1.34156	9.13191	0.247451	0.00590846	0.617775	0.418722	1.12133	0.497338
1091	K02493	3.01371e-05	1.81058e-05	3.36973e-05	0.60078	1.11813	1.86113	0.393048	0.0956428	0.242361	0.650711	0.447066	0.358619
1092	K02494	2.9616e-06	1.05386e-07	4.95619e-06	0.035584	1.67348	47.0291	0.156413	0.00245585	0.89181	0.358371	1.57904	0.533156
1093	K02495	5.40293e-06	2.52697e-07	1.22864e-05	0.0467703	2.27402	48.6211	0.14314	0.00115232	0.881196	0.231241	1.21098	0.249693
1094	K02496	2.50285e-07	1.41637e-08	5.8499e-07	0.0565901	2.3373	41.3022	0.11842	0.0389075	0.695218	0.300449	1.10813	0.366729
1095	K02498	5.32942e-06	2.71587e-07	1.30491e-05	0.0509599	2.4485	48.0476	0.272856	0.00477959	1.58057	0.711572	1.13877	0.173634
1096	K02500	9.21198e-06	6.85932e-06	9.42572e-06	0.744609	1.0232	1.37415	0.911797	0.796094	0.274559	0.334779	0.158316	0.308766
1097	K02501	4.74256e-06	5.68718e-07	7.1321e-06	0.119918	1.50385	12.5407	0.075256	6.83236e-05	0.581585	0.968446	1.32894	0.568022
1098	K02502	4.67948e-07	2.01225e-07	4.39008e-07	0.430017	0.938156	2.18167	0.777414	0.877663	0.742622	1.87822	0.0725871	0.442796
1099	K02503	9.43668e-06	5.21042e-06	1.62317e-05	0.552146	1.72006	3.11523	0.970512	0.010735	0.53506	0.538763	0.681793	0.428713
1100	K02504	2.85011e-06	9.36274e-08	4.93174e-06	0.0328504	1.73037	52.6741	0.173456	0.00493566	1.07268	0.471258	1.26182	0.231156
1101	K02505	2.0853e-06	7.34774e-08	4.23922e-06	0.035236	2.03291	57.6942	0.211606	0.00254317	0.7973	0.366625	1.40365	0.431465
1102	K02507	5.0372e-06	2.2451e-07	1.19392e-05	0.0445705	2.37021	53.179	0.314999	0.00191102	0.8947	0.256804	1.19154	0.14828
1103	K02509	8.42207e-06	1.09848e-05	1.66008e-05	1.30429	1.97111	1.51125	0.247451	0.436617	1.0269	0.860167	0.222452	0.585214
1104	K02517	4.09325e-06	1.10149e-07	8.28869e-06	0.0269098	2.02497	75.2501	0.0892096	0.0014919	0.820812	0.387029	1.37153	0.394692
1105	K02518	0.000110296	8.37333e-05	9.79614e-05	0.759166	0.888165	1.16992	0.0288056	0.137503	0.61037	0.759669	0.216527	0.405686
1106	K02519	2.7903e-05	1.92915e-05	2.27436e-05	0.691377	0.815093	1.17894	0.578742	0.666477	0.388659	1.08263	0.0320054	0.201539
1107	K02520	5.73735e-05	4.55999e-05	5.51204e-05	0.79479	0.96073	1.20878	0.795936	0.471586	0.0980745	0.769327	0.178544	0.488555
1108	K02521	5.84594e-06	3.37537e-07	1.45709e-05	0.0577387	2.49249	43.1685	0.481251	0.00191102	0.97608	0.263761	1.13204	0.323305
1109	K02523	4.44779e-06	2.90528e-07	9.51436e-06	0.0653195	2.13912	32.7485	0.0232306	9.89162e-05	0.947545	0.662141	1.42584	0.377873
1110	K02525	3.69846e-06	4.34319e-06	6.38275e-06	1.17432	1.72579	1.4696	0.105122	0.584845	1.06123	0.979898	0.222854	0.616707
1111	K02526	4.4015e-06	1.91506e-07	9.64717e-06	0.0435092	2.19179	50.3753	0.343978	0.00340781	1.53278	0.398743	1.30727	0.285762
1112	K02527	3.45526e-06	3.5845e-07	6.27733e-06	0.10374	1.81675	17.5124	0.0288056	1.01975e-06	0.91017	0.876321	1.43103	0.282287
1113	K02528	3.78241e-05	2.4054e-05	4.48857e-05	0.635945	1.1867	1.86604	0.279861	0.137503	0.216675	0.562891	0.439651	0.377748
1114	K02529	6.02361e-05	4.4897e-05	9.85432e-05	0.745351	1.63595	2.19487	0.911797	0.0358066	0.63352	0.675789	0.575799	0.414449
1115	K02531	1.1843e-06	3.80209e-06	1.98868e-06	3.21041	1.6792	0.523049	0.0146896	0.340738	1.6435	0.902975	0.46228	0.600384
1116	K02532	1.4222e-06	1.17967e-07	1.56702e-06	0.0829464	1.10183	13.2836	0.49613	0.0117899	1.10868	0.469659	0.984417	0.294567
1117	K02533	2.05719e-06	3.70569e-08	2.39574e-06	0.0180134	1.16457	64.6503	0.421178	0.00254317	1.36678	0.538821	1.42978	0.398884
1118	K02535	4.51722e-06	1.79819e-07	1.02437e-05	0.0398074	2.26771	56.9669	0.123005	0.000503759	1.01087	0.533198	1.30092	0.201517
1119	K02536	5.15148e-06	4.72829e-07	1.12599e-05	0.0917851	2.18576	23.8139	0.123005	4.5889e-05	1.03845	1.09562	1.37473	0.255722
1120	K02538	3.07015e-07	1.49836e-07	4.84088e-07	0.488041	1.57676	3.23079	0.532105	0.217594	0.743211	1.89849	0.568094	0.869435
1121	K02548	1.42246e-05	9.35154e-06	2.13174e-05	0.657422	1.49863	2.27956	0.853428	0.154081	0.527993	0.597912	0.474469	0.424397
1122	K02549	4.70673e-06	2.02793e-07	8.53995e-06	0.0430858	1.81441	42.1117	0.0819837	0.00037323	0.876081	0.48652	1.50051	0.278167
1123	K02550	1.60599e-06	7.12628e-08	3.85431e-06	0.0443732	2.39996	54.0859	0.165494	0.00243211	0.970437	0.288075	1.29343	0.239279
1124	K02551	5.33563e-06	1.02337e-06	1.02289e-05	0.1918	1.91709	9.99528	0.217563	3.05926e-05	0.749839	0.544006	1.14299	0.382936
1125	K02552	4.08212e-06	1.7235e-07	8.54541e-06	0.0422208	2.09337	49.5816	0.279861	0.00115232	1.08877	0.479654	1.27049	0.38111
1126	K02553	3.86e-06	1.75074e-07	9.52802e-06	0.0453559	2.4684	54.4228	0.140316	0.000884127	1.22912	0.735247	1.47301	0.363681
1127	K02554	4.38143e-06	1.54612e-07	1.0167e-05	0.0352881	2.32047	65.7578	0.342883	0.00308087	1.27352	0.388646	1.38326	0.297264
1128	K02556	1.00371e-05	6.52746e-06	3.27288e-06	0.650335	0.326079	0.501401	0.911797	0.0129529	0.173083	0.732917	0.695166	0.810661
1129	K02557	9.54962e-06	1.92759e-06	1.5395e-05	0.20185	1.6121	7.98664	0.190316	0.0956428	0.510276	0.37289	0.723471	0.30026
1130	K02558	5.10713e-06	3.37609e-07	1.11042e-05	0.0661056	2.17425	32.8906	0.0089307	0.00037323	0.996174	0.264516	1.409	0.218408
1131	K02560	3.7709e-06	1.20536e-07	7.52138e-06	0.0319647	1.99459	62.3996	0.120665	0.00642758	1.10442	0.785591	1.11508	0.392792
1132	K02563	2.89249e-05	1.60047e-05	3.62688e-05	0.553318	1.2539	2.26614	0.123005	0.0305875	0.309318	0.551866	0.589084	0.320126
1133	K02564	3.79618e-05	3.15609e-05	4.10384e-05	0.831385	1.08105	1.3003	0.739364	0.371155	0.181962	0.645891	0.23835	0.533666
1134	K02565	4.0801e-06	1.57702e-07	7.77179e-06	0.0386515	1.9048	49.2814	0.279861	0.00191102	1.19909	0.471678	1.27008	0.375074
1135	K02566	4.93156e-06	7.43049e-07	8.70313e-06	0.150672	1.76478	11.7127	0.481251	0.00384448	0.562555	0.355293	0.970048	0.402789
1136	K02568	3.87632e-06	1.01552e-07	8.14591e-06	0.0261981	2.10145	80.214	0.192804	0.00201822	1.13801	0.761193	1.45992	0.528604
1137	K02569	3.84123e-06	1.51492e-07	7.99514e-06	0.0394383	2.0814	52.7762	0.161341	0.00372037	0.87579	0.290687	1.36501	0.536826
1138	K02570	5.17963e-06	1.71965e-07	1.04877e-05	0.0332003	2.0248	60.9875	0.288099	0.00281819	1.72484	1.28082	1.21916	0.444698
1139	K02572	4.01644e-06	1.65386e-07	7.97078e-06	0.0411773	1.98454	48.195	0.494665	0.00190899	1.67633	0.912876	1.34709	0.469458
1140	K02573	4.30346e-06	1.28558e-07	9.28097e-06	0.0298731	2.15663	72.193	0.190316	0.00191102	0.923719	0.379623	1.31371	0.254482
1141	K02574	3.59207e-06	1.13385e-07	6.78842e-06	0.0315653	1.88983	59.8706	0.0139833	0.00141347	1.44819	0.713488	1.66728	0.446568
1142	K02575	7.91311e-06	2.2888e-07	1.34105e-05	0.0289241	1.69472	58.5918	0.279861	0.00306742	1.0797	0.430858	1.22494	0.402303
1143	K02584	2.48793e-08	3.88115e-08	1.60911e-08	1.55999	0.646766	0.414595	0.956883	0.386583	0.119319	1.12343	0.36279	0.842493
1144	K02587	1.09013e-07	9.0169e-08	1.51027e-07	0.82714	1.38541	1.67494	0.797979	0.432736	0.313795	1.61449	0.354988	1.13235
1145	K02588	7.29121e-08	3.22695e-08	7.00046e-08	0.442581	0.960123	2.16937	0.62566	1	0.93156	2.23524	0.0224256	0.514808
1146	K02598	3.99242e-06	2.01676e-07	7.02022e-06	0.0505149	1.75839	34.8093	0.161341	6.83236e-05	1.22177	0.700846	1.56807	0.406508
1147	K02600	2.00877e-05	1.34975e-05	2.24549e-05	0.671929	1.11784	1.66363	0.739364	0.154081	0.328616	0.370119	0.380078	0.353385
1148	K02601	5.00701e-05	3.22711e-05	5.35436e-05	0.644519	1.06937	1.65918	0.247451	0.284681	0.204525	0.560036	0.355204	0.315666
1149	K02609	2.8147e-06	7.81746e-08	4.93992e-06	0.0277737	1.75505	63.1909	0.211606	0.00308087	0.827535	0.515882	1.42208	0.509353
1150	K02610	4.60483e-06	4.07744e-07	9.02969e-06	0.0885471	1.96092	22.1455	0.161341	0.00450447	0.787269	0.433637	1.49681	0.765573
1151	K02611	4.11932e-06	1.6024e-07	7.79836e-06	0.0388997	1.89312	48.6668	0.11842	0.00403511	1.01702	0.438331	1.48899	0.575631
1152	K02612	4.17714e-06	9.84504e-08	8.07309e-06	0.0235689	1.93269	82.0016	0.137472	0.00171639	1.0111	0.54968	1.52829	0.610888
1153	K02613	3.49798e-06	8.40622e-08	6.66964e-06	0.0240316	1.90671	79.3417	0.44798	0.00232317	1.35784	0.923873	1.4368	0.389123
1154	K02614	4.01849e-06	1.12407e-07	7.97321e-06	0.0279725	1.98413	70.9315	0.237762	0.00251021	1.43313	0.50512	1.26486	0.309614
1155	K02616	4.11233e-06	1.52696e-07	7.98864e-06	0.0371313	1.9426	52.3172	0.272314	0.00591175	1.32486	0.517521	1.24636	0.346459
1156	K02617	3.44762e-06	1.13119e-07	6.1637e-06	0.0328106	1.78781	54.4888	0.0819837	0.0127487	0.861934	0.449624	1.10903	0.295804
1157	K02618	3.68713e-06	1.38737e-07	7.2723e-06	0.0376273	1.97235	52.4179	0.481251	0.000884127	1.24901	0.869014	1.24471	0.195348
1158	K02619	3.69283e-06	1.34563e-07	6.83715e-06	0.0364389	1.85147	50.8101	0.0639221	0.00766395	0.943281	0.581336	1.34432	0.469259
1159	K02621	7.99516e-07	2.92327e-07	8.42715e-07	0.36563	1.05403	2.88278	0.0636223	0.0257537	1.87033	2.06917	0.904441	1.13708
1160	K02622	5.61185e-06	5.0084e-06	6.7836e-06	0.892468	1.2088	1.35444	1	0.840751	0.111423	0.439138	0.148004	0.339449
1161	K02647	7.25437e-06	3.07565e-06	9.83661e-06	0.423972	1.35596	3.19823	0.0288056	0.0737038	0.765329	0.453248	0.582586	0.272025
1162	K02652	2.29982e-07	4.41675e-08	2.61836e-08	0.192048	0.113851	0.592824	0.505896	0.433465	1.29225	2.25905	0.371863	1.11415
1163	K02653	4.21985e-07	2.40047e-07	3.68062e-07	0.568852	0.872215	1.53329	0.54467	0.926413	1.09859	1.55113	0.112841	0.582388
1164	K02654	7.2129e-06	1.73716e-06	1.23542e-05	0.240841	1.71279	7.11169	0.14314	0.010735	0.74286	0.638612	0.976796	0.33486
1165	K02669	3.50977e-06	1.73554e-06	3.48767e-06	0.494488	0.993703	2.00956	0.352681	0.752095	0.334495	0.493383	0.321752	0.339041
1166	K02679	4.77926e-06	2.28997e-07	1.04205e-05	0.0479148	2.18035	45.5048	0.383957	0.00910937	1.45464	0.878861	1.08686	0.46018
1167	K02680	4.3911e-06	1.79764e-07	9.49779e-06	0.0409383	2.16297	52.8348	0.217563	0.0014919	0.971083	0.45077	1.41901	0.0794241
1168	K02682	4.14891e-06	1.64641e-07	7.72926e-06	0.0396829	1.86296	46.9462	0.21057	0.00450447	1.1568	0.388113	1.49106	0.355404
1169	K02686	5.89163e-06	2.36965e-07	1.38017e-05	0.0402206	2.3426	58.2438	0.125485	0.0036015	1.13888	0.576412	1.42906	0.426311
1170	K02687	2.3553e-05	1.76937e-05	2.63597e-05	0.751228	1.11916	1.48978	0.970512	0.284681	0.261367	0.648321	0.286424	0.410891
1171	K02688	5.24428e-06	1.83016e-07	1.02883e-05	0.0348981	1.9618	56.2152	0.279861	0.00477959	1.04404	0.606209	1.19784	0.290945
1172	K02689	3.77823e-09	1.51156e-08	6.3577e-09	4.00071	1.68272	0.420605	0.503631	0.444887	0.982405	1.57269	0.329284	0.842653
1173	K02742	5.67786e-06	2.57628e-07	1.23421e-05	0.0453741	2.17372	47.9065	0.0892096	0.00910937	0.883813	0.409013	1.16491	0.367265
1174	K02744	6.81982e-07	3.14368e-07	6.56609e-07	0.460962	0.962794	2.08866	0.606453	1	0.961962	1.35488	0.165328	0.469097
1175	K02745	4.84407e-06	1.74873e-07	1.10272e-05	0.0361004	2.27643	63.0583	0.0578323	0.0022774	0.978156	0.610081	1.58486	0.567553
1176	K02746	9.72957e-09	2.66119e-08	4.7928e-08	2.73516	4.92602	1.801	0.267355	0.441502	1.26624	1.91826	0.265504	1.14552
1177	K02747	0	1.25193e-08	2.57732e-08	Inf	Inf	2.05868	0.36812	0.343039	NA	NA	0.38944	1.01087
1178	K02749	6.74967e-07	2.63795e-07	6.2124e-07	0.390826	0.9204	2.35501	0.584588	0.951539	0.888867	1.84501	0.212784	0.742501
1179	K02750	6.74967e-07	2.63795e-07	6.15284e-07	0.390826	0.911576	2.33243	0.584588	0.951539	0.888867	1.84501	0.227717	0.747979
1180	K02752	1.8521e-06	4.23785e-08	2.34112e-06	0.0228814	1.26404	55.2431	0.184219	0.00251021	0.919231	0.291333	1.31739	0.321197
1181	K02753	1.8521e-06	4.23785e-08	2.34112e-06	0.0228814	1.26404	55.2431	0.184219	0.00251021	0.919231	0.291333	1.31739	0.321197
1182	K02755	1.69838e-05	1.93142e-06	1.99484e-05	0.113722	1.17455	10.3283	0.0288056	0.00191102	1.31502	2.04145	1.25072	0.51054
1183	K02756	4.06588e-06	5.15074e-07	7.9817e-06	0.126682	1.96309	15.4962	0.190316	6.83236e-05	0.689547	0.434109	1.35556	0.204839
1184	K02757	1.69838e-05	1.93142e-06	1.99484e-05	0.113722	1.17455	10.3283	0.0288056	0.00191102	1.31502	2.04145	1.25072	0.51054
1185	K02759	1.73883e-05	1.58889e-05	1.73205e-05	0.913771	0.996103	1.0901	0.970512	0.752095	0.803168	1.1858	0.158659	0.588262
1186	K02760	2.06239e-05	8.68079e-06	1.96713e-05	0.420909	0.953812	2.26607	0.279861	0.212499	0.2288	0.954376	0.468246	0.371686
1187	K02761	0.00012585	3.65349e-05	0.000120069	0.290306	0.954066	3.28641	0.314999	0.0484037	0.545722	1.30867	0.596698	0.260804
1188	K02768	4.50337e-06	3.09838e-07	9.31754e-06	0.0688015	2.06901	30.0722	0.190316	0.000669979	1.00109	0.780336	1.13315	0.479006
1189	K02769	3.99331e-06	4.67508e-07	8.22927e-06	0.117073	2.06076	17.6024	0.241145	0.000884127	1.47223	1.54072	1.31591	0.266373
1190	K02770	4.14417e-06	5.48267e-07	8.32469e-06	0.132298	2.00877	15.1836	0.344523	0.00477959	1.52795	1.59417	0.976044	0.528135
1191	K02773	8.94339e-06	5.78601e-06	1.145e-05	0.646959	1.28027	1.97891	0.481251	0.584845	0.493767	0.446118	0.221411	0.455981
1192	K02774	5.01758e-06	5.27972e-07	8.87159e-06	0.105224	1.7681	16.8032	0.306761	0.00306742	0.907638	0.934765	1.30861	0.567503
1193	K02775	9.76194e-06	6.68372e-06	1.65931e-05	0.684672	1.69978	2.48262	0.481251	0.00306742	0.207682	0.292706	0.683349	0.41713
1194	K02777	1.45341e-05	1.5513e-06	1.29801e-05	0.106735	0.893076	8.36723	0.139868	0.0372329	1.93191	2.55801	0.897585	0.999673
1195	K02778	4.84632e-06	5.16106e-07	8.32983e-06	0.106494	1.71879	16.1398	0.306761	0.0107934	0.989627	0.41282	1.23044	0.588339
1196	K02779	4.84632e-06	5.16106e-07	8.32983e-06	0.106494	1.71879	16.1398	0.306761	0.0107934	0.989627	0.41282	1.23044	0.588339
1197	K02781	1.86586e-05	2.05845e-06	2.41262e-05	0.110322	1.29304	11.7206	0.035463	0.00115232	0.673156	1.87716	1.29841	0.412707
1198	K02782	6.79869e-06	4.18235e-07	1.18312e-05	0.061517	1.74021	28.2884	0.307308	9.89162e-05	1.53004	1.31194	1.37143	0.202331
1199	K02783	1.20185e-05	7.46193e-07	2.21739e-05	0.0620868	1.84498	29.7161	0.185711	0.000274314	1.62464	1.48977	1.30507	0.100958
1200	K02784	3.52736e-06	1.89369e-07	6.5556e-06	0.0536858	1.8585	34.6181	0.615642	0.00334532	1.61631	1.3532	1.40665	0.842762
1201	K02786	3.53183e-08	2.82387e-08	1.63241e-07	0.79955	4.622	5.78075	0.654826	0.249654	0.364603	1.46031	0.621274	0.949028
1202	K02787	2.22459e-06	5.9013e-06	2.71169e-06	2.65276	1.21896	0.459507	0.0432571	0.154081	1.57435	0.765838	0.58327	0.641156
1203	K02788	2.22459e-06	5.9013e-06	2.71169e-06	2.65276	1.21896	0.459507	0.0432571	0.154081	1.57435	0.765838	0.58327	0.641156
1204	K02790	4.80014e-06	1.44412e-07	8.83369e-06	0.030085	1.8403	61.17	0.130425	0.00232317	1.02439	0.392957	1.3762	0.297047
1205	K02791	4.80014e-06	1.44412e-07	8.83369e-06	0.030085	1.8403	61.17	0.130425	0.00232317	1.02439	0.392957	1.3762	0.297047
1206	K02793	4.01195e-05	2.29406e-05	3.34624e-05	0.571806	0.83407	1.45866	0.352681	0.471586	0.17322	0.827753	0.184667	0.389864
1207	K02794	3.87956e-05	2.22501e-05	3.26822e-05	0.573522	0.842422	1.46886	0.435872	0.54577	0.157473	0.782706	0.185699	0.394408
1208	K02795	5.57015e-05	4.15341e-05	4.55407e-05	0.745656	0.817586	1.09647	0.481251	0.977098	0.390725	0.80709	0.0319422	0.163247
1209	K02796	5.83768e-05	5.56241e-05	4.87553e-05	0.952846	0.835183	0.876514	0.970512	0.54577	0.439909	1.10186	0.181493	0.454877
1210	K02798	6.86963e-06	1.42931e-06	1.38394e-05	0.208062	2.01458	9.68258	0.105122	0.0014919	0.752672	0.706193	1.37098	0.23101
1211	K02799	5.76185e-06	1.01819e-06	1.19558e-05	0.176712	2.075	11.7422	0.279861	0.00243211	0.930239	0.950439	1.29168	0.181157
1212	K02800	5.76185e-06	1.01819e-06	1.19558e-05	0.176712	2.075	11.7422	0.279861	0.00243211	0.930239	0.950439	1.29168	0.181157
1213	K02803	6.513e-07	3.96406e-07	6.6705e-07	0.608639	1.02418	1.68274	0.364166	1	0.284593	1.14709	0.354178	0.917479
1214	K02804	6.513e-07	3.96406e-07	6.6705e-07	0.608639	1.02418	1.68274	0.364166	1	0.284593	1.14709	0.354178	0.917479
1215	K02805	3.90958e-06	3.12032e-07	6.89644e-06	0.0798124	1.76399	22.1017	0.578742	0.000197832	1.45116	0.929261	1.42303	0.452526
1216	K02806	4.38069e-06	1.78941e-07	1.00065e-05	0.0408477	2.28423	55.9206	0.0961785	0.000141746	0.833291	0.450797	1.55253	0.227589
1217	K02808	2.9857e-05	3.67657e-06	2.52756e-05	0.123139	0.846558	6.87479	0.217563	0.026016	1.21299	2.17331	0.889645	0.556699
1218	K02809	2.9859e-05	3.67657e-06	2.52756e-05	0.123131	0.846499	6.87479	0.217563	0.026016	1.24466	2.18443	0.889645	0.556699
1219	K02810	2.9859e-05	3.67657e-06	2.52756e-05	0.123131	0.846499	6.87479	0.217563	0.026016	1.24466	2.18443	0.889645	0.556699
1220	K02812	4.78028e-07	2.79905e-07	5.10503e-07	0.58554	1.06793	1.82385	0.341312	0.778265	1.3452	1.3222	0.292866	0.520691
1221	K02813	4.2119e-07	1.882e-07	4.7977e-07	0.44683	1.13908	2.54926	0.599585	0.926413	0.64087	2.30886	0.0641183	0.373045
1222	K02814	5.37323e-07	2.50079e-07	4.52048e-07	0.465416	0.841297	1.80762	0.54467	1	0.955604	1.56652	0.115656	0.518358
1223	K02815	4.4129e-07	2.1815e-07	4.17145e-07	0.494346	0.945284	1.91219	0.968851	0.695845	0.542771	1.90392	0.206899	0.678529
1224	K02818	4.00459e-06	1.98909e-07	7.29187e-06	0.0496703	1.82088	36.6593	0.578742	0.00306742	1.11796	0.711261	0.99494	0.328393
1225	K02819	4.00459e-06	1.98909e-07	7.29187e-06	0.0496703	1.82088	36.6593	0.578742	0.00306742	1.11796	0.711261	0.99494	0.328393
1226	K02821	5.73064e-06	7.81681e-07	1.27306e-05	0.136404	2.22149	16.2862	0.185214	0.000503759	1.30079	1.26547	1.39733	0.332898
1227	K02822	1.22747e-06	4.23026e-07	1.07291e-06	0.344633	0.874083	2.53627	1	0.976541	1.28809	1.44659	0.206745	0.49349
1228	K02823	3.4497e-07	1.84436e-07	3.94399e-07	0.534643	1.14328	2.13841	0.567825	0.7	0.31478	1.70998	0.174629	0.503201
1229	K02824	3.65099e-05	1.7106e-05	3.43985e-05	0.46853	0.942168	2.0109	0.217563	0.234983	0.251343	0.877434	0.429483	0.349314
1230	K02825	6.30969e-05	3.66478e-05	5.41993e-05	0.580818	0.858986	1.47893	0.684211	0.88588	0.0823101	0.894932	0.17618	0.36245
1231	K02834	3.4278e-05	2.78367e-05	4.32484e-05	0.812084	1.26169	1.55365	0.739364	0.436617	0.348802	0.612224	0.314213	0.486352
1232	K02835	4.2656e-05	4.78848e-05	4.57305e-05	1.12258	1.07208	0.95501	0.684211	0.625096	0.649661	0.804651	0.0564707	0.271175
1233	K02836	3.79585e-05	2.23614e-05	4.34974e-05	0.589101	1.14592	1.9452	0.217563	0.0737038	0.209127	0.63863	0.477114	0.321416
1234	K02837	4.70358e-05	3.86733e-05	5.03475e-05	0.82221	1.07041	1.30187	0.630529	0.403111	0.17297	0.728218	0.23785	0.422711
1235	K02838	3.49395e-05	2.09601e-05	4.05821e-05	0.599898	1.16149	1.93615	0.217563	0.0358066	0.29089	0.675807	0.498869	0.339685
1236	K02839	4.86266e-06	1.42258e-07	9.47755e-06	0.0292552	1.94905	66.6221	0.0884926	0.00254317	0.875266	0.27489	1.46753	0.532357
1237	K02841	3.44546e-06	1.79348e-07	9.56568e-06	0.0520535	2.77631	53.3358	0.198596	0.0107934	0.835234	0.330358	1.11534	0.430332
1238	K02843	4.47074e-06	2.83435e-07	1.05044e-05	0.0633978	2.34959	37.0611	0.364166	0.00591175	1.13116	0.575891	1.23848	0.381847
1239	K02846	3.64971e-06	1.28426e-07	6.33907e-06	0.035188	1.73687	49.3596	0.435872	0.0128072	0.880745	0.219964	1.00027	0.360227
1240	K02851	1.58481e-05	1.52396e-06	2.04673e-05	0.0961605	1.29147	13.4304	0.0630128	0.00306742	1.15641	1.8952	1.20344	0.470544
1241	K02852	5.32844e-06	2.66484e-07	1.14358e-05	0.0500116	2.14618	42.9136	0.289737	0.00705854	1.07042	0.437728	1.20296	0.351769
1242	K02853	4.99422e-06	2.19168e-07	1.19016e-05	0.0438843	2.38307	54.3034	0.217563	0.0014919	0.863963	0.268956	1.27162	0.264714
1243	K02854	4.97477e-06	2.33923e-07	1.19921e-05	0.0470219	2.41057	51.265	0.352681	0.00590846	1.2005	0.620217	1.1722	0.234454
1244	K02855	3.96547e-06	1.60483e-07	8.535e-06	0.0404702	2.15233	53.1831	0.217563	0.0129529	0.773243	0.266546	1.16248	0.264572
1245	K02856	4.81095e-06	8.57459e-07	8.39425e-06	0.178231	1.74482	9.78968	0.0089307	7.13828e-06	1.04363	0.692832	1.23322	0.244607
1246	K02858	4.83947e-06	1.83898e-07	1.10138e-05	0.0379997	2.27583	59.8908	0.165494	0.00191102	0.996405	0.388883	1.44382	0.194806
1247	K02859	9.84581e-06	1.26169e-05	1.2476e-05	1.28144	1.26714	0.98884	0.247451	0.508007	1.21054	1.14761	0.13794	0.524471
1248	K02860	2.87794e-05	1.60539e-05	3.33648e-05	0.557826	1.15933	2.07829	0.279861	0.0643292	0.18719	0.577356	0.518173	0.349297
1249	K02863	7.17385e-05	6.29706e-05	7.08167e-05	0.87778	0.987151	1.1246	0.795936	0.436617	0.279768	0.51096	0.157618	0.536724
1250	K02864	6.10543e-05	4.9871e-05	6.52198e-05	0.816831	1.06823	1.30777	0.630529	0.625096	0.25396	0.54497	0.204122	0.481251
1251	K02867	8.86539e-05	8.01545e-05	7.37701e-05	0.904129	0.832114	0.920349	0.970512	0.508007	0.052873	0.616259	0.119893	0.343763
1252	K02870	3.71178e-09	4.05946e-09	2.8909e-09	1.09367	0.778845	0.712139	1	0.878561	NA	NA	0.0371663	0.217194
1253	K02871	6.11826e-05	5.14968e-05	6.31511e-05	0.841691	1.03217	1.22631	0.853428	0.403111	0.470422	0.997545	0.200726	0.513263
1254	K02874	8.38989e-05	6.85502e-05	7.43264e-05	0.817057	0.885905	1.08426	0.630529	0.977098	0.296697	0.875486	0.0212926	0.31436
1255	K02876	6.25596e-05	4.39209e-05	6.6609e-05	0.702065	1.06473	1.51657	0.630529	0.371155	0.152895	0.376654	0.289329	0.335661
1256	K02878	9.5246e-05	7.4092e-05	7.62357e-05	0.777902	0.800409	1.02893	0.352681	0.977098	0.560748	0.463951	0.0118898	0.24884
1257	K02879	5.02547e-05	3.31891e-05	5.75424e-05	0.660417	1.14502	1.73378	0.435872	0.0841277	0.143126	0.58335	0.411509	0.324669
1258	K02881	7.4926e-05	6.21293e-05	7.42284e-05	0.829208	0.990689	1.19474	0.911797	0.403111	0.35922	0.758968	0.17932	0.543868
1259	K02884	5.83353e-05	5.01749e-05	5.289e-05	0.860113	0.906655	1.05411	0.684211	0.625096	0.0891163	0.370039	0.0437476	0.303859
1260	K02886	7.63595e-05	7.13807e-05	7.81262e-05	0.934797	1.02314	1.0945	0.795936	0.340738	0.320688	0.53491	0.121071	0.485076
1261	K02887	6.98384e-05	5.29049e-05	6.70878e-05	0.757533	0.960616	1.26808	1	0.25905	0.208009	0.753087	0.23329	0.439833
1262	K02888	4.02181e-05	2.99894e-05	3.4121e-05	0.74567	0.848399	1.13777	0.739364	0.752095	0.19134	0.38104	0.0982085	0.428278
1263	K02889	1.61002e-08	2.00886e-08	3.89019e-08	1.24772	2.41623	1.93652	0.689786	0.434115	0.757364	1.09252	0.338593	0.745183
1264	K02890	7.33444e-05	6.64632e-05	5.81194e-05	0.90618	0.792417	0.874459	0.853428	0.796094	0.124131	0.400919	0.0842797	0.239198
1265	K02892	2.73103e-05	4.23277e-05	2.63524e-05	1.54988	0.964924	0.62258	0.190316	0.0956428	0.992637	1.01061	0.44414	0.540842
1266	K02895	5.59135e-05	3.32076e-05	5.5339e-05	0.593911	0.989726	1.66645	0.314999	0.212499	0.169416	0.609277	0.376653	0.363932
1267	K02897	1.45299e-06	3.82304e-07	1.08156e-06	0.263114	0.744364	2.82905	0.035463	0.0643292	1.33647	1.05385	0.798787	0.520441
1268	K02899	6.89984e-05	7.03524e-05	6.32434e-05	1.01962	0.916592	0.898952	0.528849	0.840751	0.402925	0.767255	0.094305	0.263433
1269	K02902	9.74216e-05	8.93582e-05	9.73056e-05	0.917232	0.998809	1.08894	0.911797	0.508007	0.232727	0.435196	0.146793	0.539861
1270	K02904	6.44756e-05	8.21325e-05	7.99315e-05	1.27385	1.23972	0.973202	0.481251	1	1.09532	1.21652	0.00888626	0.327539
1271	K02905	5.04366e-09	0	2.9145e-08	0	5.77854	Inf	0.36812	0.139675	NA	NA	0.593497	0.797128
1272	K02906	6.85355e-05	6.45257e-05	5.54791e-05	0.941492	0.809494	0.859799	0.684211	0.708831	0.188755	0.484244	0.118314	0.246643
1273	K02907	0.000104113	8.07955e-05	0.000101804	0.776039	0.97783	1.26003	0.970512	0.25905	0.221338	0.551642	0.233153	0.533432
1274	K02909	6.31375e-05	3.80631e-05	6.80295e-05	0.60286	1.07748	1.78728	0.279861	0.108344	0.271958	0.721712	0.430723	0.42933
1275	K02910	1.2684e-08	0	2.1231e-08	0	1.67384	Inf	0.168078	0.0433804	NA	NA	0.814593	0.536219
1276	K02911	5.44361e-05	4.15827e-05	5.90562e-05	0.763881	1.08487	1.42021	0.853428	0.311924	0.0975743	0.593705	0.278275	0.386564
1277	K02913	0.000600346	0.000689822	0.00064411	1.14904	1.0729	0.933734	0.481251	0.666477	0.720332	1.07219	0.0731038	0.314423
1278	K02914	3.35599e-05	6.5298e-06	3.66177e-05	0.194572	1.09111	5.60777	0.0232306	0.00306742	1.77687	0.807439	0.982102	0.391053
1279	K02916	0.000106112	9.44782e-05	0.000106139	0.890364	1.00026	1.12342	0.911797	0.666477	0.327857	0.560202	0.110039	0.478652
1280	K02917	0	0	1.90056e-08	NA	Inf	Inf	NA	0.139675	NA	NA	0.567459	0.518346
1281	K02919	2.30503e-06	4.76827e-08	5.03621e-06	0.0206864	2.18488	105.619	0.09616	0.0140051	1.08598	0.798677	1.49574	0.785951
1282	K02921	9.76895e-09	0	1.60672e-08	0	1.64472	Inf	0.36812	0.139675	NA	NA	0.556889	0.570317
1283	K02922	1.07709e-08	1.10914e-08	1.05465e-08	1.02976	0.979162	0.950864	0.670405	0.672044	0.681923	0.933807	0.176899	0.827662
1284	K02926	5.10647e-05	3.13842e-05	5.36082e-05	0.614596	1.04981	1.70813	0.435872	0.212499	0.158378	0.503173	0.379035	0.350575
1285	K02931	9.05648e-05	7.4521e-05	8.81082e-05	0.822847	0.972876	1.18233	0.578742	0.471586	0.144332	0.500493	0.166768	0.438064
1286	K02933	6.31064e-05	5.33142e-05	6.2986e-05	0.84483	0.998093	1.18141	0.795936	0.436617	0.175613	0.44795	0.174355	0.481717
1287	K02935	5.1986e-05	3.26535e-05	4.26332e-05	0.628121	0.82009	1.30562	0.795936	0.708831	0.275788	0.716193	0.150234	0.342535
1288	K02936	6.56611e-09	3.33767e-09	1.11662e-08	0.508318	1.70058	3.34551	0.709306	0.239284	0.428777	0.784227	0.440927	0.529518
1289	K02939	4.53057e-05	2.90418e-05	4.3219e-05	0.641019	0.953942	1.48817	0.795936	0.584845	0.0901747	0.826571	0.223785	0.36528
1290	K02945	3.75033e-05	3.90629e-05	3.72235e-05	1.04158	0.992539	0.952913	0.911797	0.752095	0.614452	0.891448	0.0352516	0.2131
1291	K02946	0.000145604	0.000131433	0.000127967	0.902677	0.87887	0.973627	0.684211	0.931394	0.0946015	0.493475	0.0410185	0.211861
1292	K02948	0.000129168	0.000110798	0.00012215	0.857782	0.945669	1.10246	0.352681	0.172086	0.171111	0.69006	0.150334	0.430172
1293	K02950	0.000151572	0.000136947	0.000130285	0.903511	0.85956	0.951356	0.435872	0.584845	0.243463	0.720379	0.0903628	0.260022
1294	K02952	8.13838e-05	6.88486e-05	7.4898e-05	0.845974	0.920306	1.08786	0.684211	0.584845	0.124342	0.52559	0.111794	0.450854
1295	K02954	0.000123839	0.000117164	0.000137193	0.946098	1.10783	1.17095	0.739364	0.708831	0.431402	0.860279	0.0677348	0.332864
1296	K02956	4.59745e-05	3.23815e-05	4.50983e-05	0.704335	0.980941	1.39272	0.435872	0.108344	0.411199	1.10154	0.323369	0.458266
1297	K02959	5.86977e-05	5.00172e-05	6.29783e-05	0.852115	1.07293	1.25913	0.795936	0.54577	0.282139	0.474666	0.222556	0.487774
1298	K02961	9.89493e-05	8.13562e-05	9.84731e-05	0.8222	0.995187	1.21039	0.630529	0.371155	0.14173	0.540925	0.203206	0.44782
1299	K02963	0.000108504	9.62136e-05	0.000112186	0.886729	1.03393	1.16601	0.795936	0.340738	0.167278	0.466183	0.186545	0.46269
1300	K02965	0.000106242	0.000104527	0.000103529	0.983854	0.974459	0.990451	0.528849	0.371155	0.252189	0.45538	0.0402704	0.302099
1301	K02966	9.00206e-09	2.523e-09	7.4622e-09	0.280269	0.828944	2.95767	1	0.417091	NA	NA	0.279046	0.631478
1302	K02967	6.06678e-05	4.47979e-05	6.5621e-05	0.738413	1.08164	1.46482	0.393048	0.0358066	0.261981	0.631596	0.399271	0.382705
1303	K02968	2.73035e-05	2.57739e-05	2.36581e-05	0.943975	0.866484	0.91791	0.795936	0.752095	0.17213	0.786292	0.0529265	0.466977
1304	K02970	7.50242e-05	6.46924e-05	7.98383e-05	0.862287	1.06417	1.23412	0.795936	0.584845	0.271376	0.551001	0.173155	0.432435
1305	K02977	0	0	7.17155e-09	NA	Inf	Inf	NA	0.0787128	NA	NA	0.605288	0.451674
1306	K02979	4.45419e-09	6.98745e-09	4.15308e-09	1.56874	0.932399	0.594363	0.670405	0.444887	0.192731	0.348145	0.273179	0.383023
1307	K02980	9.68117e-09	1.45192e-09	4.54888e-09	0.149974	0.469869	3.13301	1	0.721452	NA	NA	0.14902	0.519543
1308	K02982	9.50048e-05	8.53789e-05	8.09842e-05	0.89868	0.852423	0.948527	0.911797	0.977098	0.237995	0.505808	0.0699335	0.261283
1309	K02986	6.82025e-05	6.05795e-05	6.9285e-05	0.88823	1.01587	1.1437	0.684211	0.436617	0.244616	0.343624	0.154271	0.465508
1310	K02988	8.59367e-05	7.82222e-05	7.61957e-05	0.91023	0.886649	0.974093	0.739364	0.931394	0.190958	0.502626	0.00517872	0.341334
1311	K02990	7.35682e-05	5.60565e-05	7.70408e-05	0.761967	1.0472	1.37434	0.795936	0.234983	0.195814	0.435203	0.269654	0.419832
1312	K02992	8.49564e-05	5.74873e-05	7.90213e-05	0.676668	0.93014	1.37459	0.14314	0.0841277	0.586871	0.683459	0.316716	0.418279
1313	K02994	5.42052e-05	4.61867e-05	4.32518e-05	0.852071	0.797927	0.936456	0.970512	0.436617	0.141803	0.934796	0.138984	0.35295
1314	K02996	7.38808e-05	6.41979e-05	0.000131063	0.868939	1.77397	2.04154	0.795936	0.0841277	0.270332	0.473168	0.548327	0.421869
1315	K03040	7.81284e-05	6.9713e-05	7.98002e-05	0.892288	1.0214	1.1447	0.911797	0.666477	0.279354	0.562699	0.123144	0.412755
1316	K03043	1.5938e-05	1.43677e-05	1.15722e-05	0.901472	0.726073	0.80543	0.393048	0.0737038	0.352748	0.279416	0.329955	0.283014
1317	K03046	2.202e-05	1.83674e-05	1.63849e-05	0.834124	0.744093	0.892065	0.217563	0.471586	0.553962	0.331799	0.194852	0.258447
1318	K03048	4.13439e-05	2.66812e-05	3.87659e-05	0.645346	0.937644	1.45293	0.795936	0.666477	0.175722	0.589357	0.171387	0.421175
1319	K03060	4.73557e-05	3.05362e-05	5.52302e-05	0.644825	1.16628	1.80868	0.217563	0.311924	0.190984	0.416516	0.356486	0.323783
1320	K03070	2.5715e-05	3.67952e-05	1.93873e-05	1.43088	0.753929	0.526898	0.314999	0.00590846	0.957681	1.27205	0.588718	0.503679
1321	K03071	5.59729e-06	2.85766e-07	1.33725e-05	0.0510543	2.38909	46.7951	0.211606	0.00115232	1.37351	0.681955	1.42682	0.330145
1322	K03072	6.16884e-06	1.32997e-06	9.71854e-06	0.215596	1.57542	7.30731	0.190316	0.0841277	0.484654	0.434113	0.706741	0.266012
1323	K03073	6.16477e-05	1.76954e-05	5.82487e-05	0.287041	0.944865	3.29174	0.684211	0.0358066	0.720269	1.23124	0.661057	0.235528
1324	K03074	3.37296e-06	1.44576e-07	5.7028e-06	0.0428633	1.69074	39.445	0.0822427	0.0205832	1.17013	1.11081	1.19193	0.735779
1325	K03075	1.95059e-05	1.33515e-05	3.36212e-05	0.684487	1.72365	2.51816	0.739364	0.0129529	0.249808	0.443016	0.703278	0.369
1326	K03076	4.2103e-05	2.06043e-05	4.84733e-05	0.48938	1.1513	2.35258	0.0892096	0.0220155	0.84094	0.793564	0.596361	0.263519
1327	K03077	2.22845e-05	9.01128e-06	4.4663e-05	0.404373	2.00422	4.95635	0.853428	0.000669979	0.555948	0.328919	0.819469	0.297568
1328	K03078	5.99476e-06	4.36478e-07	1.40908e-05	0.0728099	2.35053	32.2831	0.684211	0.00037323	0.847807	0.327365	1.35177	0.265893
1329	K03079	9.60117e-06	7.13067e-07	2.04932e-05	0.0742688	2.13445	28.7395	0.198596	0.000141746	1.01785	0.609338	1.43634	0.402983
1330	K03086	3.05148e-05	2.53492e-05	3.1646e-05	0.830717	1.03707	1.2484	0.481251	0.154081	0.205818	0.245301	0.288292	0.293827
1331	K03087	3.78374e-09	3.06522e-08	2.45968e-08	8.10102	6.50066	0.802449	0.0503309	0.502777	1.69894	2.0486	0.20052	0.502342
1332	K03088	9.16883e-06	1.75038e-05	1.98957e-05	1.90906	2.16993	1.13665	0.075256	0.931394	1.53395	1.60297	0.0676985	0.314502
1333	K03089	5.15648e-06	3.97641e-07	1.16491e-05	0.0771148	2.25912	29.2955	0.364166	0.00191102	1.29299	0.814502	1.30092	0.387723
1334	K03091	2.31756e-05	2.53879e-05	2.20808e-05	1.09546	0.95276	0.869735	0.528849	0.508007	0.708682	1.17528	0.225549	0.501007
1335	K03092	1.18455e-05	2.09147e-05	2.24979e-05	1.76563	1.89928	1.0757	0.393048	0.977098	1.43681	0.943173	0.0100239	0.367744
1336	K03095	1.17337e-05	1.86622e-05	1.39982e-05	1.59048	1.193	0.750085	0.0432571	0.191532	1.49645	1.05684	0.359815	0.576965
1337	K03098	5.71759e-06	3.06791e-07	1.37585e-05	0.0536574	2.40635	44.8466	0.247451	0.00115232	0.784416	0.302321	1.39221	0.200196
1338	K03100	4.64867e-05	3.38179e-05	5.88262e-05	0.727475	1.26544	1.7395	0.739364	0.0417171	0.135226	0.61489	0.505197	0.287279
1339	K03101	1.81041e-05	1.26197e-05	1.99509e-05	0.697063	1.10201	1.58093	0.739364	0.234983	0.162904	0.555473	0.316126	0.38965
1340	K03106	4.01581e-05	2.43095e-05	4.08101e-05	0.605344	1.01624	1.67877	0.279861	0.122267	0.341487	0.71556	0.392025	0.367663
1341	K03110	3.0879e-05	2.05954e-05	3.59208e-05	0.666971	1.16328	1.74412	0.393048	0.154081	0.19962	0.406673	0.411191	0.390781
1342	K03111	4.58597e-05	3.38398e-05	5.05765e-05	0.737897	1.10285	1.49459	0.630529	0.172086	0.274862	0.775017	0.338245	0.568295
1343	K03112	5.10683e-06	2.52699e-07	1.18591e-05	0.0494826	2.3222	46.9297	0.217563	0.00243211	0.786574	0.206131	1.19856	0.297288
1344	K03113	4.37202e-06	1.19979e-07	8.45621e-06	0.0274426	1.93417	70.4805	0.137472	0.00171639	0.966272	0.869704	1.52306	0.47036
1345	K03116	5.41051e-06	5.18299e-07	1.25774e-05	0.0957948	2.32462	24.2667	0.314999	0.000141746	0.600119	0.756577	1.43257	0.809255
1346	K03117	5.35794e-06	2.28278e-07	1.32553e-05	0.0426056	2.47395	58.0664	0.0961785	0.00232317	0.920872	0.46448	1.36894	0.230987
1347	K03118	5.35941e-06	3.90667e-07	1.33493e-05	0.0728936	2.49081	34.1705	0.123005	3.05926e-05	0.692846	0.4824	1.46137	0.211039
1348	K03119	4.34932e-06	1.89982e-07	9.06422e-06	0.0436809	2.08405	47.7109	0.190316	0.00591175	0.808281	0.329135	1.23498	0.390743
1349	K03147	5.57728e-06	4.67548e-06	4.16582e-06	0.838309	0.746927	0.890993	0.247451	0.54577	0.768967	0.859697	0.14591	0.213595
1350	K03148	5.41995e-06	3.14761e-07	1.30915e-05	0.0580745	2.41543	41.592	0.239547	0.00308087	1.24951	0.445977	1.36221	0.512681
1351	K03149	7.79185e-06	3.89622e-06	9.9577e-06	0.500038	1.27796	2.55573	0.14314	0.00115232	0.361323	0.417477	0.672693	0.259589
1352	K03150	9.74547e-06	6.15674e-06	1.67459e-05	0.631755	1.71833	2.71993	0.435872	0.0185453	0.314213	0.296705	0.575064	0.276879
1353	K03151	3.48327e-05	2.48108e-05	3.41702e-05	0.712285	0.980979	1.37723	0.853428	0.584845	0.0563193	0.571272	0.193898	0.352921
1354	K03152	2.91978e-05	7.28646e-06	3.43669e-05	0.249555	1.17704	4.71654	0.247451	0.0014919	0.440208	0.516381	0.92735	0.266111
1355	K03154	9.89141e-08	1.9362e-08	9.25627e-08	0.195746	0.935788	4.78063	0.231137	0.189269	1.77166	1.28825	0.673971	1.21432
1356	K03168	2.58676e-06	1.95128e-06	2.02864e-06	0.754333	0.784238	1.03964	0.435872	0.977098	0.401445	1.19709	0.0170729	0.141168
1357	K03169	1.28969e-05	1.09681e-05	1.40657e-05	0.850447	1.09062	1.28241	0.217563	0.0841277	0.370364	0.533439	0.363583	0.437101
1358	K03177	2.38768e-05	1.36682e-05	3.02881e-05	0.572446	1.26851	2.21595	0.352681	0.0737038	0.199409	0.491388	0.559397	0.363526
1359	K03179	3.50096e-06	1.35353e-07	7.95782e-06	0.0386619	2.27304	58.7929	0.217563	0.00037323	0.941748	0.416543	1.54128	0.343985
1360	K03181	4.95168e-06	2.58928e-07	1.19465e-05	0.0522908	2.41262	46.1384	0.519895	0.00910937	1.62683	0.698261	1.04628	0.483672
1361	K03182	5.05378e-06	3.42254e-07	1.24723e-05	0.0677224	2.46792	36.4417	0.352681	0.00384448	1.13216	0.317015	1.10753	0.342142
1362	K03183	2.02001e-05	1.78544e-05	2.72536e-05	0.883875	1.34918	1.52643	0.970512	0.708831	0.868384	0.994103	0.161889	0.530071
1363	K03184	4.10802e-06	1.92455e-07	8.73086e-06	0.0468486	2.12532	45.3657	0.352681	0.00306742	0.874355	0.346982	1.19044	0.170905
1364	K03185	5.01265e-06	2.14085e-07	1.12758e-05	0.0427091	2.24948	52.6698	0.25666	0.00232317	1.05616	0.424038	1.32653	0.417724
1365	K03186	7.88559e-06	6.63849e-07	1.65552e-05	0.084185	2.09943	24.9383	0.140316	0.000197832	1.45549	1.49302	1.32935	0.262203
1366	K03187	1.16272e-07	7.41506e-08	9.69147e-08	0.637736	0.83352	1.307	1	0.926413	0.113536	1.04943	0.130798	0.548744
1367	K03188	3.73725e-06	4.33135e-06	7.52373e-06	1.15897	2.01317	1.73704	0.279861	0.25905	1.03515	0.900944	0.3486	0.535608
1368	K03189	6.20064e-06	3.68332e-06	3.01856e-06	0.594022	0.486814	0.819522	0.14314	0.436617	0.916028	0.351997	0.178612	0.35744
1369	K03190	2.86828e-06	3.68444e-06	6.31061e-06	1.28455	2.20014	1.71277	0.14314	0.191532	1.01376	0.969178	0.226668	0.577574
1370	K03191	3.61879e-06	4.70982e-06	7.59446e-06	1.30149	2.09862	1.61247	0.247451	0.371155	1.03786	0.930797	0.245646	0.580034
1371	K03205	1.98851e-05	2.74714e-05	2.16976e-05	1.38151	1.09115	0.789824	0.075256	0.0417171	0.622541	0.888757	0.354509	0.226683
1372	K03207	2.7442e-06	7.74001e-08	4.96192e-06	0.028205	1.80815	64.1075	0.145519	0.0036015	0.970909	0.416305	1.44726	0.423703
1373	K03208	2.39287e-06	9.08522e-08	4.86837e-06	0.0379679	2.03453	53.5856	0.384494	0.00191102	1.36521	0.726335	1.32925	0.228681
1374	K03210	3.89854e-05	2.19415e-05	4.24816e-05	0.562812	1.08968	1.93613	0.352681	0.0841277	0.255283	0.719032	0.446981	0.339804
1375	K03212	4.38803e-06	1.36632e-07	8.81814e-06	0.0311376	2.00959	64.5391	0.11842	0.00254317	1.31623	0.342157	1.46857	0.436694
1376	K03214	4.43078e-06	1.9988e-07	1.1295e-05	0.0451118	2.54922	56.5089	0.314999	0.00540384	0.777784	0.333757	1.02264	0.318463
1377	K03215	3.84674e-05	2.46177e-05	4.1099e-05	0.639963	1.06841	1.66949	0.528849	0.212499	0.13548	0.660533	0.358871	0.396942
1378	K03216	2.62675e-05	2.1107e-05	2.7967e-05	0.80354	1.0647	1.32501	0.684211	0.508007	0.207249	0.581652	0.206622	0.426249
1379	K03217	6.12248e-05	2.85833e-05	6.18581e-05	0.466859	1.01034	2.16413	0.279861	0.172086	0.282203	0.978052	0.47818	0.331562
1380	K03218	3.93997e-05	2.15251e-05	4.42976e-05	0.546326	1.12431	2.05795	0.352681	0.137503	0.216736	0.682593	0.496574	0.376635
1381	K03269	4.74114e-06	3.32473e-07	1.00446e-05	0.070125	2.11861	30.2119	0.075256	6.83236e-05	0.714037	0.376368	1.43262	0.236541
1382	K03270	5.20563e-06	2.16e-07	1.19753e-05	0.0414936	2.30046	55.4413	0.684211	0.00540384	1.32432	0.717995	1.01451	0.267753
1383	K03271	5.72084e-06	6.66034e-07	1.11428e-05	0.116422	1.94775	16.73	0.279861	0.000884127	0.766919	0.229576	1.15799	0.466531
1384	K03272	4.96118e-06	3.15018e-07	1.07032e-05	0.0634966	2.15739	33.9765	0.352681	0.00115232	0.8373	0.36692	1.40229	0.33962
1385	K03273	4.79779e-06	2.48597e-07	1.05734e-05	0.0518148	2.2038	42.5322	0.197072	0.00171639	0.867168	0.338421	1.62559	0.571885
1386	K03274	4.6687e-06	3.03199e-07	1.11877e-05	0.064943	2.39632	36.8988	0.14314	0.0014919	0.837504	0.330038	1.4664	0.250432
1387	K03281	6.98219e-06	4.64093e-07	1.38552e-05	0.0664681	1.98436	29.8543	0.190316	1.22371e-05	0.662527	0.62573	1.38739	0.360091
1388	K03282	3.08426e-05	2.02243e-05	3.85954e-05	0.655726	1.25137	1.90837	0.393048	0.311924	0.250841	0.479912	0.393237	0.373257
1389	K03284	1.3062e-05	5.87518e-06	2.25811e-05	0.449791	1.72876	3.84347	0.853428	0.00037323	0.406659	0.286935	0.833945	0.32813
1390	K03286	2.69874e-06	8.30697e-08	5.83632e-06	0.0307809	2.1626	70.258	0.272314	0.00243211	1.4152	0.556389	1.38543	0.318071
1391	K03289	4.18051e-06	1.87109e-07	8.05375e-06	0.0447573	1.9265	43.0432	0.279861	0.00590846	0.899944	0.337562	1.0894	0.150597
1392	K03290	2.66932e-06	8.53567e-08	4.9828e-06	0.031977	1.86669	58.3761	0.165494	0.000884127	0.851261	0.337739	1.32354	0.134643
1393	K03291	9.77104e-06	4.30368e-07	2.10952e-05	0.0440452	2.15895	49.0167	0.217563	0.0014919	0.835257	0.343797	1.18089	0.210676
1394	K03292	1.24223e-05	2.43445e-06	2.51575e-05	0.195975	2.0252	10.334	0.352681	0.00037323	0.734826	0.2643	1.0561	0.289091
1395	K03293	0.0001202	6.91316e-05	0.000131763	0.57514	1.0962	1.90597	0.435872	0.137503	0.115353	0.784202	0.41495	0.333616
1396	K03294	8.62539e-05	6.30475e-05	9.67639e-05	0.730952	1.12185	1.53478	0.970512	0.340738	0.215986	0.536569	0.281155	0.414806
1397	K03296	2.17562e-06	1.29548e-06	7.4339e-07	0.595453	0.341691	0.573834	0.578742	0.127825	0.533352	0.753394	0.370819	0.971133
1398	K03297	1.34662e-07	0	9.18357e-08	0	0.68197	Inf	0.0778725	0.0231671	0.785589	0.906182	1.07791	0.692656
1399	K03299	5.01382e-06	5.3449e-07	9.20414e-06	0.106603	1.83575	17.2204	0.435872	9.89162e-05	0.802071	0.724787	1.26426	0.504468
1400	K03303	2.41821e-05	2.76015e-06	1.90164e-05	0.11414	0.786386	6.88964	0.185214	0.0648839	1.52442	2.64042	0.910602	0.966381
1401	K03304	3.31327e-06	1.19839e-07	5.3398e-06	0.0361695	1.61164	44.558	0.494665	0.00996803	1.62095	0.850592	1.2211	0.42776
1402	K03305	3.81548e-05	8.42377e-06	4.88307e-05	0.220779	1.27981	5.79678	0.190316	0.000884127	0.824313	0.868568	1.01622	0.277838
1403	K03306	6.88491e-08	1.20956e-07	6.28177e-08	1.75682	0.912397	0.519345	0.505896	0.567171	0.784989	1.38649	0.243741	0.707524
1404	K03307	3.42646e-06	1.86645e-06	4.79161e-06	0.544718	1.39841	2.56722	0.075256	0.00477959	0.702639	0.972664	0.705207	0.479979
1405	K03308	1.98557e-06	1.35059e-06	1.8486e-06	0.680204	0.93102	1.36874	0.630529	0.840751	0.467028	0.83255	0.0409874	0.179504
1406	K03309	9.06891e-08	3.73039e-07	2.16158e-07	4.11339	2.38351	0.579451	0.467275	0.823243	1.3159	1.59863	0.196548	0.972801
1407	K03310	6.12535e-06	3.77531e-06	9.16024e-06	0.616341	1.49546	2.42636	0.630529	0.25905	0.511323	0.928807	0.453473	0.301723
1408	K03311	3.19002e-05	3.98427e-05	3.31433e-05	1.24898	1.03897	0.831853	0.630529	0.436617	1.15325	1.25634	0.248521	0.589598
1409	K03312	5.8889e-06	6.15988e-07	1.30784e-05	0.104602	2.22086	21.2316	0.0232306	3.05926e-05	0.987446	0.575329	1.42293	0.232029
1410	K03313	5.47705e-06	3.36916e-07	1.0955e-05	0.0615142	2.00016	32.5154	0.035463	6.83236e-05	0.688203	0.531159	1.46735	0.140234
1411	K03314	3.56261e-06	1.07553e-07	6.02075e-06	0.0301892	1.68998	55.9796	0.247451	0.0014919	0.994517	0.562046	1.31997	0.154309
1412	K03315	3.72259e-05	2.76609e-05	4.05158e-05	0.743054	1.08838	1.46473	0.970512	0.436617	0.272561	0.682546	0.248126	0.436294
1413	K03316	1.80748e-05	7.05112e-06	2.96495e-05	0.390107	1.64038	4.20493	0.314999	0.000503759	0.209	0.52801	0.928952	0.317839
1414	K03317	3.33614e-08	1.94922e-09	3.16669e-08	0.0584275	0.949208	16.2459	0.503631	0.417091	0.758161	1.02506	0.423144	0.48417
1415	K03319	2.13051e-05	8.85426e-06	2.72582e-05	0.415593	1.27942	3.07855	0.481251	0.00590846	0.431536	0.784234	0.784488	0.256171
1416	K03320	2.79828e-05	1.29722e-05	3.53479e-05	0.463576	1.2632	2.7249	0.528849	0.00306742	0.3991	0.534541	0.718686	0.299823
1417	K03321	3.78972e-06	2.92067e-07	7.51278e-06	0.0770681	1.98241	25.7228	0.393048	0.00306742	1.30333	0.902103	1.28712	0.122391
1418	K03322	1.68216e-05	1.42872e-05	2.83596e-05	0.849336	1.6859	1.98496	0.630529	0.108344	0.847292	0.669191	0.469076	0.434346
1419	K03324	3.89833e-06	5.27903e-07	7.81661e-06	0.135418	2.00512	14.8069	0.105122	0.000274314	0.838471	0.605517	1.31111	0.0903887
1420	K03325	1.11033e-06	9.55188e-07	8.88334e-07	0.860273	0.800062	0.93001	0.247451	0.403111	0.630649	0.946524	0.164109	0.185733
1421	K03326	3.85505e-06	1.40698e-07	8.24888e-06	0.0364971	2.13976	58.6282	0.105122	0.00243211	0.981364	0.461212	1.23871	0.146563
1422	K03327	5.20914e-06	2.23827e-07	8.44335e-06	0.042968	1.62087	37.7227	0.075256	3.05926e-05	0.752281	0.523298	1.518	0.297004
1423	K03328	3.21883e-08	1.3503e-08	1.04883e-08	0.4195	0.325841	0.776735	0.330464	0.878561	0.690189	1.03994	0.0628926	0.509946
1424	K03329	1.1096e-06	3.02977e-08	1.98873e-06	0.027305	1.79229	65.6397	0.0357297	0.00159096	1.20559	1.28069	1.77406	0.372487
1425	K03332	2.33614e-07	7.97692e-08	3.29887e-07	0.341457	1.4121	4.13551	0.26665	0.00297879	1.45053	2.47868	1.29092	0.620394
1426	K03335	5.64028e-07	3.56836e-07	2.32605e-07	0.632656	0.412399	0.651854	0.165494	0.122267	0.95673	1.37662	0.514081	0.544747
1427	K03336	6.83068e-07	5.60542e-07	4.0647e-07	0.820624	0.595065	0.725138	0.481251	0.371155	0.456129	1.32738	0.393684	0.487202
1428	K03337	2.2571e-07	1.64868e-07	1.24771e-07	0.730439	0.552794	0.756797	0.405502	0.363679	0.668412	1.02267	0.273738	0.908233
1429	K03338	9.37e-07	5.94316e-07	4.61384e-07	0.634276	0.492405	0.776327	0.279861	0.25905	0.778131	1.37232	0.315983	0.558062
1430	K03340	2.2306e-06	1.79817e-06	2.15777e-06	0.806136	0.96735	1.19998	1	0.931394	0.463979	0.787216	0.00841052	0.267946
1431	K03346	2.46358e-05	1.49133e-05	2.50703e-05	0.605351	1.01764	1.68107	0.684211	0.436617	0.106976	0.727742	0.279603	0.338388
1432	K03366	4.36031e-06	4.54099e-06	7.14886e-06	1.04144	1.63953	1.57429	0.247451	0.371155	0.893735	1.06824	0.285289	0.606487
1433	K03367	4.31467e-06	5.15307e-06	8.00109e-06	1.19431	1.85439	1.55268	0.217563	0.436617	0.925708	0.888731	0.265437	0.558095
1434	K03385	5.08443e-06	2.41567e-07	1.22175e-05	0.0475111	2.40293	50.5762	0.0432571	4.07902e-06	0.847374	0.481991	1.64868	0.339187
1435	K03386	1.10433e-05	7.76571e-06	2.04569e-05	0.703204	1.85242	2.63426	1	0.0417171	0.559582	0.719046	0.704928	0.456746
1436	K03387	2.64501e-08	1.5157e-08	4.67051e-08	0.57304	1.76578	3.08143	0.925747	0.479652	0.393927	1.69782	0.343559	0.597519
1437	K03388	2.13873e-06	2.68125e-06	1.47786e-06	1.25366	0.690998	0.551183	0.075256	0.0014919	0.953188	0.780155	0.693408	0.192373
1438	K03389	4.73549e-07	5.57977e-07	5.7099e-07	1.17829	1.20577	1.02332	0.217563	0.618613	0.563201	1.1499	0.56202	0.66774
1439	K03390	2.86064e-08	2.25027e-08	2.94106e-08	0.786631	1.02811	1.30698	0.925747	0.817381	0.826735	2.45496	0.0993032	0.476193
1440	K03394	2.71749e-07	2.9381e-07	1.62408e-07	1.08118	0.597641	0.552766	0.704396	0.976541	0.260533	0.796462	0.201161	0.947491
1441	K03399	3.79269e-07	3.49366e-07	1.24441e-07	0.921156	0.328108	0.356192	0.909038	0.789654	0.389829	0.923393	0.0706495	0.721543
1442	K03402	1.45097e-05	1.01049e-05	2.69136e-05	0.696419	1.85486	2.66343	0.795936	0.026016	0.56002	0.597279	0.689354	0.432679
1443	K03407	4.29957e-06	9.62893e-07	5.54238e-06	0.223951	1.28905	5.75597	0.165494	0.154081	0.510678	0.462133	0.255738	0.394122
1444	K03408	7.52259e-06	2.39862e-06	6.39697e-06	0.318856	0.850368	2.66693	0.279861	0.284681	0.423894	0.57233	0.389134	0.381762
1445	K03410	1.49216e-07	3.00146e-07	1.75188e-07	2.01149	1.17405	0.583675	0.622653	0.535555	0.552959	1.09352	0.279033	0.908324
1446	K03411	1.00951e-07	1.02066e-07	3.58396e-09	1.01104	0.0355019	0.0351142	0.608702	0.0137743	0.597812	0.771558	1.11288	0.802316
1447	K03412	3.93401e-06	1.38758e-07	7.38713e-06	0.0352713	1.87776	53.2377	0.120665	0.0041077	1.10998	0.479698	1.37402	0.301674
1448	K03413	2.51505e-05	1.46204e-05	1.73459e-05	0.581316	0.689686	1.18642	0.578742	0.840751	0.174516	0.554402	0.0172028	0.216338
1449	K03414	2.20408e-06	7.60548e-08	4.10587e-06	0.0345064	1.86285	53.9856	0.220303	0.00187005	0.960441	0.846619	1.50069	0.609044
1450	K03415	3.26669e-09	3.7834e-08	3.6498e-09	11.5818	1.11728	0.0964688	0.503631	0.333198	0.994826	1.06425	0.442257	0.57957
1451	K03417	4.77915e-06	2.16361e-07	1.01279e-05	0.0452718	2.1192	46.8105	0.520366	0.00590846	1.79706	0.569026	1.05427	0.183031
1452	K03424	2.99329e-05	2.35435e-05	4.14309e-05	0.786542	1.38413	1.75976	0.970512	0.752095	1.00798	0.798329	0.214131	0.527688
1453	K03425	5.46758e-06	9.24428e-08	1.15276e-05	0.0169074	2.10836	124.7	0.0518324	0.00237581	1.08891	0.668844	1.85101	0.587838
1454	K03426	6.24126e-06	6.03223e-07	1.23115e-05	0.0966508	1.97261	20.4096	0.247451	0.00037323	0.745204	0.384401	1.22571	0.190426
1455	K03427	1.74953e-05	1.53661e-05	1.64151e-05	0.8783	0.938256	1.06826	0.14314	0.625096	0.38106	0.702044	0.102536	0.288391
1456	K03430	1.17329e-07	3.44482e-08	1.78147e-07	0.293603	1.51836	5.17146	0.518182	0.0163573	0.360424	1.18617	1.10452	0.886234
1457	K03431	4.0364e-05	3.24779e-05	4.8092e-05	0.804626	1.19146	1.48076	0.578742	0.340738	0.253772	0.619092	0.295433	0.431321
1458	K03435	4.90095e-06	1.85547e-07	1.154e-05	0.0378594	2.35464	62.1943	0.14314	0.00156365	0.775887	0.42254	1.36616	0.508196
1459	K03436	3.60192e-05	2.17237e-05	2.97364e-05	0.603116	0.82557	1.36884	0.578742	0.931394	0.0812428	0.939542	0.0977598	0.335563
1460	K03437	5.25008e-06	4.74313e-06	7.42262e-06	0.903439	1.41381	1.56492	0.393048	0.403111	0.763548	0.914817	0.271596	0.575748
1461	K03438	3.50354e-05	2.04491e-05	3.82719e-05	0.583671	1.09238	1.87156	0.247451	0.108344	0.209201	0.630667	0.464679	0.381267
1462	K03439	3.20676e-05	1.94369e-05	3.87972e-05	0.606123	1.20986	1.99606	0.247451	0.122267	0.248871	0.411299	0.447571	0.338464
1463	K03442	3.39002e-06	2.43214e-07	7.19043e-06	0.0717441	2.12106	29.5642	0.101504	0.00043008	0.872092	0.676273	1.49326	0.654614
1464	K03445	2.03253e-07	1.53022e-08	6.52178e-07	0.0752863	3.2087	42.62	0.104231	0.00353434	0.752209	0.800878	1.4364	0.432522
1465	K03446	4.65421e-06	2.02299e-07	9.94517e-06	0.0434658	2.13681	49.1608	0.0819837	0.00232317	0.911595	0.416129	1.3183	0.267805
1466	K03449	1.12238e-05	4.71438e-06	2.34675e-05	0.420035	2.09087	4.97785	0.853428	0.00477959	0.76419	0.366969	0.845181	0.463229
1467	K03451	3.33941e-08	1.55415e-07	4.57529e-08	4.65397	1.37009	0.294391	0.100812	0.0940406	1.5624	1.10152	0.768344	1.03006
1468	K03453	4.55745e-07	3.07046e-07	5.04891e-07	0.673722	1.10783	1.64435	0.61852	1	0.561881	1.25368	0.201225	0.623679
1469	K03455	2.44113e-05	2.83346e-06	2.50196e-05	0.116071	1.02492	8.83006	0.105122	0.00384448	1.46464	1.77424	1.14301	0.434535
1470	K03457	2.60224e-09	1.78804e-08	1.15284e-08	6.87114	4.4302	0.644755	0.503631	1	0.586458	1.53215	0.013881	0.455358
1471	K03459	1.64097e-06	8.52517e-08	4.9968e-06	0.0519519	3.04502	58.6123	0.130425	0.00232317	0.779938	0.367829	1.42246	0.479611
1472	K03465	6.30071e-07	1.51614e-06	7.15968e-07	2.4063	1.13633	0.472231	0.00208924	0.00243211	1.62623	0.812311	0.757419	0.513865
1473	K03466	5.54778e-06	4.49827e-06	7.95851e-06	0.810824	1.43454	1.76924	0.481251	0.0559111	0.562506	0.719295	0.472207	0.475609
1474	K03469	1.8309e-05	1.869e-05	2.96456e-05	1.02081	1.61918	1.58617	0.578742	0.54577	1.20429	0.72332	0.210147	0.536653
1475	K03470	3.2469e-05	2.21604e-05	3.58206e-05	0.682508	1.10322	1.61643	0.352681	0.212499	0.281869	0.572949	0.361805	0.409198
1476	K03471	3.18618e-08	1.59642e-08	1.09385e-07	0.501045	3.43311	6.8519	0.45151	0.0379895	0.328305	0.430671	0.81662	0.481753
1477	K03472	4.70173e-06	2.88341e-07	1.04731e-05	0.0613265	2.2275	36.322	0.435872	0.00840126	1.02363	0.428115	1.12894	0.375493
1478	K03473	3.72371e-06	1.40598e-07	7.42858e-06	0.0377574	1.99494	52.8357	0.0146896	0.000503759	1.14265	0.335468	1.53509	0.162642
1479	K03474	4.84285e-06	5.34081e-07	1.02498e-05	0.110282	2.11648	19.1915	0.0146896	3.05926e-05	0.856152	0.971468	1.39969	0.226267
1480	K03475	6.02446e-06	6.83916e-07	1.28652e-05	0.113523	2.13549	18.8111	0.0892096	4.5889e-05	0.691412	0.433777	1.39958	0.191955
1481	K03476	6.28003e-06	1.56046e-06	1.05863e-05	0.24848	1.68571	6.78408	0.0524259	0.000669979	0.792477	0.356282	0.945173	0.421471
1482	K03477	4.86033e-06	2.24589e-07	1.14787e-05	0.0462087	2.36171	51.1097	0.190316	0.00306742	0.782201	0.349438	1.19041	0.449305
1483	K03478	3.70818e-06	1.44135e-07	7.09207e-06	0.0388695	1.91255	49.2043	0.211606	0.00232317	1.16125	0.384138	1.32246	0.303249
1484	K03482	3.66808e-06	1.28217e-07	8.47008e-06	0.0349548	2.30913	66.0605	0.543831	0.00447834	1.76789	0.427844	1.24335	0.329079
1485	K03483	4.63454e-07	2.2207e-07	5.40039e-07	0.479163	1.16525	2.43184	0.500535	0.734873	1.22477	1.34586	0.371509	0.549719
1486	K03484	1.677e-05	6.57966e-06	2.11689e-05	0.392346	1.2623	3.21732	0.528849	0.026016	0.370929	0.706128	0.651175	0.34559
1487	K03485	2.6129e-06	1.39497e-07	6.03952e-06	0.0533879	2.31143	43.2949	0.288099	0.00591175	1.57204	0.369065	1.3132	0.219814
1488	K03486	9.66953e-06	5.19091e-06	1.00434e-05	0.536831	1.03867	1.93481	0.911797	0.234983	0.205038	1.23109	0.408669	0.26146
1489	K03487	4.82911e-06	1.84488e-07	1.01317e-05	0.0382034	2.09805	54.918	0.325569	0.00591175	1.06051	0.557343	1.21335	0.321652
1490	K03488	3.27263e-05	3.3332e-06	4.21557e-05	0.101851	1.28813	12.6472	0.035463	0.00384448	1.31995	2.26413	1.26115	0.554205
1491	K03489	9.15959e-06	1.26996e-05	7.70593e-06	1.38648	0.841296	0.606787	0.190316	0.0417171	1.08905	1.40663	0.503881	0.567872
1492	K03490	3.59464e-06	1.13329e-07	6.64358e-06	0.0315272	1.84819	58.6222	0.160392	0.00254317	0.898278	0.505571	1.44446	0.528699
1493	K03491	6.09278e-07	2.53448e-07	6.39269e-07	0.415982	1.04922	2.52228	0.786908	0.531078	0.107169	0.949061	0.288535	0.784347
1494	K03492	2.31483e-05	1.60713e-05	2.07024e-05	0.694276	0.894342	1.28817	0.528849	0.88588	0.0829044	0.867637	0.077054	0.258166
1495	K03495	4.26919e-05	2.68554e-05	4.71088e-05	0.629051	1.10346	1.75416	0.393048	0.25905	0.346983	0.993031	0.380204	0.368324
1496	K03496	6.38791e-05	6.3879e-05	6.3391e-05	0.999999	0.992359	0.99236	0.684211	0.471586	0.130216	0.261783	0.0762658	0.288635
1497	K03497	3.8347e-05	4.66641e-05	5.29603e-05	1.21689	1.38108	1.13493	0.279861	0.625096	0.507927	1.0613	0.124762	0.18962
1498	K03498	1.09439e-05	6.26819e-06	2.22499e-05	0.572754	2.03308	3.54965	0.970512	0.00477959	0.669145	0.561348	0.739581	0.386267
1499	K03499	2.58456e-05	9.64035e-06	3.34036e-05	0.372997	1.29243	3.46498	0.105122	0.0014919	0.652156	0.714057	0.850371	0.23076
1500	K03500	2.57441e-05	1.4849e-05	2.99283e-05	0.576793	1.16253	2.01551	0.393048	0.0484037	0.179782	0.663892	0.511464	0.360811
1501	K03501	3.64576e-05	2.13671e-05	4.57505e-05	0.58608	1.25489	2.14116	0.393048	0.108344	0.168108	0.659862	0.520834	0.357895
1502	K03502	7.32226e-06	5.27019e-06	1.33205e-05	0.719749	1.81918	2.52752	1	0.015536	0.588434	0.619917	0.660144	0.430969
1503	K03503	4.16073e-06	1.10559e-07	8.79746e-06	0.026572	2.1144	79.5726	0.0636223	0.00308087	0.908881	0.487998	1.34451	0.490463
1504	K03516	7.18172e-06	1.58042e-07	1.40745e-05	0.0220062	1.95977	89.0554	0.0164272	0.00194999	1.31537	0.99476	1.66714	0.49156
1505	K03517	5.08961e-06	7.17052e-07	9.54308e-06	0.140885	1.87501	13.3088	0.105122	4.07902e-06	0.541793	1.03065	1.27343	0.403786
1506	K03518	1.67643e-06	1.55303e-06	1.47279e-06	0.926391	0.878528	0.948334	0.853428	0.340738	0.264434	0.728177	0.380492	0.27478
1507	K03521	1.06745e-05	4.80227e-06	1.52439e-05	0.449885	1.42807	3.17431	0.075256	0.000503759	0.671311	1.0813	0.825508	0.323229
1508	K03522	1.20715e-05	4.44311e-06	1.48263e-05	0.368067	1.22821	3.33692	0.0114962	0.000884127	1.22918	1.10724	0.890816	0.364727
1509	K03523	4.11459e-06	4.08881e-06	6.40595e-06	0.993734	1.55689	1.56671	0.165494	0.508007	0.973538	0.88839	0.250799	0.629176
1510	K03524	8.65346e-06	4.27355e-06	1.84365e-05	0.493854	2.13054	4.31411	0.970512	0.00191102	0.831404	0.516449	0.824724	0.385385
1511	K03525	1.78543e-06	7.8755e-07	1.21479e-06	0.441099	0.680392	1.54249	0.684211	0.708831	0.420986	0.991896	0.391258	0.4095
1512	K03526	7.82373e-06	2.19027e-06	1.24138e-05	0.279952	1.58669	5.66772	0.435872	0.000197832	0.475892	0.451663	0.905173	0.300551
1513	K03527	1.76867e-06	8.22355e-07	9.73943e-07	0.464956	0.550664	1.18434	0.795936	0.508007	0.24088	0.708931	0.232037	0.309729
1514	K03528	4.14101e-06	2.05685e-07	8.25603e-06	0.0496703	1.99372	40.1391	0.472009	0.00477959	1.91091	0.48757	1.15072	0.267774
1515	K03529	2.67046e-06	8.63666e-07	8.80201e-07	0.323415	0.329607	1.01915	0.911797	0.27828	0.507979	0.846934	0.76322	0.724705
1516	K03530	3.39567e-05	2.42292e-05	3.97883e-05	0.713532	1.17174	1.64216	0.970512	0.0484037	0.321714	0.492952	0.468753	0.406597
1517	K03531	3.26244e-05	2.38447e-05	3.01669e-05	0.730884	0.924673	1.26514	0.970512	0.931394	0.254559	0.680584	0.105288	0.309544
1518	K03532	2.96255e-06	1.1799e-07	6.03718e-06	0.0398271	2.03783	51.167	0.272314	0.00190899	1.24655	0.955164	1.29335	0.322536
1519	K03533	1.88585e-06	3.35729e-08	3.62466e-06	0.0178025	1.92203	107.964	0.0883936	0.000930406	0.998954	0.272287	1.79973	0.470738
1520	K03534	5.14867e-06	4.38904e-07	1.28172e-05	0.0852461	2.48941	29.2027	0.0232306	0.000197832	0.927892	0.489605	1.40718	0.264489
1521	K03535	3.2572e-06	9.56892e-08	5.70518e-06	0.0293777	1.75156	59.622	0.165494	0.00243211	1.00845	0.398308	1.26445	0.211433
1522	K03536	5.87227e-05	3.70333e-05	5.69329e-05	0.630647	0.96952	1.53734	0.853428	0.403111	0.087712	0.853179	0.261952	0.384771
1523	K03543	4.96012e-06	2.0003e-07	1.02212e-05	0.0403276	2.06067	51.0981	0.10398	0.00372037	0.885849	0.367847	1.35513	0.203049
1524	K03544	3.84902e-05	2.55386e-05	4.5291e-05	0.66351	1.17669	1.77343	0.247451	0.0643292	0.271319	0.607388	0.467503	0.356135
1525	K03545	3.02438e-05	2.10554e-05	2.83655e-05	0.696189	0.937893	1.34718	0.853428	0.508007	0.141563	0.627048	0.192304	0.402461
1526	K03546	4.76279e-06	6.98962e-06	7.9982e-06	1.46755	1.67931	1.1443	0.0630128	0.708831	1.51181	0.581145	0.0669403	0.394416
1527	K03547	1.1032e-05	8.67134e-06	2.19732e-05	0.786017	1.99177	2.534	0.795936	0.0484037	0.828942	0.552917	0.608139	0.489832
1528	K03548	3.71956e-06	1.65922e-07	7.49163e-06	0.0446079	2.01411	45.1515	0.306761	0.00493566	1.3934	0.562056	1.28617	0.271658
1529	K03549	4.03247e-05	1.05846e-05	3.4777e-05	0.262484	0.862424	3.28562	0.739364	0.122267	0.330227	0.977139	0.530575	0.387799
1530	K03550	3.30333e-05	1.97235e-05	3.66488e-05	0.597079	1.10945	1.85812	0.314999	0.122267	0.158266	0.661767	0.419846	0.414436
1531	K03551	5.39638e-05	3.35673e-05	5.03674e-05	0.622034	0.933355	1.50049	0.217563	0.154081	0.574857	0.729581	0.358954	0.349965
1532	K03553	7.3123e-05	5.97254e-05	6.37952e-05	0.81678	0.872436	1.06814	0.279861	0.931394	0.166984	0.614329	0.0155181	0.119248
1533	K03554	4.77412e-06	2.21286e-07	8.49781e-06	0.0463512	1.77998	38.4019	0.677471	0.000669979	1.7997	1.15764	1.41015	0.18156
1534	K03555	3.54829e-06	3.1768e-06	3.26756e-06	0.895305	0.920883	1.02857	0.911797	0.752095	0.171821	0.572627	0.0416844	0.234093
1535	K03557	5.6886e-06	3.86065e-07	1.16093e-05	0.0678665	2.04081	30.0709	0.595314	0.000197832	2.18601	1.02354	1.42159	0.521067
1536	K03558	6.27981e-06	1.1776e-06	1.15461e-05	0.187522	1.83861	9.80478	0.0524259	0.000274314	0.679762	0.475666	1.15735	0.28111
1537	K03559	5.57427e-06	4.87144e-07	1.17148e-05	0.0873915	2.10157	24.0478	0.0185434	1.22371e-05	0.736588	0.490772	1.3893	0.316115
1538	K03560	4.74979e-06	2.2308e-07	9.75806e-06	0.0469662	2.05442	43.7425	0.0819837	0.00037323	0.926293	0.406588	1.42873	0.371336
1539	K03561	5.01447e-06	4.8609e-07	1.16513e-05	0.0969374	2.32353	23.9694	0.0524259	6.83236e-05	0.753662	0.24877	1.39965	0.427353
1540	K03562	5.52029e-06	1.56173e-06	6.65655e-06	0.282907	1.20583	4.26229	0.279861	0.284681	0.429993	0.423324	0.479303	0.410091
1541	K03563	1.30884e-05	9.04382e-07	1.32387e-05	0.0690981	1.01148	14.6384	0.123005	0.0417171	0.684871	0.283922	0.88211	0.251952
1542	K03564	4.94584e-06	7.80961e-07	9.81949e-06	0.157903	1.9854	12.5736	0.314999	0.000503759	0.576339	0.386264	1.24611	0.365385
1543	K03565	2.56909e-05	1.32184e-05	3.43867e-05	0.514515	1.33848	2.60143	0.217563	0.026016	0.228408	0.61586	0.640554	0.327662
1544	K03566	4.48109e-06	2.47191e-07	1.02292e-05	0.0551632	2.28274	41.3816	0.435872	0.00910937	0.848493	0.433538	1.03064	0.391567
1545	K03568	5.14625e-06	2.39306e-07	1.21762e-05	0.0465011	2.36604	50.8813	0.247451	0.00243211	1.11968	0.606987	1.17524	0.290593
1546	K03569	8.35496e-05	8.16884e-05	8.13738e-05	0.977724	0.973959	0.996149	0.795936	0.796094	0.46283	0.890841	0.0458891	0.245639
1547	K03570	1.99708e-05	5.74065e-06	2.85397e-05	0.287453	1.42907	4.97151	0.123005	0.000197832	0.818408	0.816546	0.996631	0.26446
1548	K03571	1.50862e-05	1.39637e-05	2.40606e-05	0.925593	1.59487	1.72308	0.578742	0.666477	1.24469	0.912517	0.229119	0.49144
1549	K03572	3.19278e-05	2.00648e-05	3.58017e-05	0.628443	1.12133	1.7843	0.352681	0.212499	0.162523	0.613717	0.405124	0.365868
1550	K03573	3.33952e-06	1.20608e-07	6.41408e-06	0.0361153	1.92066	53.1812	0.241145	0.00384448	1.28808	0.573077	1.30864	0.281569
1551	K03574	1.22157e-05	8.03529e-06	1.79226e-05	0.657782	1.46717	2.23048	1	0.584845	1.03664	0.794667	0.253942	0.535984
1552	K03575	5.81562e-06	7.57782e-07	7.70746e-06	0.130301	1.3253	10.1711	0.0524259	0.000884127	0.711861	0.746274	1.12435	0.327835
1553	K03576	5.73792e-06	3.68448e-07	1.36805e-05	0.0642127	2.38422	37.13	0.314999	0.000503759	0.806117	0.392107	1.49307	0.327018
1554	K03577	3.52679e-06	1.16828e-07	5.94993e-06	0.0331258	1.68706	50.9291	0.11842	0.00434044	0.90141	0.291998	1.29558	0.386129
1555	K03578	3.07217e-08	4.12073e-08	3.2632e-08	1.34131	1.06218	0.791898	0.925747	0.433465	0.455461	0.917048	0.32269	1.09792
1556	K03579	2.51212e-08	3.20897e-08	2.72874e-08	1.27739	1.08623	0.850349	0.956883	0.444887	0.115431	0.941054	0.320585	0.850284
1557	K03581	1.25906e-05	1.02546e-05	1.4268e-05	0.814465	1.13322	1.39137	0.684211	0.88588	0.326268	0.409037	0.0645389	0.304156
1558	K03583	1.35927e-06	8.35312e-08	4.06937e-06	0.0614529	2.99379	48.7168	0.232284	0.00159096	0.739614	0.625356	1.84085	0.506862
1559	K03584	2.81024e-05	1.74516e-05	3.58692e-05	0.621001	1.27638	2.05535	0.279861	0.122267	0.213711	0.434811	0.488024	0.39144
1560	K03585	7.39561e-06	1.76827e-06	1.12927e-05	0.239098	1.52694	6.38628	0.0432571	0.00477959	0.940508	0.597722	1.02494	0.314591
1561	K03586	5.32893e-09	1.45603e-09	1.08331e-08	0.273231	2.03288	7.44014	1	0.721452	NA	NA	0.224985	0.608713
1562	K03587	7.47545e-06	4.84525e-07	1.65114e-05	0.0648155	2.20876	34.0776	0.165494	0.00115232	1.09827	0.797278	1.37343	0.250559
1563	K03588	1.00559e-05	5.24897e-06	1.76074e-05	0.52198	1.75095	3.35444	0.970512	0.015536	0.434413	0.45867	0.693659	0.397893
1564	K03589	2.76992e-05	1.45167e-05	3.29925e-05	0.524083	1.1911	2.27273	0.279861	0.0643292	0.20441	0.672485	0.553216	0.338055
1565	K03590	1.48516e-05	8.51736e-06	1.9856e-05	0.573499	1.33696	2.33123	0.795936	0.108344	0.347155	0.563751	0.506524	0.346617
1566	K03591	6.19197e-07	6.09572e-08	2.48147e-06	0.0984457	4.00757	40.7084	0.511496	0.00886916	1.48144	1.01783	1.23587	0.444705
1567	K03592	2.81283e-06	1.9035e-07	6.24324e-06	0.0676721	2.21956	32.7987	0.325569	0.000884127	1.13354	0.657954	1.38348	0.407931
1568	K03593	4.34126e-06	3.20768e-07	9.06963e-06	0.0738882	2.08917	28.2747	0.0892096	0.000141746	0.778213	0.532926	1.42293	0.281777
1569	K03594	4.14251e-07	2.67191e-08	2.41648e-07	0.0644997	0.583338	9.04403	0.0283246	0.0831882	1.64255	1.23035	0.931212	0.485
1570	K03595	2.86232e-05	2.07005e-05	3.12629e-05	0.723208	1.09222	1.51025	0.435872	0.284681	0.242268	0.373453	0.296346	0.417496
1571	K03596	2.68791e-05	2.17267e-05	2.32741e-05	0.808314	0.865884	1.07122	0.528849	0.625096	0.182279	0.277705	0.121726	0.370069
1572	K03597	4.40941e-06	2.10694e-07	9.42642e-06	0.0477828	2.13779	44.7398	0.224725	0.00493566	1.81517	0.493679	1.1736	0.297204
1573	K03598	4.52336e-06	1.8665e-07	9.63245e-06	0.0412636	2.12949	51.607	0.198596	0.00493566	0.994843	0.459593	1.30039	0.303353
1574	K03599	4.90282e-06	2.32792e-07	1.05607e-05	0.0474813	2.15401	45.3655	0.247451	0.00646229	0.805739	0.264677	0.99929	0.237534
1575	K03600	4.93684e-06	3.03423e-07	1.13021e-05	0.0614609	2.28935	37.2488	0.279861	0.00590846	1.30211	0.723867	1.06872	0.299735
1576	K03601	3.41076e-05	2.15056e-05	3.69588e-05	0.630521	1.0836	1.71857	0.352681	0.371155	0.270794	0.528586	0.359332	0.38333
1577	K03602	3.64741e-05	2.22644e-05	4.19279e-05	0.610418	1.14953	1.88318	0.393048	0.122267	0.272863	0.557893	0.43034	0.38811
1578	K03603	3.62791e-06	1.07069e-07	7.52552e-06	0.0295126	2.07434	70.2865	0.119824	0.00367553	0.975949	0.307286	1.33992	0.444822
1579	K03604	4.08521e-06	1.96645e-07	7.84473e-06	0.0481359	1.92027	39.8928	0.185214	0.00447834	0.97458	0.539218	1.32901	0.237565
1580	K03605	8.58301e-06	4.70417e-07	1.82007e-05	0.0548079	2.12055	38.6906	0.123005	0.000884127	0.774015	0.25568	1.40183	0.133778
1581	K03606	2.07896e-06	7.94942e-08	4.35732e-06	0.0382375	2.09592	54.8131	0.240613	0.0014919	1.54014	0.44472	1.30105	0.284332
1582	K03607	4.04059e-06	1.36834e-07	8.07652e-06	0.0338649	1.99885	59.0241	0.105122	0.0041077	0.865665	0.447951	1.34347	0.310359
1583	K03608	4.59597e-06	5.46817e-07	9.36365e-06	0.118977	2.03736	17.1239	0.0961785	9.89162e-05	0.70601	0.827379	1.48511	0.307095
1584	K03609	5.89668e-06	1.5917e-06	8.95917e-06	0.269932	1.51936	5.62868	0.0630128	0.000503759	0.591835	0.496971	0.875721	0.312707
1585	K03610	3.93637e-06	9.99925e-08	7.34435e-06	0.0254022	1.86577	73.449	0.074562	0.0014033	0.871956	0.651521	1.59449	0.367004
1586	K03611	3.32048e-06	1.10412e-07	5.93081e-06	0.033252	1.78613	53.7151	0.192804	0.0012488	1.01808	0.561887	1.53118	0.575562
1587	K03612	3.84122e-06	2.18709e-07	7.38997e-06	0.0569375	1.92386	33.789	0.0432571	4.5889e-05	0.637136	1.15209	1.44384	0.362239
1588	K03613	3.00625e-06	1.46197e-06	4.10159e-06	0.486309	1.36436	2.80553	0.578742	0.191532	0.280394	0.550401	0.50703	0.414014
1589	K03614	4.56437e-06	6.76148e-07	7.8005e-06	0.148136	1.709	11.5367	0.075256	9.89162e-05	0.673675	0.668874	1.19731	0.246009
1590	K03615	1.88851e-06	7.06037e-07	3.04546e-06	0.37386	1.61263	4.31346	0.247451	0.00477959	0.759555	1.40589	0.921239	0.524501
1591	K03616	4.04756e-06	7.96396e-07	6.92549e-06	0.19676	1.71103	8.69604	0.217563	7.13828e-06	1.08975	1.30786	1.09552	0.374063
1592	K03617	5.50259e-06	1.15806e-06	8.41379e-06	0.210457	1.52906	7.26544	0.0524259	0.000141746	0.75784	0.979406	1.00614	0.267566
1593	K03618	3.78217e-06	1.39017e-07	7.4881e-06	0.0367557	1.97984	53.8648	0.107669	0.0027646	1.02848	0.437076	1.55031	0.432475
1594	K03619	3.85455e-06	1.17603e-07	8.56539e-06	0.0305101	2.22215	72.8333	0.338267	0.00372037	1.62789	0.991955	1.46467	0.477045
1595	K03620	4.34885e-06	2.52362e-07	8.93903e-06	0.0580296	2.05549	35.4214	0.403906	0.00705854	1.94884	0.553283	1.13534	0.385981
1596	K03621	4.0102e-05	2.44051e-05	3.75748e-05	0.608576	0.936981	1.53963	0.14314	0.471586	0.209792	0.730385	0.305721	0.344179
1597	K03623	4.61445e-06	2.51621e-07	1.0095e-05	0.0545289	2.18769	40.1197	0.412191	0.00245585	1.49231	1.29653	1.55741	0.795554
1598	K03624	6.67837e-05	4.19304e-05	7.07792e-05	0.627853	1.05983	1.68802	0.247451	0.212499	0.374849	0.891086	0.354899	0.382398
1599	K03625	2.55827e-05	1.91028e-05	2.61535e-05	0.746707	1.02231	1.36909	0.970512	0.840751	0.188599	0.557082	0.18028	0.404732
1600	K03628	1.91134e-05	1.1697e-05	1.86162e-05	0.611982	0.973991	1.59154	0.279861	0.752095	0.308532	0.353697	0.164082	0.296501
1601	K03629	4.13443e-05	2.3693e-05	4.68894e-05	0.573067	1.13412	1.97904	0.393048	0.0956428	0.146799	0.658396	0.473155	0.335616
1602	K03630	3.4393e-05	1.79107e-05	3.56549e-05	0.520767	1.03669	1.9907	0.279861	0.122267	0.262515	0.903169	0.481996	0.34244
1603	K03631	7.10547e-06	4.55307e-06	1.33475e-05	0.640784	1.87848	2.93153	0.970512	0.00885147	0.661717	0.516054	0.708341	0.424584
1604	K03632	5.25111e-07	2.15992e-08	1.49628e-06	0.0411326	2.84945	69.2747	0.49613	0.00232317	1.05087	0.239563	1.43906	0.22793
1605	K03633	3.1753e-06	1.43831e-07	4.68431e-06	0.0452968	1.47523	32.5681	0.630529	0.000141746	1.30713	0.757587	1.39011	0.437147
1606	K03634	4.36184e-06	1.7238e-07	9.07653e-06	0.03952	2.0809	52.6543	0.211606	0.00372037	1.12693	0.874727	1.17519	0.55947
1607	K03635	4.45298e-06	1.90591e-07	9.9006e-06	0.0428008	2.22337	51.9468	0.185214	0.00367553	0.860106	0.427224	1.25575	0.531577
1608	K03636	5.1575e-06	1.17417e-07	1.1215e-05	0.0227662	2.17451	95.5149	0.0246433	0.00237569	1.42647	0.991225	1.58598	0.549658
1609	K03637	6.15748e-06	2.44558e-06	1.11928e-05	0.397172	1.81776	4.57675	0.528849	0.108344	0.557849	0.383053	0.601142	0.3041
1610	K03638	4.16849e-06	1.92101e-07	8.94256e-06	0.0460841	2.14527	46.5512	0.271227	0.00901892	0.895207	0.905911	1.17903	0.543991
1611	K03639	4.60044e-06	2.71827e-07	8.99025e-06	0.0590872	1.95422	33.0734	0.212122	0.000197832	1.31504	1.254	1.11095	0.27347
1612	K03640	1.41108e-06	9.53156e-07	5.94331e-07	0.675479	0.421188	0.62354	0.630529	0.207964	0.450381	0.68083	0.616263	0.862588
1613	K03641	7.1285e-06	1.87184e-06	9.40084e-06	0.262586	1.31877	5.02223	0.14314	0.108344	0.460552	0.448187	0.635628	0.373114
1614	K03642	3.02911e-06	2.84462e-07	5.15596e-06	0.0939095	1.70214	18.1253	0.075256	0.00725148	0.737727	0.454683	1.21375	0.378545
1615	K03643	3.38144e-06	1.15771e-07	6.73433e-06	0.0342371	1.99155	58.1694	0.0950518	0.00153063	0.911285	0.637151	1.59149	0.642369
1616	K03644	4.97966e-06	3.87457e-07	1.00913e-05	0.077808	2.02651	26.045	0.0185434	6.83236e-05	1.02955	0.590205	1.41845	0.316411
1617	K03645	4.51821e-06	1.60055e-07	9.22846e-06	0.0354244	2.0425	57.6582	0.443631	0.00334532	1.3349	0.851637	1.55267	0.403524
1618	K03646	1.18704e-06	4.07724e-08	2.25775e-06	0.0343479	1.902	55.3745	0.182553	0.00372037	1.10332	0.3405	1.43075	0.241533
1619	K03647	2.41224e-05	9.48035e-06	3.70741e-05	0.39301	1.53691	3.91062	0.352681	0.00191102	0.177229	0.632091	0.879341	0.306424
1620	K03648	2.9391e-05	1.51428e-05	3.66591e-05	0.515218	1.24729	2.42089	0.352681	0.010735	0.209506	0.574407	0.628436	0.251773
1621	K03649	4.62191e-06	1.77308e-07	1.11772e-05	0.0383624	2.41832	63.0387	0.137472	0.0014033	0.879811	0.900755	1.76923	0.594215
1622	K03650	4.85493e-05	3.07885e-05	5.34213e-05	0.63417	1.10035	1.73511	0.435872	0.284681	0.195261	0.560355	0.366969	0.382989
1623	K03651	2.95597e-06	7.13357e-08	4.24856e-06	0.0241327	1.43728	59.5572	0.120665	0.00251021	0.873717	0.441804	1.2691	0.245484
1624	K03652	3.86291e-05	2.62975e-05	3.70496e-05	0.680768	0.959111	1.40887	0.911797	0.796094	0.291578	0.779536	0.159446	0.362233
1625	K03654	2.74651e-05	1.40333e-05	3.49188e-05	0.510949	1.27139	2.48829	0.0892096	0.00885147	0.701677	0.595209	0.68198	0.333644
1626	K03655	1.09417e-05	5.53714e-06	1.03211e-05	0.506057	0.943278	1.86397	0.0630128	0.0484037	1.36061	0.607217	0.473368	0.507858
1627	K03656	7.33753e-07	6.16001e-08	1.25105e-06	0.0839521	1.705	20.3092	0.323926	0.0201789	0.775315	0.452853	1.01457	0.636511
1628	K03657	3.23712e-06	1.5904e-06	2.42436e-06	0.491299	0.748925	1.52437	0.481251	0.212499	0.32486	0.255383	0.283462	0.35641
1629	K03658	1.81926e-07	7.11586e-08	2.14249e-07	0.391141	1.17767	3.01087	0.157522	0.0241082	1.62227	2.39446	1.01866	0.938383
1630	K03664	3.56928e-05	2.08187e-05	4.32759e-05	0.583274	1.21245	2.0787	0.352681	0.0417171	0.238086	0.723157	0.532661	0.333703
1631	K03665	5.02253e-05	2.51182e-05	5.03449e-05	0.50011	1.00238	2.00432	0.247451	0.0559111	0.642048	0.81779	0.520316	0.305973
1632	K03666	5.21015e-06	9.07022e-07	1.23742e-05	0.174087	2.37502	13.6427	0.481251	0.00725148	0.617581	0.695676	0.983403	0.266228
1633	K03667	3.21391e-05	2.52821e-05	3.02907e-05	0.786647	0.942487	1.19811	0.630529	0.625096	0.294161	0.635892	0.157539	0.509614
1634	K03668	3.45639e-06	1.27531e-07	6.58254e-06	0.0368971	1.90445	51.6153	0.443631	0.00153063	1.15554	0.951397	1.53485	0.425727
1635	K03669	1.24057e-06	9.4088e-08	5.42521e-06	0.0758425	4.37316	57.661	0.165494	0.00493566	0.814305	0.394371	1.3668	0.28089
1636	K03670	3.77124e-06	1.26107e-07	7.63639e-06	0.0334393	2.0249	60.5547	0.165494	0.00156365	0.865044	0.347434	1.42369	0.176812
1637	K03671	2.28129e-05	3.44626e-05	2.74866e-05	1.51066	1.20487	0.797578	0.075256	0.508007	1.18783	1.06275	0.20511	0.584908
1638	K03672	4.82432e-06	2.05826e-07	1.00177e-05	0.0426642	2.07651	48.671	0.381069	0.00447834	1.47787	0.580397	1.39095	0.606554
1639	K03673	5.16462e-06	2.63305e-07	1.13553e-05	0.0509824	2.19867	43.126	0.217563	0.0117899	0.758354	0.359926	1.1824	0.457092
1640	K03674	4.55981e-06	2.87301e-07	8.94359e-06	0.0630072	1.96139	31.1297	0.362536	0.0191463	1.77949	1.57169	1.04887	0.809113
1641	K03675	3.15333e-06	9.49884e-08	5.18758e-06	0.0301232	1.64511	54.6128	0.220303	0.0012488	1.11788	0.301961	1.59655	0.528174
1642	K03676	5.51183e-06	3.06741e-07	1.44339e-05	0.0556515	2.61871	47.0556	0.469315	0.00758472	1.70144	0.77946	1.15958	0.51669
1643	K03683	4.25508e-06	1.50686e-07	7.72356e-06	0.0354132	1.81514	51.256	0.25666	6.83236e-05	0.95437	0.349346	1.60686	0.371804
1644	K03684	4.21856e-06	2.34148e-07	6.80622e-06	0.0555042	1.6134	29.0681	0.241145	0.0014919	1.51753	0.770565	1.25918	0.390712
1645	K03685	2.68865e-05	1.70883e-05	3.42233e-05	0.635572	1.27288	2.00274	0.217563	0.0643292	0.270537	0.647792	0.497217	0.330502
1646	K03686	3.76311e-05	2.3048e-05	3.97153e-05	0.612472	1.05538	1.72315	0.352681	0.212499	0.189775	0.460937	0.379217	0.389878
1647	K03687	2.70378e-05	1.78149e-05	2.63418e-05	0.658888	0.974257	1.47864	0.853428	0.403111	0.15131	0.644988	0.263068	0.393633
1648	K03688	7.96474e-06	3.7225e-06	1.80227e-05	0.467372	2.26281	4.84157	0.795936	0.00306742	0.640938	0.397189	0.865897	0.41318
1649	K03690	6.04725e-06	3.14985e-07	1.41353e-05	0.0520873	2.33748	44.8762	0.343978	0.00190899	1.5676	0.343858	1.32175	0.282203
1650	K03695	1.43996e-05	9.55682e-06	1.79607e-05	0.663686	1.2473	1.87935	0.0892096	0.471586	0.322717	0.291329	0.374905	0.227034
1651	K03696	3.63357e-06	3.5991e-06	3.67872e-06	0.990514	1.01243	1.02212	0.481251	1	0.457299	0.875324	0.0599444	0.202606
1652	K03697	9.73589e-07	8.03931e-07	9.68016e-07	0.82574	0.994276	1.2041	0.739364	0.340738	0.780027	1.43774	0.0136698	0.493951
1653	K03698	1.44655e-05	2.1591e-06	1.30329e-05	0.149258	0.900961	6.03627	0.123005	0.0559111	0.740776	1.19259	0.575903	0.718145
1654	K03699	1.40255e-06	2.93684e-07	9.09551e-07	0.209393	0.648497	3.09704	0.0961785	0.0220155	0.707981	1.70361	0.935224	0.898748
1655	K03700	1.16643e-05	4.83589e-06	1.497e-05	0.414588	1.2834	3.0956	0.578742	0.026016	0.41226	0.717228	0.660784	0.333245
1656	K03701	1.1115e-05	1.01724e-05	8.2409e-06	0.915193	0.741422	0.810126	0.528849	0.0956428	0.114618	0.641492	0.288186	0.461782
1657	K03702	2.72038e-05	1.33675e-05	2.61869e-05	0.491382	0.962617	1.959	0.0232306	0.212499	1.17098	0.941581	0.410184	0.349232
1658	K03703	2.52177e-05	2.06237e-05	2.56702e-05	0.817825	1.01794	1.2447	1	0.796094	0.252379	0.613741	0.115316	0.319674
1659	K03704	5.19316e-05	1.79136e-05	8.52114e-05	0.344946	1.64084	4.75681	0.352681	0.000197832	0.36006	0.391619	0.908648	0.266332
1660	K03705	2.37008e-05	1.7022e-05	2.39973e-05	0.718202	1.01251	1.40978	0.853428	0.471586	0.246632	0.634128	0.212308	0.434028
1661	K03706	1.17977e-06	1.2666e-06	1.30434e-06	1.0736	1.10559	1.0298	0.075256	0.625096	0.533162	0.960515	0.322198	0.323789
1662	K03707	6.99263e-07	1.11618e-07	1.70251e-07	0.159623	0.243472	1.5253	0.87167	0.829374	1.10867	1.74872	0.00482295	0.575977
1663	K03708	3.4754e-06	4.53927e-06	7.26545e-06	1.30611	2.09053	1.60057	0.247451	0.471586	1.05423	0.910982	0.255707	0.601422
1664	K03709	3.66423e-06	4.55334e-06	7.09996e-06	1.24264	1.93764	1.55929	0.190316	0.436617	1.09924	0.969303	0.244137	0.58473
1665	K03710	4.98098e-05	2.30985e-05	4.74984e-05	0.463733	0.953595	2.05634	0.528849	0.371155	0.14208	1.03924	0.359416	0.305742
1666	K03711	5.89992e-06	1.16644e-06	1.02891e-05	0.197705	1.74394	8.82095	0.247451	0.00243211	1.09092	1.15385	1.04764	0.315938
1667	K03712	3.01098e-06	8.77045e-08	4.52642e-06	0.0291282	1.5033	51.6099	0.147603	0.00127616	1.00301	0.364085	1.91168	0.728508
1668	K03717	4.84619e-06	2.12043e-07	1.07678e-05	0.0437545	2.2219	50.7811	0.247451	0.00590846	0.899685	0.325893	1.18295	0.194372
1669	K03718	6.35354e-06	7.298e-07	1.34865e-05	0.114865	2.12267	18.4797	0.0892096	1.01975e-06	0.963058	0.98057	1.40997	0.242683
1670	K03719	7.50691e-06	4.31265e-06	1.51894e-05	0.57449	2.02339	3.52207	0.795936	0.00885147	0.748658	0.565792	0.7799	0.429098
1671	K03720	5.80278e-06	2.51782e-07	1.26788e-05	0.0433899	2.18496	50.3564	0.171997	0.0022774	0.870345	0.589741	1.49421	0.398878
1672	K03721	2.88904e-06	9.10251e-08	4.64472e-06	0.031507	1.6077	51.0268	0.212122	0.00384448	1.1412	0.710667	1.20672	0.266338
1673	K03722	4.38712e-06	6.84584e-07	8.07298e-06	0.156044	1.84015	11.7925	0.279861	0.00725148	0.600387	0.262117	0.965543	0.216365
1674	K03723	1.50744e-06	1.26347e-06	1.15335e-06	0.83816	0.765107	0.912841	0.911797	0.796094	0.181701	0.247621	0.0216038	0.476233
1675	K03724	7.22944e-07	1.86344e-07	1.75387e-07	0.257756	0.242601	0.941202	0.879378	0.617155	1.47368	1.45619	0.296104	0.457379
1676	K03732	4.92439e-06	2.35251e-07	1.09374e-05	0.0477725	2.22107	46.4926	0.190316	0.00477959	1.16195	0.464034	1.17686	0.247495
1677	K03733	2.92448e-05	1.67621e-05	3.18251e-05	0.573166	1.08823	1.89863	0.279861	0.311924	0.26273	0.724209	0.385206	0.412638
1678	K03734	2.96054e-05	9.20855e-06	3.77137e-05	0.311043	1.27388	4.09551	0.279861	0.00384448	0.436834	0.554929	0.871765	0.224773
1679	K03735	3.06156e-06	9.67998e-07	5.86925e-06	0.316178	1.91708	6.06329	0.352681	0.026016	1.32497	0.800813	0.357073	0.469892
1680	K03736	2.88348e-06	1.31448e-07	6.4638e-06	0.0455866	2.24166	49.1737	0.733344	9.89162e-05	1.83965	1.13412	1.58388	0.26014
1681	K03737	1.32646e-05	1.18729e-05	1.16329e-05	0.895082	0.876986	0.979782	0.528849	1	0.373021	0.491066	0.0201452	0.109813
1682	K03738	1.26328e-06	7.14428e-07	1.9312e-07	0.565536	0.152872	0.270314	0.879378	0.00726589	1.04332	1.86943	1.25246	1.07178
1683	K03739	1.94061e-05	6.62887e-06	2.30842e-05	0.341588	1.18953	3.48237	0.528849	0.026016	0.433662	0.759039	0.677743	0.352205
1684	K03740	1.82652e-05	5.86612e-06	2.17425e-05	0.321164	1.19038	3.70646	0.528849	0.0305875	0.435297	0.720835	0.69207	0.361529
1685	K03741	5.07732e-06	6.61947e-06	1.04931e-05	1.30373	2.06666	1.58519	0.105122	0.154081	0.982434	0.985074	0.304695	0.510103
1686	K03742	3.62303e-06	4.42078e-06	6.8563e-06	1.22019	1.89242	1.55093	0.352681	0.54577	1.0417	0.829042	0.265553	0.628996
1687	K03743	7.38761e-06	2.01294e-06	1.31981e-05	0.272475	1.78651	6.5566	0.352681	0.00191102	0.510936	0.21947	0.91991	0.322273
1688	K03744	1.90034e-05	2.69605e-05	2.2081e-05	1.41872	1.16195	0.819012	0.0432571	0.191532	1.14378	0.837536	0.313334	0.42432
1689	K03746	3.52212e-06	7.48549e-08	5.49999e-06	0.0212528	1.56156	73.4754	0.341312	0.000810081	1.20887	0.499281	1.89506	0.458105
1690	K03747	5.0714e-06	2.00327e-07	1.1299e-05	0.0395013	2.22799	56.4029	0.161341	0.00493566	1.35992	0.560282	1.2868	0.46464
1691	K03748	6.02064e-06	2.31847e-07	1.25289e-05	0.0385086	2.08098	54.0394	0.520366	9.89162e-05	1.66064	0.749635	1.4929	0.416596
1692	K03749	4.26169e-06	1.43221e-07	9.40021e-06	0.0336067	2.20575	65.6342	0.105122	0.00115232	0.84309	0.397047	1.28938	0.332395
1693	K03750	4.52107e-06	1.55416e-07	8.96302e-06	0.034376	1.9825	57.671	0.130425	0.00281819	0.908965	0.521476	1.29122	0.37321
1694	K03752	7.08114e-06	2.27471e-06	1.64463e-05	0.321236	2.32256	7.23007	0.911797	0.00115232	0.68262	0.379722	1.04717	0.392013
1695	K03753	6.91844e-06	3.31937e-06	1.46944e-05	0.479787	2.12395	4.42685	1	0.00477959	0.632469	0.562685	0.862998	0.42934
1696	K03755	5.9924e-06	1.79489e-07	1.58221e-05	0.0299527	2.64035	88.1507	0.121085	0.00037323	1.11953	0.431822	1.52737	0.306169
1697	K03756	2.76898e-06	1.56859e-07	3.90229e-06	0.0566487	1.40929	24.8777	0.481251	0.000503759	0.787635	0.59079	1.31888	0.622294
1698	K03757	4.58605e-06	1.94863e-07	1.10915e-05	0.0424903	2.41853	56.9195	0.198596	0.00281819	0.898206	0.493382	1.40954	0.441706
1699	K03758	1.84668e-05	1.79575e-05	2.61311e-05	0.972422	1.41503	1.45516	0.795936	0.403111	0.945114	0.945971	0.249048	0.498553
1700	K03759	4.71594e-06	2.38732e-07	1.1274e-05	0.0506223	2.39062	47.2246	0.393048	0.00243211	0.876765	0.354896	1.09195	0.259734
1701	K03760	4.79901e-06	2.15973e-07	1.08006e-05	0.0450037	2.2506	50.0091	0.247451	0.00191102	1.03195	0.155224	1.19391	0.207465
1702	K03761	4.55725e-06	1.40509e-07	9.37861e-06	0.0308319	2.05795	66.7476	0.123005	0.00115232	0.809063	0.26055	1.27622	0.1919
1703	K03762	2.23407e-07	1.52615e-07	1.50452e-07	0.683126	0.673445	0.985829	0.57017	0.68124	0.73823	1.85026	0.310023	0.710392
1704	K03763	2.13198e-06	1.52453e-06	1.75183e-06	0.715076	0.821691	1.1491	0.911797	0.752095	0.0650183	0.519298	0.298141	0.49958
1705	K03764	5.58879e-06	2.92824e-07	1.37477e-05	0.0523949	2.45987	46.9487	0.271227	0.00531359	1.17182	0.626473	1.18623	0.38603
1706	K03765	3.94005e-06	1.33024e-07	8.37727e-06	0.0337619	2.12618	62.9757	0.165494	0.00340781	0.823863	0.088057	1.36838	0.393893
1707	K03767	5.95353e-06	5.49161e-07	1.00981e-05	0.0922412	1.69616	18.3883	0.190316	0.000197832	0.743056	0.370885	1.28689	0.365174
1708	K03768	2.26293e-05	1.76779e-05	2.45227e-05	0.781197	1.08367	1.3872	0.795936	0.54577	0.150644	0.659567	0.197324	0.373744
1709	K03769	6.68538e-06	3.99601e-07	1.51007e-05	0.0597724	2.25876	37.7894	0.120665	0.000488477	0.753858	0.43476	1.39366	0.783629
1710	K03770	3.0655e-07	1.27672e-07	9.83253e-07	0.41648	3.20748	7.7014	0.306761	0.00306742	0.483195	1.23734	1.18847	0.481641
1711	K03771	4.9003e-06	3.55394e-07	1.08817e-05	0.0725248	2.22062	30.6188	0.123005	6.83236e-05	0.810656	0.487694	1.48911	0.336151
1712	K03772	4.33842e-06	1.91691e-07	9.74695e-06	0.0441846	2.24666	50.8472	0.185214	0.00103904	1.48969	0.478963	1.29591	0.469443
1713	K03773	4.91801e-06	4.18555e-07	1.22321e-05	0.0851067	2.48721	29.2246	0.035463	3.05926e-05	0.933429	0.695209	1.54038	0.326715
1714	K03774	4.14154e-06	1.42768e-07	9.8759e-06	0.0344721	2.3846	69.1746	0.0950518	0.00201822	0.897812	0.238982	1.4264	0.440033
1715	K03775	3.24969e-06	4.4171e-07	6.51109e-06	0.135923	2.0036	14.7407	0.165494	6.83236e-05	0.661682	0.909745	1.36232	0.516592
1716	K03776	1.89748e-07	1.60219e-08	8.92738e-07	0.0844374	4.70486	55.72	0.511496	0.0022774	1.1041	0.247998	1.44376	0.296996
1717	K03777	1.67683e-06	8.62327e-08	5.67083e-06	0.0514261	3.38188	65.762	0.352681	0.00191102	1.00632	0.460667	1.30372	0.232689
1718	K03778	1.78589e-05	1.90691e-05	3.48923e-05	1.06777	1.95378	1.82978	0.393048	0.234983	0.905585	0.776819	0.424144	0.563606
1719	K03779	5.13895e-06	1.35942e-06	1.08346e-05	0.264532	2.10834	7.97006	0.481251	0.0643292	0.505916	0.234818	0.724349	0.321462
1720	K03780	2.93099e-06	3.72864e-07	5.40818e-06	0.127214	1.84517	14.5044	0.435872	0.0014919	0.610862	0.328402	1.14753	0.555692
1721	K03781	6.58907e-07	1.35198e-07	3.78733e-07	0.205186	0.57479	2.80132	0.00359789	0.0176943	2.0366	1.34943	0.844308	0.832045
1722	K03783	3.07942e-06	1.73078e-06	2.84012e-06	0.562048	0.922292	1.64095	0.578742	0.340738	1.01702	0.898093	0.361124	0.276309
1723	K03784	9.23527e-06	5.20804e-06	1.97856e-05	0.563929	2.1424	3.79905	0.853428	0.010735	0.676438	0.511293	0.767056	0.405371
1724	K03785	4.3242e-06	1.18666e-06	8.62865e-06	0.274423	1.99543	7.27138	0.528849	0.00725148	0.955884	1.12248	0.971491	0.439723
1725	K03786	1.29115e-07	4.12785e-08	8.87856e-08	0.319704	0.687648	2.15089	0.393542	0.23448	0.875542	1.50252	0.658933	0.819213
1726	K03787	3.66865e-06	2.3113e-07	7.03124e-06	0.0630015	1.91657	30.4211	0.0432571	0.000141746	0.714071	0.887795	1.45211	0.216696
1727	K03788	3.569e-06	1.4754e-07	7.74932e-06	0.0413394	2.17129	52.5235	0.0892096	0.00770372	0.874394	0.461975	1.03898	0.317403
1728	K03789	3.63172e-05	2.3877e-05	4.33352e-05	0.657457	1.19324	1.81494	0.314999	0.212499	0.311588	0.635419	0.400943	0.42977
1729	K03790	4.77344e-06	3.44539e-07	7.47847e-06	0.0721782	1.56668	21.7058	0.435872	0.000197832	1.22374	1.01062	1.08553	0.458195
1730	K03791	2.7101e-09	0	1.55762e-07	0	57.4747	Inf	0.36812	0.0787128	NA	NA	0.802091	0.882931
1731	K03796	4.95696e-06	2.52529e-07	1.1559e-05	0.0509442	2.33187	45.7731	0.130425	0.00591175	0.777387	0.78746	1.2906	0.271543
1732	K03797	1.05331e-05	1.35553e-05	8.7562e-06	1.28693	0.831306	0.645959	0.190316	0.0559111	0.814775	1.1226	0.444822	0.526808
1733	K03798	1.20781e-05	1.12183e-05	1.59447e-05	0.928809	1.32013	1.42131	0.853428	0.108344	0.159209	0.43168	0.329934	0.284668
1734	K03799	5.26029e-05	4.33637e-05	4.65505e-05	0.824359	0.884941	1.07349	0.970512	0.796094	0.414931	0.988	0.022636	0.153801
1735	K03800	1.16091e-05	8.07142e-06	2.43389e-05	0.695266	2.09653	3.01544	0.795936	0.010735	0.448249	0.585159	0.789273	0.369766
1736	K03801	5.01474e-07	5.09284e-07	6.4838e-07	1.01557	1.29295	1.27312	0.739364	0.584845	0.582642	1.20693	0.31446	0.496445
1737	K03803	4.93212e-06	3.22117e-07	1.08922e-05	0.06531	2.20843	33.8145	0.393048	0.00725148	1.13665	0.876902	0.961707	0.354547
1738	K03804	3.79263e-06	1.06975e-07	7.2184e-06	0.028206	1.90327	67.4777	0.0950518	0.00153063	0.933372	0.719221	1.62344	0.525465
1739	K03805	4.78365e-07	1.09565e-07	3.8229e-06	0.229041	7.9916	34.8916	0.0659766	0.00109863	0.87893	1.10516	1.85837	0.625008
1740	K03806	4.89655e-06	2.04273e-07	1.06044e-05	0.0417177	2.16568	51.9129	0.00388621	0.00770372	1.07539	0.506918	1.03305	0.288279
1741	K03807	4.76849e-06	2.40043e-07	1.02286e-05	0.0503395	2.14504	42.6114	0.139868	0.00447834	0.88733	0.34106	1.29614	0.466085
1742	K03808	7.99814e-06	2.60329e-07	1.60695e-05	0.0325487	2.00915	61.7276	0.190316	0.0014919	0.840376	0.283459	1.20739	0.224462
1743	K03809	1.87726e-06	1.10918e-08	9.08001e-07	0.00590847	0.483684	81.8628	0.0228756	0.00648981	1.30809	0.868751	1.47849	0.377756
1744	K03810	3.13108e-06	8.25342e-08	4.79263e-06	0.0263597	1.53066	58.0684	0.269406	0.00447834	1.26092	0.442889	1.41327	0.48836
1745	K03811	4.93566e-06	6.76444e-07	9.70217e-06	0.137052	1.96573	14.3429	0.795936	0.0129529	1.70269	1.11811	0.966473	0.45909
1746	K03812	9.19493e-06	2.07437e-07	1.71816e-05	0.0225599	1.86859	82.8282	0.0836967	0.000925615	1.05549	1.25781	2.16721	0.370918
1747	K03814	4.91613e-06	2.32681e-07	1.14967e-05	0.0473302	2.33857	49.4098	0.393048	0.00156365	0.823244	0.422184	1.30984	0.399048
1748	K03815	3.30871e-07	1.23137e-08	1.0801e-06	0.0372162	3.26442	87.7149	0.0883936	0.0125611	0.896091	0.683677	1.40455	0.874141
1749	K03816	4.04781e-05	2.36063e-05	3.71953e-05	0.583187	0.918901	1.57565	0.684211	0.403111	0.21103	0.981001	0.271187	0.339263
1750	K03817	1.38886e-05	1.1107e-05	1.85011e-05	0.799722	1.33211	1.66572	0.684211	0.88588	1.07383	0.673795	0.034268	0.200542
1751	K03818	3.9315e-06	2.1662e-07	8.21347e-06	0.0550986	2.08914	37.9165	0.0636223	0.00255975	0.85553	0.339051	1.59347	0.59936
1752	K03819	3.73553e-06	1.59713e-07	8.13187e-06	0.0427552	2.1769	50.9154	0.426659	0.00232317	1.15186	0.567053	1.35588	0.488317
1753	K03820	3.60676e-06	1.96735e-07	7.61429e-06	0.0545462	2.11112	38.7033	0.173456	0.00127668	0.859559	0.586648	1.32661	0.472123
1754	K03823	1.2617e-05	9.0222e-06	2.02157e-05	0.715084	1.60226	2.24066	0.911797	0.0417171	0.451127	0.844619	0.577656	0.458527
1755	K03824	9.82506e-06	1.83074e-07	2.02903e-05	0.0186334	2.06516	110.831	0.102808	0.00171639	1.04878	0.419166	1.59685	0.429399
1756	K03825	3.84862e-06	2.17324e-07	1.0611e-05	0.0564679	2.75709	48.8259	0.208838	0.00447834	1.3233	0.815208	1.41871	0.492873
1757	K03826	5.41827e-06	8.64564e-07	1.23397e-05	0.159565	2.27743	14.2728	0.677471	0.000503759	2.15711	1.33747	1.2422	0.476753
1758	K03827	4.39535e-06	2.55458e-07	1.08236e-05	0.0581201	2.46252	42.3694	0.140316	0.00477959	1.43789	1.25562	1.06717	0.252729
1759	K03828	3.52527e-06	2.068e-07	8.95902e-06	0.0586622	2.54137	43.3221	0.472009	0.00591175	1.32652	0.501188	1.21488	0.480134
1760	K03830	2.47295e-06	3.59243e-06	6.92765e-06	1.45269	2.80137	1.9284	0.217563	0.25905	0.955999	0.785693	0.354873	0.586404
1761	K03831	4.59841e-06	2.69626e-07	8.6406e-06	0.0586346	1.87904	32.0466	0.481251	0.00306742	1.45292	0.820534	1.2168	0.303067
1762	K03832	3.42165e-06	2.08256e-07	6.57115e-06	0.0608642	1.92046	31.5532	0.0884926	7.70953e-05	0.74887	1.05369	1.64542	0.500981
1763	K03833	3.83429e-06	1.72115e-07	7.7566e-06	0.0448883	2.02296	45.0664	0.279861	0.00477959	0.984839	0.244194	1.13709	0.14002
1764	K03834	4.34767e-06	1.92198e-07	7.4559e-06	0.0442071	1.71492	38.7929	0.435872	0.0014919	0.958573	0.292533	1.39146	0.462806
1765	K03835	5.49089e-06	2.96491e-07	1.19387e-05	0.0539969	2.17427	40.2665	0.352681	0.000669979	1.36718	0.742822	1.39326	0.253205
1766	K03836	2.29541e-06	1.05452e-07	5.52432e-06	0.0459402	2.40668	52.3872	0.120665	0.0041077	1.03405	0.613739	1.33167	0.397596
1767	K03837	3.03622e-08	0	1.44328e-08	0	0.475353	Inf	0.168078	0.139675	NA	NA	0.500543	0.522331
1768	K03839	4.57777e-06	3.38178e-07	9.05511e-06	0.0738739	1.97806	26.7761	0.217563	0.000141746	0.722237	0.642529	1.37928	0.428405
1769	K03840	4.70423e-06	2.34188e-07	9.9138e-06	0.0497825	2.10742	42.3326	0.305664	0.00251021	1.16142	0.904231	1.13662	0.584951
1770	K03841	8.00074e-06	2.12231e-06	1.22845e-05	0.265265	1.53542	5.78824	0.14314	0.0956428	0.440107	0.464454	0.678493	0.331933
1771	K03852	1.27444e-07	9.94927e-08	7.94632e-08	0.780679	0.623516	0.798684	0.739364	0.0738644	0.541195	0.772688	0.635274	0.7284
1772	K03855	5.00014e-06	2.24883e-07	1.02756e-05	0.0449753	2.05505	45.6929	0.761498	0.00591175	1.79738	0.754364	1.22581	0.32681
1773	K03856	2.02181e-06	3.3627e-06	2.21176e-06	1.66321	1.09395	0.657733	0.0185434	0.0305875	0.928265	0.927329	0.488722	0.317693
1774	K03872	8.4013e-09	2.63283e-09	4.54362e-09	0.313384	0.540824	1.72576	1	0.798989	NA	NA	0.112801	0.467349
1775	K03878	2.29307e-07	2.77405e-07	6.71914e-07	1.20975	2.93019	2.42214	0.247451	6.83236e-05	0.625098	0.89168	0.802827	0.383071
1776	K03884	1.07913e-06	1.23277e-06	3.04452e-06	1.14238	2.82128	2.46966	0.217563	6.83236e-05	0.958128	0.85003	0.809449	0.319974
1777	K03885	4.01406e-05	8.11315e-06	4.36695e-05	0.202118	1.08791	5.38256	0.247451	0.00243211	0.724137	1.03467	0.936115	0.25038
1778	K03887	2.77005e-08	9.14166e-08	8.91872e-08	3.30018	3.2197	0.975613	0.232284	0.647214	1.60873	2.15751	0.294763	0.681801
1779	K03892	6.15967e-06	3.73114e-07	1.21101e-05	0.0605737	1.96603	32.4569	0.161341	0.00910937	1.03184	1.15067	0.962965	0.535079
1780	K03919	3.20969e-06	1.19598e-07	5.64432e-06	0.0372616	1.75853	47.194	0.325569	0.0139013	1.00761	0.404672	1.15511	0.354688
1781	K03923	4.60285e-06	1.83607e-07	1.06949e-05	0.0398899	2.32353	58.2486	0.343978	0.00232317	1.32243	0.804801	1.40957	0.303213
1782	K03924	8.96919e-06	2.38984e-06	1.14322e-05	0.26645	1.27461	4.78368	0.00519604	2.03951e-06	1.2495	0.929643	1.07864	0.305449
1783	K03925	2.56754e-05	2.48397e-05	3.09642e-05	0.967449	1.20598	1.24656	0.853428	0.88588	0.98183	0.916887	0.0526077	0.195348
1784	K03926	5.03727e-06	2.63835e-07	1.17448e-05	0.0523766	2.33159	44.5158	0.206221	0.00245585	0.962703	0.370654	1.62656	0.668425
1785	K03928	3.61137e-06	5.03945e-06	7.18104e-06	1.39544	1.98845	1.42497	0.123005	0.666477	1.12339	1.08325	0.22122	0.621361
1786	K03929	9.24087e-07	8.13718e-08	2.26963e-07	0.0880565	0.245608	2.78921	0.969621	0.533652	1.80498	1.74867	0.412094	0.518404
1787	K03931	1.57825e-07	8.56082e-08	2.47428e-07	0.542426	1.56774	2.89024	0.627951	0.0213813	0.271942	1.62566	1.1327	0.837153
1788	K03969	4.01093e-06	2.08774e-07	7.56789e-06	0.0520511	1.88681	36.2493	0.57017	0.00996803	1.5835	0.767027	1.07322	0.525704
1789	K03970	5.07407e-06	6.45193e-08	8.29205e-06	0.0127155	1.6342	128.521	0.0153902	0.000678468	1.48702	0.826846	2.00279	0.497473
1790	K03971	5.07391e-06	1.15863e-07	1.04775e-05	0.0228351	2.06497	90.4295	0.284659	0.00144129	0.927442	0.474742	1.83389	0.623389
1791	K03972	4.23583e-06	2.364e-07	7.44093e-06	0.0558096	1.75666	31.476	0.129122	0.0027646	0.871763	0.213182	1.43992	0.629858
1792	K03973	4.05188e-06	1.64676e-07	6.86214e-06	0.0406419	1.69357	41.6706	0.565591	0.00447834	1.94358	0.96778	1.32851	0.223428
1793	K03974	3.09275e-06	1.02729e-07	4.86591e-06	0.0332162	1.57333	47.3662	0.211606	0.0106905	0.898294	0.477381	1.1883	0.43459
1794	K03975	2.83457e-05	2.88442e-05	3.35783e-05	1.01759	1.1846	1.16413	0.739364	0.977098	1.02296	0.967953	0.00233842	0.167225
1795	K03976	1.72626e-05	6.61491e-06	1.99269e-05	0.383193	1.15434	3.01242	0.684211	0.0185453	0.454017	0.784787	0.660128	0.361617
1796	K03977	3.78353e-05	3.029e-05	4.10281e-05	0.800576	1.08439	1.35451	0.630529	0.284681	0.129145	0.620703	0.280028	0.512924
1797	K03978	2.70028e-05	1.59481e-05	3.63764e-05	0.590612	1.34714	2.28092	0.217563	0.015536	0.255107	0.542692	0.600798	0.330337
1798	K03979	3.55299e-05	2.42955e-05	3.92396e-05	0.683803	1.10441	1.6151	0.393048	0.191532	0.170137	0.382818	0.364079	0.392742
1799	K03980	4.17703e-06	2.16708e-07	5.37093e-06	0.0518808	1.28583	24.7842	0.384494	0.00306742	1.65093	0.756704	1.18135	0.384534
1800	K03981	4.45456e-06	2.20122e-07	1.03671e-05	0.0494149	2.32729	47.0969	0.383957	0.00232317	1.51461	0.871188	1.27752	0.27096
1801	K04013	3.64467e-06	1.32234e-07	8.28997e-06	0.0362814	2.27454	62.6918	0.123005	0.00156365	0.831439	0.2795	1.41536	0.412244
1802	K04014	5.54944e-06	3.36269e-07	1.12883e-05	0.0605951	2.03413	33.5692	0.49613	0.00384448	1.36272	0.752757	1.30851	0.444061
1803	K04015	4.65705e-06	2.24289e-07	1.04553e-05	0.0481612	2.24504	46.6151	0.190316	0.000141746	0.816185	0.416305	1.55006	0.295064
1804	K04016	4.83273e-06	2.01985e-07	1.11584e-05	0.0417952	2.30893	55.244	0.272856	0.00243211	1.42452	0.617484	1.25008	0.21943
1805	K04017	5.20879e-06	2.79341e-07	1.23504e-05	0.0536287	2.37107	44.2126	0.185214	0.00232317	1.16681	0.833507	1.29713	0.57536
1806	K04018	4.49132e-06	2.10441e-07	1.07465e-05	0.0468551	2.39272	51.0664	0.211606	0.00372037	0.811282	0.311264	1.41191	0.420304
1807	K04019	4.11438e-06	1.63339e-07	9.17764e-06	0.0396995	2.23063	56.1878	0.105122	0.00243211	0.81942	0.263188	1.27862	0.216111
1808	K04020	3.44899e-06	9.90326e-08	7.5705e-06	0.0287135	2.19499	76.4445	0.0819837	0.00190899	0.832638	0.38869	1.46796	0.3808
1809	K04021	3.60988e-06	1.45309e-07	8.09223e-06	0.0402532	2.24169	55.6898	0.211606	0.00493566	1.17251	0.85876	1.28528	0.489037
1810	K04022	4.81877e-06	1.82642e-07	1.05808e-05	0.0379023	2.19574	57.9316	0.165494	0.00590846	1.18622	0.506301	1.11694	0.222578
1811	K04023	1.70434e-06	7.59597e-08	2.26999e-06	0.0445684	1.33189	29.8841	0.185214	0.00232317	0.883289	0.302713	1.31454	0.392848
1812	K04024	2.65905e-06	4.3299e-07	3.76456e-06	0.162836	1.41575	8.69434	0.684211	0.00306742	0.612154	0.448556	1.17909	0.629604
1813	K04025	3.55236e-06	1.54052e-07	7.22978e-06	0.043366	2.0352	46.9309	0.494665	0.00493566	1.75133	0.500074	1.24454	0.205259
1814	K04026	3.99682e-06	2.05972e-07	8.59444e-06	0.0515339	2.15032	41.7263	0.789787	0.00103904	2.29466	1.19214	1.22758	0.436366
1815	K04027	3.34312e-06	1.72997e-06	6.70209e-06	0.517471	2.00474	3.87411	0.247451	0.0737038	1.72125	0.926851	0.57793	0.45505
1816	K04028	4.93112e-06	3.07079e-07	1.09526e-05	0.0622737	2.22112	35.6671	0.212122	0.000274314	1.38322	0.975013	1.49168	0.340992
1817	K04029	4.59512e-06	6.15539e-07	9.06005e-06	0.133955	1.97167	14.7189	0.911797	0.0129529	0.686046	0.265703	1.12884	0.607895
1818	K04030	2.71963e-06	7.63952e-08	5.01819e-06	0.0280903	1.84518	65.6873	0.139868	0.00372037	0.848689	0.359753	1.46254	0.300843
1819	K04031	5.58365e-06	1.49276e-06	1.15119e-05	0.267345	2.06171	7.7118	0.123005	0.00384448	0.57762	0.255641	0.87342	0.462767
1820	K04032	3.28298e-06	9.5481e-08	4.54671e-06	0.0290836	1.38493	47.619	0.224725	0.00910937	1.4642	0.34917	1.10474	0.348528
1821	K04033	2.6632e-06	7.85291e-08	3.79355e-06	0.0294867	1.42443	48.3077	0.595314	0.00766395	1.44091	1.06323	1.12537	0.523072
1822	K04041	6.78803e-06	4.42663e-06	7.32139e-06	0.652124	1.07857	1.65394	0.0892096	0.340738	0.957554	0.616456	0.311858	0.570706
1823	K04042	3.9419e-05	3.30766e-05	4.59689e-05	0.839104	1.16616	1.38977	0.739364	0.371155	0.546347	1.24907	0.276291	0.522134
1824	K04043	6.98843e-05	6.79848e-05	5.51404e-05	0.972819	0.789024	0.811069	1	0.0417171	0.132597	0.294089	0.295613	0.373878
1825	K04044	4.83213e-06	2.10121e-07	1.02983e-05	0.0434841	2.13121	49.0112	0.393048	0.00384448	1.31924	0.595038	1.3146	0.179885
1826	K04045	2.8175e-06	9.35429e-08	5.22392e-06	0.0332007	1.8541	55.8452	0.481251	0.00384448	1.18519	0.846533	1.24422	0.15843
1827	K04046	2.41143e-06	5.8798e-08	4.16453e-06	0.024383	1.72699	70.8279	0.139868	0.00232317	0.999381	0.601147	1.45615	0.289071
1828	K04047	1.73291e-05	1.61475e-05	2.42723e-05	0.931816	1.40067	1.50316	0.853428	0.752095	1.03522	0.835354	0.172979	0.499418
1829	K04061	4.9014e-08	2.03126e-07	5.79469e-08	4.14423	1.18225	0.285276	1	0.889025	0.236459	1.13359	0.0839335	0.606509
1830	K04062	4.91651e-06	1.44902e-07	9.05232e-06	0.0294726	1.84121	62.472	0.165465	0.00606846	1.06989	0.705357	1.46017	0.589616
1831	K04063	9.21891e-06	5.18151e-07	2.5286e-05	0.0562053	2.74284	48.8005	0.101504	0.00485165	0.862688	0.542813	1.57686	0.520917
1832	K04064	3.97915e-06	1.03289e-07	7.61496e-06	0.0259577	1.91372	73.7245	0.208838	0.00308087	1.33958	0.32774	1.40912	0.519168
1833	K04065	4.97347e-07	3.72096e-08	2.103e-06	0.0748161	4.22844	56.5178	0.0718166	0.00288497	0.77707	0.520495	1.4973	0.418358
1834	K04066	8.49652e-07	1.28434e-07	2.77243e-07	0.15116	0.326301	2.15865	0.198596	0.371155	0.442637	0.955062	0.636304	0.721614
1835	K04067	4.87423e-06	1.5843e-07	1.05769e-05	0.0325035	2.16996	66.7609	0.102808	0.00209262	0.916162	0.975114	1.5242	0.416027
1836	K04068	2.37093e-05	6.50991e-06	2.48008e-05	0.274573	1.04604	3.8097	0.352681	0.0129529	0.86203	1.24995	0.739967	0.263222
1837	K04069	8.12884e-06	1.12464e-06	9.30831e-06	0.138351	1.1451	8.27673	0.0892096	0.0014919	0.635023	0.657944	1.02179	0.45355
1838	K04072	1.61646e-06	2.52542e-06	2.07532e-06	1.56232	1.28387	0.82177	0.0114962	0.212499	0.81428	0.570863	0.308233	0.313496
1839	K04073	4.23869e-06	1.85012e-07	1.03123e-05	0.0436484	2.43291	55.7389	0.255045	0.00190899	1.59446	0.610115	1.39484	0.415965
1840	K04074	2.57623e-05	1.9597e-05	2.62262e-05	0.760686	1.01801	1.33827	0.739364	0.625096	0.23985	0.599776	0.169146	0.439318
1841	K04075	2.11309e-05	1.9903e-06	2.53866e-05	0.0941893	1.20139	12.7551	0.0185434	0.00477959	1.84286	2.14502	1.3112	0.574365
1842	K04077	7.15632e-05	6.06855e-05	5.92649e-05	0.847998	0.828148	0.976592	0.911797	0.752095	0.187159	0.445911	0.0104598	0.401094
1843	K04078	5.03153e-05	4.18853e-05	4.50361e-05	0.832458	0.895078	1.07522	0.911797	0.796094	0.0683878	0.675141	0.0755836	0.449666
1844	K04079	8.46588e-07	6.76384e-07	7.88058e-07	0.798953	0.930864	1.16511	0.739364	0.666477	0.773833	0.696278	0.11389	0.240352
1845	K04080	5.17543e-06	2.69734e-07	1.21733e-05	0.0521182	2.35213	45.1308	0.0809483	0.00403511	0.893877	0.324493	1.47047	0.383156
1846	K04081	5.83534e-06	2.70027e-07	1.28713e-05	0.0462744	2.20575	47.6668	0.0961785	0.0041077	0.887965	0.511096	1.28816	0.443981
1847	K04082	4.77828e-06	1.62234e-07	1.07006e-05	0.0339525	2.23943	65.9577	0.305664	0.00255975	1.19961	0.646007	1.61028	0.310802
1848	K04083	4.00801e-05	2.24888e-05	4.48503e-05	0.561096	1.11902	1.99434	0.314999	0.108344	0.219429	0.659911	0.475639	0.367542
1849	K04084	3.69648e-06	2.53199e-07	9.22124e-06	0.0684972	2.4946	36.419	0.14314	0.00115232	0.717467	0.355629	1.39548	0.152986
1850	K04085	5.18321e-06	2.48131e-07	1.20152e-05	0.047872	2.31809	48.4228	0.0865702	0.00245585	0.901353	0.551429	1.45125	0.663122
1851	K04086	5.86636e-08	5.66825e-08	3.21882e-08	0.966229	0.54869	0.567868	0.670405	0.908082	0.872067	1.58806	0.0803608	0.382614
1852	K04087	7.69151e-06	1.60109e-06	1.2562e-05	0.208164	1.63323	7.84587	0.190316	0.0559111	0.508855	0.379513	0.744651	0.288346
1853	K04088	5.05614e-06	2.1084e-07	1.1946e-05	0.0416999	2.36267	56.6589	0.0630128	0.00243211	0.871104	0.460097	1.22892	0.210253
1854	K04091	4.0113e-06	1.81712e-07	8.75723e-06	0.0453001	2.18314	48.1928	0.190316	0.00770372	0.966309	0.677184	0.957467	0.254805
1855	K04092	8.81444e-07	6.25769e-08	1.61219e-07	0.0709936	0.182903	2.57633	0.558046	0.2735	0.907212	1.667	0.3426	0.983289
1856	K04094	2.55114e-05	1.63149e-05	2.01021e-05	0.639513	0.787967	1.23214	0.528849	0.977098	0.0978454	0.909519	0.0615228	0.238101
1857	K04095	1.27783e-05	1.18951e-05	2.00409e-05	0.930884	1.56835	1.6848	0.528849	0.625096	1.01099	0.762941	0.254928	0.507747
1858	K04096	1.64073e-05	5.19329e-06	2.10829e-05	0.316523	1.28497	4.05964	0.217563	0.000884127	0.36738	0.568705	0.924813	0.294047
1859	K04333	2.35939e-06	8.90631e-08	4.46911e-06	0.0377483	1.89418	50.1792	0.11842	0.00403511	0.937301	0.410772	1.45492	0.371711
1860	K04334	3.97895e-06	9.66889e-08	7.81187e-06	0.0243001	1.9633	80.7939	0.0406812	0.000952269	1.12537	0.618473	1.88085	0.482712
1861	K04335	3.27506e-06	1.27262e-07	6.59127e-06	0.0388577	2.01256	51.7931	0.158805	0.0027646	0.897401	0.995766	1.48489	0.54117
1862	K04336	2.69653e-06	1.4291e-07	6.33074e-06	0.0529979	2.34774	44.2987	0.0865702	0.00624415	0.743826	0.558903	1.22118	0.707465
1863	K04337	2.77609e-06	9.21137e-08	4.80361e-06	0.0331811	1.73035	52.1487	0.153041	0.00201822	1.00968	0.327315	1.60986	0.424363
1864	K04338	3.55438e-06	1.0142e-07	6.47051e-06	0.0285338	1.82043	63.7992	0.160392	0.00447834	0.916283	0.804514	1.41994	0.416499
1865	K04477	8.0886e-06	9.34757e-06	1.18999e-05	1.15565	1.47119	1.27304	0.630529	0.284681	0.823161	0.852869	0.196336	0.550867
1866	K04485	3.5567e-05	1.67394e-05	4.52776e-05	0.470645	1.27302	2.70485	0.247451	0.0358066	0.649834	0.600275	0.656403	0.264975
1867	K04486	3.73216e-07	1.60696e-07	7.15919e-07	0.43057	1.91824	4.45512	0.26665	0.11392	1.2641	1.3691	0.676173	0.60838
1868	K04487	4.22393e-05	3.55323e-05	4.86084e-05	0.841214	1.15079	1.368	0.578742	0.371155	0.425946	0.816137	0.223588	0.409643
1869	K04488	9.83209e-06	1.41179e-05	1.3087e-05	1.4359	1.33105	0.92698	0.0146896	0.508007	1.15974	0.56035	0.165144	0.427029
1870	K04516	6.21334e-07	5.71407e-07	9.02343e-07	0.919646	1.45227	1.57916	0.630529	0.0737038	0.819735	0.98952	0.584504	0.459701
1871	K04517	1.18296e-06	2.91469e-07	6.77152e-07	0.246389	0.572421	2.32324	0.342883	0.5369	0.582171	0.793473	0.24345	0.50154
1872	K04518	1.89236e-07	7.75002e-08	2.96546e-07	0.409543	1.56707	3.82639	0.352971	0.0205832	0.84671	2.08952	1.01875	1.01481
1873	K04564	9.88766e-06	5.62223e-07	2.16413e-05	0.0568611	2.18872	38.4924	0.217563	0.000141746	0.76685	0.306822	1.47791	0.18909
1874	K04565	3.66623e-06	1.21846e-07	6.72491e-06	0.0332347	1.83428	55.1918	0.519895	0.00915477	1.87423	0.595804	1.0121	0.318355
1875	K04567	3.65498e-05	4.28259e-05	4.09595e-05	1.17171	1.12065	0.95642	0.481251	0.977098	0.803539	0.965758	0.016456	0.246096
1876	K04568	5.0604e-06	2.58845e-07	1.16745e-05	0.0511511	2.30702	45.1021	0.519895	0.0041077	1.66393	0.514975	1.3006	0.348078
1877	K04651	5.42235e-06	2.42575e-07	1.13159e-05	0.044736	2.0869	46.6492	0.0752217	0.000936229	0.832171	0.755318	1.6571	0.554088
1878	K04652	4.82868e-06	4.22392e-06	6.88653e-06	0.874758	1.42617	1.63036	0.739364	0.796094	1.16676	1.01609	0.135956	0.256378
1879	K04653	1.15755e-05	5.20378e-07	2.44514e-05	0.0449553	2.11234	46.9877	0.185214	0.000669979	1.27567	0.507832	1.54876	0.725319
1880	K04654	8.78712e-07	1.6196e-06	9.71965e-07	1.84315	1.10612	0.600129	0.0146896	0.00885147	1.36421	0.780352	0.573874	0.396062
1881	K04655	4.61933e-06	5.51731e-07	9.60995e-06	0.11944	2.08038	17.4178	0.911797	0.015536	0.792813	0.244338	0.935092	0.261597
1882	K04656	2.88851e-08	4.64953e-08	4.62206e-08	1.60966	1.60015	0.994091	0.709306	0.889025	0.194454	0.853938	0.0847279	0.564434
1883	K04691	3.98586e-06	1.90059e-07	9.20429e-06	0.0476833	2.30924	48.4286	0.352681	0.00384448	1.09764	0.535063	1.16328	0.139727
1884	K04720	6.03231e-07	3.61885e-07	5.77612e-07	0.599911	0.95753	1.59612	0.731783	0.976354	0.268008	1.16139	0.25846	0.438097
1885	K04749	9.42334e-09	6.36447e-08	5.41181e-08	6.75394	5.74298	0.850316	0.503631	0.635626	0.656199	1.10324	0.272444	0.814044
1886	K04750	5.9435e-06	4.76407e-06	1.07708e-05	0.80156	1.81221	2.26085	0.578742	0.015536	1.03774	0.962101	0.651414	0.435975
1887	K04751	5.59331e-06	9.06078e-07	8.69731e-06	0.161993	1.55495	9.59885	0.0432571	0.000197832	0.554131	0.520873	1.10126	0.373356
1888	K04752	4.30397e-06	1.3372e-07	9.44416e-06	0.0310689	2.19429	70.6265	0.21929	0.00144129	1.13145	0.653979	1.80559	0.581027
1889	K04753	4.66805e-06	1.91813e-07	1.08405e-05	0.0410906	2.32228	56.5161	0.247451	0.0014919	1.13701	0.496223	1.32739	0.137511
1890	K04754	3.91387e-06	1.30805e-07	6.88741e-06	0.0334208	1.75974	52.6541	0.0819837	0.00232317	0.852916	0.583994	1.30849	0.411989
1891	K04755	5.16056e-06	2.60991e-07	1.10699e-05	0.0505741	2.14509	42.4149	0.272314	6.83236e-05	1.57363	0.814899	1.49439	0.359044
1892	K04758	1.18551e-05	4.42395e-06	1.68701e-05	0.373168	1.42303	3.81336	0.0524259	0.00384448	0.699021	0.565499	0.734365	0.267545
1893	K04759	6.96382e-06	8.03848e-06	1.15194e-05	1.15432	1.65418	1.43303	0.123005	0.54577	0.852499	0.766862	0.176017	0.544502
1894	K04760	5.05754e-06	2.04522e-07	1.10119e-05	0.040439	2.17732	53.8422	0.545199	0.000669979	1.03434	0.562376	1.50498	0.308578
1895	K04761	4.17019e-06	1.52141e-07	7.15774e-06	0.0364831	1.71641	47.0466	0.0450738	0.000936229	1.04116	0.444724	1.57801	0.448027
1896	K04762	4.70451e-06	3.36896e-07	9.28018e-06	0.0716114	1.97262	27.5461	0.0114962	1.93753e-05	1.18373	0.904313	1.5128	0.257246
1897	K04763	1.90192e-05	6.39011e-06	2.69398e-05	0.335983	1.41645	4.21585	0.14314	9.89162e-05	0.978479	0.618113	0.927543	0.247089
1898	K04764	1.34888e-05	5.71723e-06	1.06727e-05	0.423849	0.791229	1.86677	0.435872	0.796094	0.293055	0.486968	0.130263	0.42178
1899	K04765	3.96334e-06	1.43711e-07	8.3224e-06	0.0362601	2.09985	57.9106	0.161341	0.00281819	1.21932	0.501725	1.38588	0.251657
1900	K04769	8.42756e-07	5.71975e-07	6.70264e-07	0.678696	0.795324	1.17184	0.427181	0.165561	0.934643	1.42755	1.03515	0.484092
1901	K04770	3.62135e-06	1.21864e-07	7.3441e-06	0.0336516	2.028	60.2647	0.14314	0.00243211	0.827165	0.289495	1.2726	0.251403
1902	K04771	4.1107e-06	5.09616e-06	8.73306e-06	1.23973	2.12447	1.71366	0.190316	0.25905	0.909159	0.86083	0.327184	0.560724
1903	K04772	4.62681e-06	2.64937e-07	1.11522e-05	0.0572612	2.41034	42.0938	0.279861	0.00306742	1.34203	0.631447	1.13047	0.129883
1904	K04773	2.04444e-06	2.75146e-07	7.8445e-06	0.134583	3.83699	28.5103	0.112276	0.000274314	0.864348	0.873921	1.42738	0.351576
1905	K04774	3.81991e-06	1.19557e-07	7.22217e-06	0.0312985	1.89067	60.4076	0.139868	0.00493566	1.24508	0.451049	1.23726	0.3289
1906	K04775	3.35975e-06	8.73839e-08	5.96886e-06	0.0260091	1.77658	68.3063	0.0210855	0.00367553	1.39676	0.726564	1.31737	0.390435
1907	K04835	0	1.85251e-08	2.17506e-08	Inf	Inf	1.17412	0.168078	0.82166	NA	NA	0.107284	0.398213
1908	K04844	2.87309e-07	1.50677e-08	6.69776e-07	0.0524443	2.3312	44.451	0.262744	0.0170263	0.882902	0.309967	1.19918	0.226497
1909	K05245	3.64073e-06	7.90201e-08	5.60042e-06	0.0217044	1.53827	70.8734	0.0524259	0.00232317	0.992254	0.381322	1.41373	0.242863
1910	K05275	2.10711e-06	1.10366e-07	4.19909e-06	0.0523778	1.99282	38.0471	0.49613	0.0041077	1.13401	0.707096	1.24669	0.346766
1911	K05297	2.72284e-07	8.92335e-07	9.4831e-07	3.27722	3.4828	1.06273	0.0232306	0.500618	1.94574	1.93666	0.583848	0.498209
1912	K05311	1.7641e-05	1.92088e-06	1.4142e-05	0.108887	0.801654	7.36226	0.10398	0.0280739	1.88119	2.64062	1.21363	0.997371
1913	K05338	1.92908e-06	2.92985e-06	5.21035e-06	1.51878	2.70095	1.77837	0.14314	0.284681	1.18148	0.998167	0.322346	0.545065
1914	K05339	3.01356e-06	3.92422e-06	6.13609e-06	1.30219	2.03616	1.56365	0.279861	0.436617	0.87043	0.989774	0.275039	0.637188
1915	K05340	4.05995e-05	2.61464e-05	4.34069e-05	0.644007	1.06915	1.66015	0.853428	0.25905	0.130523	0.64367	0.315566	0.370604
1916	K05343	7.258e-07	8.26945e-08	2.05192e-07	0.113936	0.282711	2.48132	0.909038	0.791282	1.57829	1.85074	0.208184	0.605643
1917	K05346	3.64189e-06	5.01526e-06	7.73712e-06	1.3771	2.12448	1.54271	0.0892096	0.54577	1.07951	0.804298	0.180981	0.604718
1918	K05349	8.63409e-06	4.05761e-06	1.2794e-05	0.469952	1.4818	3.15308	0.217563	0.00725148	0.424454	1.07097	0.807573	0.367753
1919	K05350	9.08022e-07	1.83746e-07	3.09312e-07	0.202359	0.340644	1.68337	0.0950518	0.597405	1.05543	1.51284	0.440826	0.711609
1920	K05362	1.84945e-08	5.26461e-09	5.46193e-08	0.284658	2.95328	10.3748	0.283824	0.00940961	0.497033	1.3112	1.13644	0.608913
1921	K05364	1.59597e-06	3.4228e-07	7.84182e-07	0.214466	0.491353	2.29105	0.879378	0.953206	1.25133	2.02663	0.0907497	0.332467
1922	K05366	7.84936e-07	4.93132e-07	6.71233e-07	0.628245	0.855143	1.36116	0.472509	0.33292	1.04946	1.16417	0.291921	0.683313
1923	K05367	4.17179e-08	1.5321e-08	6.18799e-08	0.367253	1.48329	4.03889	0.214289	0.0811195	1.6176	1.4127	0.853916	0.45146
1924	K05368	4.37179e-06	2.07159e-07	9.00935e-06	0.0473854	2.06079	43.49	0.0884926	0.00642758	1.19936	0.711915	1.09472	0.375247
1925	K05396	2.88111e-06	1.18941e-07	5.65556e-06	0.0412831	1.96298	47.5493	0.185214	0.00642758	0.907846	0.297716	1.34135	0.364121
1926	K05499	5.16871e-06	3.04113e-07	1.26087e-05	0.0588372	2.43943	41.4607	0.325569	0.00705854	1.42084	0.510397	1.14432	0.450761
1927	K05501	5.59481e-06	2.47688e-07	1.30357e-05	0.0442711	2.32996	52.6293	0.255045	0.00840126	1.9605	0.697347	1.15111	0.474423
1928	K05515	1.8513e-07	1.7561e-07	4.31951e-07	0.948578	2.33324	2.45972	0.908515	0.185759	0.73972	2.02469	0.904461	0.510077
1929	K05516	3.09015e-06	8.40416e-08	5.278e-06	0.0271966	1.70801	62.8022	0.849884	0.000884127	1.82856	1.38315	1.27184	0.286922
1930	K05517	4.39297e-06	2.07451e-07	9.61898e-06	0.0472235	2.18963	46.3674	0.306761	0.00340781	1.28399	1.19706	1.25126	0.581733
1931	K05520	4.97388e-06	2.03806e-07	1.12379e-05	0.0409753	2.25939	55.1403	0.130425	0.00705854	0.955152	0.383196	1.23303	0.456757
1932	K05522	4.7284e-06	1.09524e-07	9.6526e-06	0.023163	2.04141	88.1323	0.139868	0.00447834	0.999808	0.275959	1.35194	0.454506
1933	K05523	2.84915e-06	7.32226e-08	4.28428e-06	0.0256998	1.5037	58.5103	0.211606	0.00642758	1.15211	0.751313	1.09765	0.389849
1934	K05524	1.42288e-08	1.77394e-08	1.13326e-08	1.24673	0.796454	0.638836	1	0.878561	NA	NA	0.0370853	0.559087
1935	K05526	3.91196e-06	1.2066e-07	6.92065e-06	0.0308439	1.7691	57.3566	0.184219	0.00209262	1.13048	0.533673	1.38857	0.210948
1936	K05527	5.06589e-06	1.33601e-07	1.05741e-05	0.0263727	2.08731	79.1466	0.03367	0.00403918	1.18195	0.625058	1.65991	0.601993
1937	K05539	4.52922e-06	2.1619e-07	1.0152e-05	0.0477324	2.24145	46.9587	0.435872	0.00384448	1.43648	0.668816	1.35283	0.157904
1938	K05540	4.37274e-06	1.27211e-07	7.40064e-06	0.0290918	1.69245	58.1761	0.14314	0.00450447	0.802311	0.273043	1.11258	0.207723
1939	K05541	3.16525e-06	1.09631e-07	5.74773e-06	0.0346359	1.81589	52.428	0.0586867	0.00103904	0.794132	0.418984	1.40962	0.47424
1940	K05589	7.36956e-09	1.66485e-09	3.62742e-09	0.225909	0.492217	2.17883	1	0.721452	NA	NA	0.129862	0.217196
1941	K05590	6.43427e-06	3.49278e-07	1.58542e-05	0.0542839	2.46402	45.3913	0.272314	0.000141746	1.62653	0.593436	1.53962	0.35536
1942	K05591	9.495e-07	1.39492e-08	1.40653e-06	0.0146912	1.48134	100.832	0.0362054	0.00245585	0.925128	0.299438	1.51073	0.27707
1943	K05592	3.56672e-05	1.04889e-05	4.51115e-05	0.294075	1.26479	4.3009	0.247451	0.00243211	0.69565	0.830368	0.868858	0.183182
1944	K05593	3.1498e-07	1.47312e-07	4.14194e-07	0.467686	1.31498	2.81168	0.968851	0.738183	0.423514	1.60973	0.13268	0.561577
1945	K05594	4.1436e-06	2.43267e-07	9.59164e-06	0.0587092	2.31481	39.4284	0.237762	0.00531359	1.36497	0.611336	1.20553	0.526868
1946	K05595	1.16207e-06	3.5043e-07	2.56624e-06	0.301558	2.20834	7.32311	0.129122	0.00209262	0.752125	1.54258	1.40661	0.626696
1947	K05596	4.44754e-06	2.16977e-07	1.04063e-05	0.0487858	2.33979	47.9605	0.42561	0.00372037	1.36813	0.303848	1.36685	0.276679
1948	K05601	1.0009e-05	4.28185e-06	1.16552e-05	0.427801	1.16448	2.72201	0.0089307	0.00243211	1.10801	0.879509	0.787015	0.289482
1949	K05606	2.98668e-07	1.27498e-07	3.65376e-07	0.426889	1.22335	2.86574	0.362536	0.100365	1.62499	1.5361	0.801925	1.01145
1950	K05692	2.64151e-09	0	1.19094e-08	0	4.50858	Inf	0.36812	0.0433804	NA	NA	0.754763	0.504553
1951	K05708	1.59541e-06	4.24345e-08	2.53268e-06	0.0265979	1.58748	59.6845	0.102808	0.00372037	0.881969	0.223916	1.4408	0.327004
1952	K05709	3.18275e-06	9.17285e-08	7.24436e-06	0.0288205	2.27613	78.9762	0.208838	0.0012488	0.786403	0.27726	1.60045	0.767242
1953	K05710	4.55924e-06	1.56499e-07	9.83863e-06	0.0343258	2.15795	62.8669	0.0809483	0.0012488	0.916679	0.835297	1.56171	0.562931
1954	K05712	2.66748e-06	6.97574e-08	4.58803e-06	0.0261511	1.71999	65.7712	0.185214	0.00232317	1.14881	0.609858	1.4169	0.191377
1955	K05713	3.14448e-06	9.71202e-08	5.84114e-06	0.030886	1.85759	60.1434	0.343978	0.00642758	1.24703	0.653809	1.23862	0.334823
1956	K05714	3.10625e-06	1.50279e-07	9.18918e-06	0.0483795	2.95829	61.1476	0.208838	0.0014033	1.25233	0.377335	1.54046	0.55413
1957	K05774	6.05937e-06	3.32949e-07	1.43987e-05	0.0549478	2.37627	43.2459	0.314999	0.00770372	1.18355	0.544772	0.947519	0.407618
1958	K05775	3.53599e-06	1.33069e-07	7.78324e-06	0.0376326	2.20115	58.4904	0.279861	0.00243211	1.0044	0.501039	1.26379	0.131498
1959	K05776	4.10115e-06	1.81073e-07	8.17368e-06	0.0441518	1.99302	45.1402	0.352681	0.00590846	1.32071	0.689149	1.01222	0.202886
1960	K05777	3.88647e-06	1.16434e-07	7.63502e-06	0.0299589	1.96451	65.5736	0.161341	0.00156365	1.15573	0.773227	1.32865	0.317832
1961	K05778	2.32522e-06	1.11749e-07	7.08733e-06	0.0480594	3.04803	63.4221	0.247451	0.00306742	0.92325	0.608927	1.21064	0.173793
1962	K05779	4.05736e-06	1.52647e-07	7.50127e-06	0.0376222	1.8488	49.1414	0.185214	0.00591175	1.13384	0.941393	1.26422	0.574106
1963	K05780	4.69686e-06	1.95542e-07	1.223e-05	0.0416326	2.60387	62.544	0.272314	0.00705854	1.34439	0.690715	1.33798	0.262863
1964	K05781	5.63527e-06	2.78805e-07	1.28426e-05	0.049475	2.27897	46.0631	0.684211	0.00590846	1.51622	0.707554	1.10722	0.253398
1965	K05782	4.2258e-06	8.66341e-08	7.79175e-06	0.0205013	1.84385	89.9386	0.0819837	0.000842915	0.854193	0.292997	1.50467	0.299755
1966	K05785	5.76807e-06	3.06139e-07	1.40578e-05	0.0530747	2.43717	45.9195	0.226301	0.0041077	0.978503	0.576539	1.26356	0.444429
1967	K05786	2.56922e-06	8.95728e-08	4.66741e-06	0.0348638	1.81666	52.1074	0.272314	0.0041077	1.07602	1.01585	1.36783	0.359478
1968	K05787	4.90657e-06	3.34188e-07	1.06858e-05	0.0681104	2.17786	31.9754	0.381069	0.00450447	1.64384	0.701376	1.47754	0.583947
1969	K05788	7.66713e-06	2.70833e-06	8.31571e-06	0.353239	1.08459	3.07042	0.217563	0.137503	0.415302	0.487288	0.53665	0.406998
1970	K05790	4.52496e-06	2.28758e-07	1.01082e-05	0.0505547	2.23387	44.1873	0.165494	0.00115232	1.00964	0.53793	1.24467	0.270287
1971	K05794	5.71968e-07	4.58742e-08	1.1844e-07	0.0802042	0.207075	2.58185	0.220303	0.281246	0.773711	0.535062	0.403308	0.756149
1972	K05795	6.16901e-07	3.86074e-07	4.6768e-07	0.625828	0.758112	1.21137	0.393048	0.883517	1.1243	1.53465	0.0358977	0.435522
1973	K05796	8.07659e-06	3.40916e-07	1.70366e-05	0.0422104	2.10938	49.973	0.0605337	0.00245585	0.96065	0.530242	1.71686	0.461616
1974	K05798	2.05709e-06	2.30327e-08	1.48352e-06	0.0111968	0.721174	64.4091	0.0215488	0.00215321	1.34591	0.598464	1.63178	0.548971
1975	K05799	6.44773e-06	1.18699e-06	1.37634e-05	0.184094	2.13461	11.5952	0.481251	0.000503759	1.55449	1.46506	1.3257	0.336399
1976	K05800	3.51574e-06	2.14267e-07	8.37703e-06	0.0609451	2.38272	39.0962	0.494665	0.00232317	1.92049	0.536632	1.29159	0.290402
1977	K05801	4.67306e-06	3.3539e-07	1.07782e-05	0.0717709	2.30645	32.1363	0.173456	0.000197832	0.799685	0.614019	1.40243	0.333465
1978	K05803	4.83535e-06	2.01427e-07	1.08295e-05	0.0416573	2.23965	53.7637	0.105122	0.00770372	0.90935	0.59998	1.06176	0.276629
1979	K05804	4.29144e-06	1.66683e-07	8.76971e-06	0.0388407	2.04353	52.6132	0.0892096	0.00770372	0.871034	0.588564	0.988189	0.361038
1980	K05805	4.95764e-06	2.04002e-07	1.08071e-05	0.0411491	2.17988	52.9753	0.255045	0.00447834	1.65205	0.43909	1.22582	0.33921
1981	K05807	6.63914e-06	1.55609e-06	1.04294e-05	0.234381	1.5709	6.7023	0.035463	0.010735	0.618256	0.371029	0.759274	0.258359
1982	K05808	6.97576e-06	1.69236e-06	1.24258e-05	0.242605	1.78128	7.34229	0.190316	4.5889e-05	0.496445	0.447507	1.03442	0.353952
1983	K05809	4.13212e-08	9.16346e-09	4.49336e-08	0.221762	1.08742	4.90356	0.584249	0.721452	0.315232	1.04284	0.202192	0.694077
1984	K05810	4.42142e-06	1.64405e-07	9.03061e-06	0.0371838	2.04247	54.929	0.0492808	0.000274314	0.861127	0.416587	1.65261	0.780456
1985	K05811	4.74313e-06	1.85823e-07	1.04046e-05	0.0391773	2.19361	55.9919	0.383957	0.00910937	1.32457	1.18936	1.10074	0.535685
1986	K05812	3.27654e-06	1.03261e-07	4.87009e-06	0.0315153	1.48635	47.1629	0.307308	0.00243211	1.28984	0.827275	1.1836	0.35545
1987	K05813	3.51292e-06	3.33604e-07	6.66772e-06	0.0949647	1.89806	19.987	0.247451	0.00281819	0.762988	0.398366	1.1597	0.453994
1988	K05814	4.20351e-06	6.8673e-07	9.92203e-06	0.163371	2.36042	14.4482	0.630529	0.000884127	0.695229	0.322797	1.08925	0.374275
1989	K05815	5.36554e-06	7.33004e-07	1.25945e-05	0.136613	2.34729	17.182	0.393048	0.00191102	0.799493	0.397557	1.11576	0.342554
1990	K05816	4.60479e-06	2.23116e-07	1.14546e-05	0.048453	2.48753	51.3391	0.481251	0.00243211	1.28036	0.645592	1.15669	0.229119
1991	K05818	1.39374e-06	8.46433e-08	5.59854e-06	0.0607309	4.0169	66.1427	0.239547	0.00635846	1.00425	0.446286	1.31405	0.40887
1992	K05819	2.94296e-06	5.54248e-08	3.82582e-06	0.018833	1.29999	69.0272	0.0847672	0.00194999	0.926338	0.13513	1.52601	0.452883
1993	K05820	4.31809e-06	2.07029e-07	9.38265e-06	0.0479446	2.17287	45.3204	0.384494	0.00384448	1.67092	0.885571	1.2731	0.196111
1994	K05822	4.18037e-06	4.95966e-06	3.77411e-06	1.18642	0.902817	0.760962	0.352681	0.108344	0.61259	0.80157	0.550843	0.451929
1995	K05823	1.87546e-05	1.0665e-05	2.06038e-05	0.568658	1.0986	1.93192	0.911797	0.212499	0.340034	0.6473	0.344962	0.437348
1996	K05832	2.78299e-05	8.75189e-06	2.75907e-05	0.314479	0.991405	3.15254	0.352681	0.0417171	0.511771	0.980561	0.61096	0.272718
1997	K05833	2.6927e-05	9.75948e-06	2.74714e-05	0.362442	1.02022	2.81484	0.435872	0.0417171	0.74945	1.16787	0.578903	0.294948
1998	K05834	4.97717e-06	2.49332e-07	1.15017e-05	0.0500951	2.3109	46.1303	0.212122	0.00384448	1.51752	0.694119	1.1178	0.132484
[truncated: 1,863 more rows]
