# Supplementary material for: Integrated multi-omics reveal important roles of gut contents in intestinal ischemia–reperfusion induced injuries in rats
Source: Commun Biol. 2022 Sep 9;5:938. doi: 10.1038/s42003-022-03887-8 (PMC9463172; doi:10.1038/s42003-022-03887-8)
Supplement: Supplementary file 13 — Supplementary Data 11 [file 42003_2022_3887_MOESM13_ESM.xlsx]

## Sheet: Sheet1
Supplementary Data 11: Identified differencial genes(KO) between Sham and IIR0h.
	genef	KO	KO_explain	IR0h2Sham	wilcox_Sham_IR0h	log2IR0h2Sham	threshold
981	K10120	ko:K10120	K10120, msmE; fructooligosaccharide transport system substrate-binding protein	Inf	0.0349831	Inf	Up
1210	K17236	ko:K17236	araQ; arabinosaccharide transport system permease protein	Inf	0.0349831	Inf	Up
1246	K18829	ko:K18829	mvpT, vapB; antitoxin VapB	Inf	0.0349831	Inf	Up
702	K06921	ko:K06921	K06921; uncharacterized protein	9.05797	0.000181651	3.17919	Up
1358	K22468	ko:K22468	ppk2; polyphosphate kinase [EC:2.7.4.1]	6.53063	0.0138886	2.70722	Up
1337	K21885	ko:K21885	cmtR; ArsR family transcriptional regulator, cadmium/lead-responsive transcriptional repressor	6.18271	0.0114698	2.62824	Up
996	K10670	ko:K10670	grdA; glycine/sarcosine/betaine reductase complex component A [EC:1.21.4.2 1.21.4.3 1.21.4.4]	4.58426	0.00733441	2.19669	Up
172	K01547	ko:K01547	kdpB; potassium-transporting ATPase ATP-binding subunit [EC:7.2.2.6]	4.15366	0.00208924	2.05438	Up
833	K07706	ko:K07706	agrC, blpH, fsrC; two-component system, LytTR family, sensor histidine kinase AgrC [EC:2.7.13.3]	3.53818	0.0432571	1.82301	Up
139	K01220	ko:K01220	E3.2.1.85, lacG; 6-phospho-beta-galactosidase [EC:3.2.1.85]	3.34015	0.0146896	1.73991	Up
574	K05297	ko:K05297	rubB, alkT; rubredoxin---NAD+ reductase [EC:1.18.1.1]	3.27722	0.0232306	1.71247	Up
329	K02531	ko:K02531	lacT; transcriptional antiterminator	3.21041	0.0146896	1.68276	Up
1270	K19118	ko:K19118	csd2, cas7; CRISPR-associated protein Csd2	3.06542	0.0146896	1.61609	Up
1287	K19310	ko:K19310	bcrB; bacitracin transport system permease protein	3.038	0.0114962	1.60312	Up
1318	K21400	ko:K21400	ortB; 2-amino-4-ketopentanoate thiolase beta subunit [EC:2.3.1.263]	2.82567	0.0317349	1.49859	Up
632	K05919	ko:K05919	dfx; superoxide reductase [EC:1.15.1.2]	2.80776	0.0256924	1.48942	Up
1286	K19309	ko:K19309	bcrA; bacitracin transport system ATP-binding protein	2.73729	0.0114962	1.45275	Up
1300	K19955	ko:K19955	adh2; alcohol dehydrogenase [EC:1.1.1.-]	2.72046	0.0290125	1.44385	Up
170	K01531	ko:K01531	mgtA, mgtB; P-type Mg2+ transporter [EC:7.2.2.14]	2.70934	0.035463	1.43794	Up
854	K07812	ko:K07812	torZ; trimethylamine-N-oxide reductase (cytochrome c) [EC:1.7.2.3]	2.66712	0.000487129	1.41528	Up
368	K02788	ko:K02788	lacE; lactose PTS system EIICB component [EC:2.7.1.207]	2.65276	0.0432571	1.40749	Up
1208	K17076	ko:K17076	K17076, lysY; putative lysine transport system ATP-binding protein [EC:3.6.3.-]	2.64516	0.0210855	1.40336	Up
31	K00184	ko:K00184	dmsB; dimethyl sulfoxide reductase iron-sulfur subunit	2.56341	7.57756e-05	1.35806	Up
701	K06919	ko:K06919	K06919; putative DNA primase/helicase	2.44615	0.00208924	1.29052	Up
420	K03465	ko:K03465	thyX, thy1; thymidylate synthase (FAD) [EC:2.1.1.148]	2.4063	0.00208924	1.26681	Up
201	K01709	ko:K01709	rfbG; CDP-glucose 4,6-dehydratase [EC:4.2.1.45]	2.27971	0.0305764	1.18885	Up
71	K00666	ko:K00666	K00666; fatty-acyl-CoA synthase [EC:6.2.1.-]	2.02586	0.00684146	1.01853	Up
264	K02121	ko:K02121	ATPVE, ntpE, atpE; V/A-type H+/Na+-transporting ATPase subunit E	0	0.0149314	#NAME?	Down
694	K06906	ko:K06906	K06906; uncharacterized protein	0	0.0349831	#NAME?	Down
1048	K11893	ko:K11893	impJ, vasE; type VI secretion system protein ImpJ	0	0.0349831	#NAME?	Down
1111	K13531	ko:K13531	adaB; methylated-DNA-[protein]-cysteine S-methyltransferase [EC:2.1.1.63]	0	0.00597196	#NAME?	Down
1353	K22304	ko:K22304	dicB; cell division inhibition protein DicB	0	0.0349831	#NAME?	Down
1389	K23573	ko:K23573	DSPP; dentin sialophosphoprotein	0	0.0349831	#NAME?	Down
475	K03702	ko:K03702	uvrB; excinuclease ABC subunit B	0.491382	0.0232306	-1.02508	Down
225	K01876	ko:K01876	DARS2, aspS; aspartyl-tRNA synthetase [EC:6.1.1.12]	0.464632	0.00519604	-1.10584	Down
181	K01610	ko:K01610	E4.1.1.49, pckA; phosphoenolpyruvate carboxykinase (ATP) [EC:4.1.1.49]	0.451095	0.00388621	-1.1485	Down
101	K00895	ko:K00895	pfp, PFP; diphosphate-dependent phosphofructokinase [EC:2.7.1.90]	0.447413	0.0185434	-1.16032	Down
595	K05601	ko:K05601	hcp; hydroxylamine reductase [EC:1.7.99.1]	0.427801	0.0089307	-1.22499	Down
962	K09955	ko:K09955	K09955; uncharacterized protein	0.424567	0.00684146	-1.23594	Down
230	K01915	ko:K01915	glnA, GLUL; glutamine synthetase [EC:6.3.1.2]	0.414565	0.0089307	-1.27033	Down
1224	K18012	ko:K18012	kdd; L-erythro-3,5-diaminohexanoate dehydrogenase [EC:1.4.1.11]	0.409821	0.035463	-1.28693	Down
1084	K12373	ko:K12373	HEXA_B; hexosaminidase [EC:3.2.1.52]	0.409364	0.0209404	-1.28855	Down
223	K01858	ko:K01858	INO1, ISYNA1; myo-inositol-1-phosphate synthase [EC:5.5.1.4]	0.40339	0.035463	-1.30975	Down
1173	K15633	ko:K15633	gpmI; 2,3-bisphosphoglycerate-independent phosphoglycerate mutase [EC:5.4.2.12]	0.386812	0.00684146	-1.3703	Down
746	K07154	ko:K07154	hipA; serine/threonine-protein kinase HipA [EC:2.7.11.1]	0.375655	0.00519604	-1.41252	Down
1225	K18013	ko:K18013	kce; 3-keto-5-aminohexanoate cleavage enzyme [EC:2.3.1.247]	0.374783	0.035463	-1.41587	Down
28	K00177	ko:K00177	korC, oorC; 2-oxoglutarate ferredoxin oxidoreductase subunit gamma [EC:1.2.7.3]	0.369473	0.00900444	-1.43646	Down
432	K03522	ko:K03522	fixB, etfA; electron transfer flavoprotein alpha subunit	0.368067	0.0114962	-1.44196	Down
49	K00342	ko:K00342	nuoM; NADH-quinone oxidoreductase subunit M [EC:7.1.1.2]	0.34189	0.0114962	-1.5484	Down
687	K06861	ko:K06861	lptB; lipopolysaccharide export system ATP-binding protein [EC:3.6.3.-]	0.324935	0.00684146	-1.62177	Down
1226	K18014	ko:K18014	kal; 3-aminobutyryl-CoA ammonia-lyase [EC:4.3.1.14]	0.310163	0.0133068	-1.6889	Down
38	K00240	ko:K00240	sdhB, frdB; succinate dehydrogenase / fumarate reductase, iron-sulfur subunit [EC:1.3.5.1 1.3.5.4]	0.291594	0.0185434	-1.77797	Down
46	K00337	ko:K00337	nuoH; NADH-quinone oxidoreductase subunit H [EC:7.1.1.2]	0.279484	0.00684146	-1.83916	Down
523	K03924	ko:K03924	moxR; MoxR-like ATPase [EC:3.6.3.-]	0.26645	0.00519604	-1.90807	Down
382	K02897	ko:K02897	RP-L25, rplY; large subunit ribosomal protein L25	0.263114	0.035463	-1.92624	Down
117	K01079	ko:K01079	serB, PSPH; phosphoserine phosphatase [EC:3.1.3.3]	0.250387	0.00208924	-1.99777	Down
5	K00024	ko:K00024	mdh; malate dehydrogenase [EC:1.1.1.37]	0.25001	0.0432571	-1.99994	Down
92	K00826	ko:K00826	E2.6.1.42, ilvE; branched-chain amino acid aminotransferase [EC:2.6.1.42]	0.246091	0.00287947	-2.02274	Down
150	K01419	ko:K01419	hslV, clpQ; ATP-dependent HslUV protease, peptidase subunit HslV [EC:3.4.25.2]	0.229375	0.0432571	-2.12422	Down
835	K07713	ko:K07713	zraR, hydG; two-component system, NtrC family, response regulator HydG	0.228268	0.0114962	-2.1312	Down
109	K00975	ko:K00975	glgC; glucose-1-phosphate adenylyltransferase [EC:2.7.7.27]	0.221891	0.0146896	-2.17207	Down
213	K01805	ko:K01805	xylA; xylose isomerase [EC:5.3.1.5]	0.21335	0.0185434	-2.2287	Down
850	K07791	ko:K07791	dcuA; anaerobic C4-dicarboxylate transporter DcuA	0.2089	0.00388621	-2.25912	Down
77	K00700	ko:K00700	GBE1, glgB; 1,4-alpha-glucan branching enzyme [EC:2.4.1.18]	0.205596	0.00388621	-2.28212	Down
498	K03781	ko:K03781	katE, CAT, catB, srpA; catalase [EC:1.11.1.6]	0.205186	0.00359789	-2.285	Down
384	K02914	ko:K02914	RP-L34, MRPL34, rpmH; large subunit ribosomal protein L34	0.194572	0.0232306	-2.36163	Down
207	K01733	ko:K01733	thrC; threonine synthase [EC:4.2.3.1]	0.193968	0.0114962	-2.36611	Down
242	K02013	ko:K02013	ABC.FEV.A; iron complex transport system ATP-binding protein [EC:7.2.2.-]	0.188893	2.16502e-05	-2.40436	Down
128	K01144	ko:K01144	E3.1.11.5; exodeoxyribonuclease V [EC:3.1.11.5]	0.18327	0.0371216	-2.44796	Down
380	K02856	ko:K02856	rhaT; L-rhamnose-H+ transport protein	0.178231	0.0089307	-2.48818	Down
79	K00703	ko:K00703	glgA; starch synthase [EC:2.4.1.21]	0.173551	0.0185434	-2.52657	Down
44	K00331	ko:K00331	nuoB; NADH-quinone oxidoreductase subunit B [EC:7.1.1.2]	0.157502	0.00684146	-2.66655	Down
185	K01625	ko:K01625	eda; 2-dehydro-3-deoxyphosphogluconate aldolase / (4S)-4-hydroxy-2-oxoglutarate aldolase [EC:4.1.2.14 4.1.3.42]	0.156514	0.0146896	-2.67564	Down
131	K01159	ko:K01159	ruvC; crossover junction endodeoxyribonuclease RuvC [EC:3.1.22.4]	0.154634	0.0146896	-2.69307	Down
817	K07588	ko:K07588	argK; LAO/AO transport system kinase [EC:2.7.-.-]	0.145243	0.0185434	-2.78346	Down
1285	K19302	ko:K19302	bcrC; undecaprenyl-diphosphatase [EC:3.6.1.27]	0.143937	0.0288056	-2.79649	Down
155	K01443	ko:K01443	nagA, AMDHD2; N-acetylglucosamine-6-phosphate deacetylase [EC:3.5.1.25]	0.133326	0.035463	-2.90697	Down
627	K05879	ko:K05879	dhaL; phosphoenolpyruvate---glycerone phosphotransferase subunit DhaL [EC:2.7.1.121]	0.126742	0.0432571	-2.98004	Down
359	K02755	ko:K02755	bglFa; beta-glucoside PTS system EIIA component [EC:2.7.1.-]	0.113722	0.0288056	-3.13642	Down
360	K02757	ko:K02757	bglF, bglP; beta-glucoside PTS system EIICBA component [EC:2.7.1.-]	0.113722	0.0288056	-3.13642	Down
1303	K20265	ko:K20265	gadC; glutamate:GABA antiporter	0.103346	0.00684146	-3.27445	Down
259	K02072	ko:K02072	metI; D-methionine transport system permease protein	0.10201	0.035463	-3.29322	Down
429	K03488	ko:K03488	licT, bglG; beta-glucoside operon transcriptional antiterminator	0.101851	0.035463	-3.29547	Down
124	K01119	ko:K01119	cpdB; 2',3'-cyclic-nucleotide 2'-phosphodiesterase / 3'-nucleotidase [EC:3.1.4.16 3.1.3.6]	0.0950996	0.0232306	-3.39442	Down
549	K04075	ko:K04075	tilS, mesJ; tRNA(Ile)-lysidine synthase [EC:6.3.4.19]	0.0941893	0.0185434	-3.40829	Down
196	K01676	ko:K01676	E4.2.1.2A, fumA, fumB; fumarate hydratase, class I [EC:4.2.1.2]	0.0873195	0.0089307	-3.51755	Down
140	K01226	ko:K01226	treC; trehalose-6-phosphate hydrolase [EC:3.2.1.93]	0.0838776	0.035463	-3.57557	Down
772	K07313	ko:K07313	pphA; serine/threonine protein phosphatase 1 [EC:3.1.3.16]	0.0826767	0.0146896	-3.59637	Down
256	K02065	ko:K02065	mlaF, linL, mkl; phospholipid/cholesterol/gamma-HCH transport system ATP-binding protein	0.0814596	0.0114962	-3.61777	Down
462	K03644	ko:K03644	lipA, LIAS, LIP1, LIP5; lipoyl synthase [EC:2.8.1.8]	0.077808	0.0185434	-3.68394	Down
736	K07114	ko:K07114	yfbK; Ca-activated chloride channel homolog	0.0758369	0.0288056	-3.72096	Down
182	K01611	ko:K01611	speD, AMD1; S-adenosylmethionine decarboxylase [EC:4.1.1.50]	0.0747538	0.0432571	-3.74171	Down
154	K01433	ko:K01433	purU; formyltetrahydrofolate deformylase [EC:3.5.1.10]	0.0732209	0.00388621	-3.7716	Down
937	K09808	ko:K09808	lolC_E; lipoprotein-releasing system permease protein	0.0716568	0.0288056	-3.80275	Down
568	K04762	ko:K04762	hslR; ribosome-associated heat shock protein Hsp15	0.0716114	0.0114962	-3.80367	Down
447	K03594	ko:K03594	bfr; bacterioferritin [EC:1.16.3.1]	0.0644997	0.0283246	-3.95456	Down
48	K00340	ko:K00340	nuoK; NADH-quinone oxidoreductase subunit K [EC:7.1.1.2]	0.0642366	0.011299	-3.96046	Down
67	K00575	ko:K00575	cheR; chemotaxis protein methyltransferase CheR [EC:2.1.1.80]	0.0622795	0.0089307	-4.0051	Down
311	K02420	ko:K02420	fliQ; flagellar biosynthesis protein FliQ	0.0616648	0.0373482	-4.01941	Down
1272	K19147	ko:K19147	mcrC; 5-methylcytosine-specific restriction enzyme subunit McrC	0.0565631	0.0187472	-4.144	Down
733	K07107	ko:K07107	ybgC; acyl-CoA thioester hydrolase [EC:3.1.2.-]	0.0538899	0.0210855	-4.21384	Down
47	K00339	ko:K00339	nuoJ; NADH-quinone oxidoreductase subunit J [EC:7.1.1.2]	0.0531485	0.0146896	-4.23383	Down
795	K07459	ko:K07459	ybjD; putative ATP-dependent endonuclease of the OLD family	0.0495522	0.0288056	-4.33491	Down
1250	K18840	ko:K18840	ghoS; antitoxin GhoS	0.0474334	0.0164272	-4.39795	Down
880	K08307	ko:K08307	mltD, dniR; membrane-bound lytic murein transglycosylase D [EC:4.2.2.-]	0.0458176	0.0185434	-4.44795	Down
918	K09181	ko:K09181	yfiQ; acetyltransferase	0.0420297	0.00499259	-4.57245	Down
775	K07336	ko:K07336	K07336; PKHD-type hydroxylase [EC:1.14.11.-]	0.0417386	0.0375635	-4.58247	Down
502	K03806	ko:K03806	ampD; N-acetyl-anhydromuramoyl-L-alanine amidase [EC:3.5.1.28]	0.0417177	0.00388621	-4.5832	Down
727	K07070	ko:K07070	K07070; uncharacterized protein	0.0415249	0.0277192	-4.58988	Down
945	K09900	ko:K09900	E3.5.1.135; N4-acetylcytidine amidohydrolase [EC:3.5.1.135]	0.0391826	0.0336197	-4.67364	Down
957	K09925	ko:K09925	K09925; uncharacterized protein	0.0386455	0.0089307	-4.69356	Down
832	K07703	ko:K07703	dcuR; two-component system, CitB family, response regulator DcuR	0.0379786	0.0375635	-4.71867	Down
423	K03473	ko:K03473	pdxB; erythronate-4-phosphate dehydrogenase [EC:1.1.1.290]	0.0377574	0.0146896	-4.7271	Down
966	K09975	ko:K09975	K09975; uncharacterized protein	0.0368378	0.0448316	-4.76267	Down
567	K04761	ko:K04761	oxyR; LysR family transcriptional regulator, hydrogen peroxide-inducible genes activator	0.0364831	0.0450738	-4.77663	Down
257	K02067	ko:K02067	mlaD, linM; phospholipid/cholesterol/gamma-HCH transport system substrate-binding protein	0.036253	0.01709	-4.78576	Down
1343	K21965	ko:K21965	ecpB, matC; Mat/Ecp fimbriae periplasmic chaperone	0.0354511	0.0237084	-4.81803	Down
912	K09131	ko:K09131	K09131; uncharacterized protein	0.035303	0.026309	-4.82407	Down
986	K10213	ko:K10213	rihB; ribosylpyrimidine nucleosidase [EC:3.2.2.8]	0.0336515	0.0283246	-4.89319	Down
291	K02317	ko:K02317	dnaT; DNA replication protein DnaT	0.0323585	0.0228244	-4.94971	Down
342	K02574	ko:K02574	napH; ferredoxin-type protein NapH	0.0315653	0.0139833	-4.98552	Down
800	K07471	ko:K07471	ygiV; probable transcriptional regulator	0.0314142	0.0369185	-4.99244	Down
977	K10016	ko:K10016	hisQ; histidine transport system permease protein	0.0308825	0.0448316	-5.01707	Down
149	K01414	ko:K01414	prlC; oligopeptidase A [EC:3.4.24.70]	0.0307964	0.0122799	-5.0211	Down
1067	K12148	ko:K12148	bssS; biofilm regulator BssS	0.0302418	0.0384866	-5.04731	Down
1333	K21739	ko:K21739	rclA; probable pyridine nucleotide-disulfide oxidoreductase	0.0301897	0.0450738	-5.0498	Down
785	K07387	ko:K07387	K07387; metalloprotease [EC:3.4.24.-]	0.0289453	0.00519604	-5.11053	Down
302	K02398	ko:K02398	flgM; negative regulator of flagellin synthesis FlgM	0.0289232	0.03367	-5.11163	Down
1284	K19236	ko:K19236	ycfS; L,D-transpeptidase YcfS	0.0286883	0.0432571	-5.12339	Down
782	K07353	ko:K07353	sfmC; fimbrial chaperone protein	0.0278522	0.0311456	-5.16606	Down
412	K03329	ko:K03329	yahN; amino acid exporter	0.027305	0.0357297	-5.19469	Down
146	K01256	ko:K01256	pepN; aminopeptidase N [EC:3.4.11.2]	0.0270556	0.0365848	-5.20793	Down
590	K05527	ko:K05527	bolA; BolA family transcriptional regulator, general stress-responsive regulator	0.0263727	0.03367	-5.24481	Down
572	K04775	ko:K04775	ydgD; protease YdgD [EC:3.4.21.-]	0.0260091	0.0210855	-5.26484	Down
1123	K13650	ko:K13650	mcbA; MqsR-controlled colanic acid and biofilm protein A	0.0257081	0.0238259	-5.28163	Down
1096	K12972	ko:K12972	ghrA; glyoxylate/hydroxypyruvate reductase [EC:1.1.1.79 1.1.1.81]	0.0250516	0.040489	-5.31895	Down
1347	K21990	ko:K21990	yfdC; formate-nitrite transporter family protein	0.0250443	0.0255258	-5.31938	Down
552	K04334	ko:K04334	csgA; major curlin subunit	0.0243001	0.0406812	-5.36289	Down
824	K07661	ko:K07661	rstA; two-component system, OmpR family, response regulator RstA	0.0235484	0.0448316	-5.40823	Down
460	K03636	ko:K03636	moaD, cysO; sulfur-carrier protein	0.0227662	0.0246433	-5.45696	Down
293	K02362	ko:K02362	entD; enterobactin synthetase component D [EC:6.3.2.14 2.7.8.-]	0.0221861	0.0215488	-5.4942	Down
1069	K12262	ko:K12262	cybB; superoxide oxidase [EC:1.10.3.17]	0.0220716	0.0114698	-5.50166	Down
1139	K14054	ko:K14054	mpaA; murein peptide amidase A	0.0220137	0.0209404	-5.50545	Down
431	K03516	ko:K03516	flhE; flagellar protein FlhE	0.0220062	0.0164272	-5.50595	Down
308	K02414	ko:K02414	fliK; flagellar hook-length control protein FliK	0.0216623	0.0149765	-5.52867	Down
748	K07172	ko:K07172	mazE, chpAI; antitoxin MazE	0.0210229	0.0191655	-5.57189	Down
1291	K19688	ko:K19688	bssR; biofilm regulator BssR	0.0208597	0.0238259	-5.58314	Down
1041	K11739	ko:K11739	nfrA; bacteriophage N4 adsorption protein A	0.0207608	0.0406812	-5.58999	Down
1334	K21741	ko:K21741	rclC; reactive chlorine resistance protein C	0.0203067	0.0133493	-5.6219	Down
1117	K13636	ko:K13636	dsdC; LysR family transcriptional regulator, D-serine deaminase activator	0.0155481	0.0432856	-6.00711	Down
1289	K19354	ko:K19354	waaH; heptose III glucuronosyltransferase [EC:2.4.1.-]	0.0151253	0.0172174	-6.04689	Down
1342	K21964	ko:K21964	ecpA, matB; Mat/Ecp fimbriae major subunit	0.0144341	0.03367	-6.11438	Down
527	K03970	ko:K03970	pspB; phage shock protein B	0.0127155	0.0153902	-6.29727	Down
860	K08159	ko:K08159	sotB; MFS transporter, DHA1 family, L-arabinose/isopropyl-beta-D-thiogalactopyranoside export protein	0.0116705	0.0406812	-6.42098	Down
611	K05798	ko:K05798	leuO; LysR family transcriptional regulator, transcriptional activator for leuABCD operon	0.0111968	0.0215488	-6.48077	Down
846	K07780	ko:K07780	appY; AraC family transcriptional regulator, transcriptional regulator required for anaerobic and stationary phase induction of genes	0.00902868	0.0403315	-6.79127	Down
783	K07354	ko:K07354	sfmD; outer membrane usher protein	0.0076118	0.00245502	-7.03755	Down
318	K02460	ko:K02460	gspK; general secretion pathway protein K	0.00754425	0.00632814	-7.05041	Down
889	K08322	ko:K08322	rspB; L-gulonate 5-dehydrogenase [EC:1.1.1.380]	0.00670089	0.00914758	-7.22143	Down
503	K03809	ko:K03809	wrbA; NAD(P)H dehydrogenase (quinone) [EC:1.6.5.2]	0.00590847	0.0228756	-7.403	Down
1349	K22015	ko:K22015	fdhF; formate dehydrogenase (acceptor) [EC:1.17.99.7]	0.00241778	0.0239019	-8.6921	Down
792	K07454	ko:K07454	K07454; putative restriction endonuclease	0.000994484	0.0403315	-9.97376	Down
1259	K18922	ko:K18922	hokE; protein HokE	0.000527795	0.0403315	-10.8877	Down
624	K05851	ko:K05851	cyaA; adenylate cyclase, class 1 [EC:4.6.1.1]	0	0.0778725	#NAME?	NoSignifi
1260	K18924	ko:K18924	ykkC; paired small multidrug resistance pump	0	0.0778725	#NAME?	NoSignifi
1310	K20530	ko:K20530	trbE; type IV secretion system protein TrbE [EC:7.4.2.8]	Inf	0.0778725	Inf	NoSignifi
759	K07260	ko:K07260	vanY; zinc D-Ala-D-Ala carboxypeptidase [EC:3.4.17.14]	40.1835	0.456203	5.32853	NoSignifi
1309	K20529	ko:K20529	trbD; type IV secretion system protein TrbD	23.2933	0.0503309	4.54184	NoSignifi
855	K07813	ko:K07813	agrB; accessory gene regulator B	20.9566	0.230212	4.38933	NoSignifi
1099	K13012	ko:K13012	wbqP; O-antigen biosynthesis protein WbqP	16.9302	0.101161	4.08153	NoSignifi
1360	K22552	ko:K22552	mmcO; multicopper oxidase [EC:1.16.3.1]	11.7197	0.208333	3.55086	NoSignifi
1209	K17235	ko:K17235	araP; arabinosaccharide transport system permease protein	11.0513	0.234266	3.46614	NoSignifi
389	K03087	ko:K03087	rpoS; RNA polymerase nonessential primary-like sigma factor	8.10102	0.0503309	3.0181	NoSignifi
26	K00151	ko:K00151	hpaE, hpcC; 5-carboxymethyl-2-hydroxymuconic-semialdehyde dehydrogenase [EC:1.2.1.60]	6.09792	0.101161	2.60832	NoSignifi
1199	K16653	ko:K16653	dprE1; decaprenylphospho-beta-D-ribofuranose 2-oxidase [EC:1.1.98.3]	6.02736	0.12582	2.59153	NoSignifi
1207	K16951	ko:K16951	asrB; anaerobic sulfite reductase subunit B	5.76839	0.0836967	2.52817	NoSignifi
1183	K15873	ko:K15873	baiH; 7beta-hydroxy-3-oxochol-24-oyl-CoA 4-desaturase [EC:1.3.1.116]	4.87298	0.279559	2.2848	NoSignifi
1308	K20527	ko:K20527	trbB; type IV secretion system protein TrbB [EC:7.4.2.8]	4.82035	0.234266	2.26914	NoSignifi
1311	K20533	ko:K20533	trbI; type IV secretion system protein TrbI	4.76256	0.149711	2.25174	NoSignifi
418	K03451	ko:K03451	TC.BCT; betaine/carnitine transporter, BCCT family	4.65397	0.100812	2.21846	NoSignifi
125	K01130	ko:K01130	E3.1.6.1; arylsulfatase [EC:3.1.6.1]	4.52626	0.0857625	2.17832	NoSignifi
1232	K18320	ko:K18320	IS15, IS26; transposase, IS6 family	4.24036	0.241401	2.08419	NoSignifi
409	K03309	ko:K03309	TC.DAACS; dicarboxylate/amino acid:cation (Na+ or H+) symporter, DAACS family	4.11339	0.467275	2.04033	NoSignifi
1321	K21507	ko:K21507	dmt; methyltransferase [EC:2.1.1.-]	3.5154	0.283824	1.81369	NoSignifi
519	K03887	ko:K03887	MQCRB, qcrB, bfcB, petB; menaquinol-cytochrome c reductase cytochrome b subunit	3.30018	0.232284	1.72255	NoSignifi
251	K02050	ko:K02050	ABC.SN.P; NitT/TauT family transport system permease protein	3.2924	0.063214	1.71914	NoSignifi
1243	K18675	ko:K18675	chbP; N,N'-diacetylchitobiose phosphorylase [EC:2.4.1.280]	3.163	0.0898583	1.66129	NoSignifi
285	K02274	ko:K02274	coxA, ctaD; cytochrome c oxidase subunit I [EC:7.1.1.9]	3.0622	0.0695154	1.61457	NoSignifi
1098	K12996	ko:K12996	rgpA; rhamnosyltransferase [EC:2.4.1.-]	3.03504	0.0752345	1.60172	NoSignifi
985	K10189	ko:K10189	lacF, araP; lactose/L-arabinose transport system permease protein	2.81973	0.0565172	1.49556	NoSignifi
358	K02746	ko:K02746	agaW; N-acetylgalactosamine PTS system EIIC component	2.73516	0.267355	1.45162	NoSignifi
728	K07075	ko:K07075	K07075; uncharacterized protein	2.70371	0.137472	1.43494	NoSignifi
1268	K19068	ko:K19068	wbjC; UDP-2-acetamido-2,6-beta-L-arabino-hexul-4-ose reductase [EC:1.1.1.367]	2.68226	0.0892096	1.42345	NoSignifi
1301	K19997	ko:K19997	gnu; GlcNAc-P-P-Und epimerase [EC:5.1.3.26]	2.46605	0.199647	1.3022	NoSignifi
769	K07306	ko:K07306	dmsA; anaerobic dimethyl sulfoxide reductase subunit A [EC:1.8.5.3]	2.40224	0.0630128	1.26438	NoSignifi
803	K07480	ko:K07480	insB; insertion element IS1 protein InsB	2.23799	0.518431	1.16221	NoSignifi
697	K06909	ko:K06909	xtmB; phage terminase large subunit	2.20938	0.0630128	1.14364	NoSignifi
1369	K23078	ko:K23078	mqnK, menK; menaquinone C8-methyltransferase [EC:2.1.1.350]	2.13375	0.0865702	1.09339	NoSignifi
25	K00150	ko:K00150	gap2; glyceraldehyde-3-phosphate dehydrogenase (NAD(P)) [EC:1.2.1.59]	1.98813	0.230212	0.991413	NoSignifi
1162	K15533	ko:K15533	K15533; 1,3-beta-galactosyl-N-acetylhexosamine phosphorylase [EC:2.4.1.211]	1.96255	0.103589	0.97273	NoSignifi
982	K10121	ko:K10121	K10121, msmF; fructooligosaccharide transport system permease protein	1.94168	0.101504	0.957308	NoSignifi
151	K01420	ko:K01420	fnr; CRP/FNR family transcriptional regulator, anaerobic regulatory protein	1.93063	0.075256	0.949068	NoSignifi
390	K03088	ko:K03088	rpoE; RNA polymerase sigma-70 factor, ECF subfamily	1.90906	0.075256	0.932861	NoSignifi
290	K02315	ko:K02315	dnaC; DNA replication protein DnaC	1.89767	0.0114962	0.924232	NoSignifi
729	K07078	ko:K07078	K07078; uncharacterized protein	1.8813	0.00684146	0.911731	NoSignifi
113	K01026	ko:K01026	pct; propionate CoA-transferase [EC:2.8.3.1]	1.87448	0.0521035	0.906494	NoSignifi
6	K00029	ko:K00029	E1.1.1.40, maeB; malate dehydrogenase (oxaloacetate-decarboxylating)(NADP+) [EC:1.1.1.40]	1.87194	0.0146896	0.904538	NoSignifi
684	K06411	ko:K06411	spoVFB; dipicolinate synthase subunit B	1.84492	0.341312	0.883555	NoSignifi
560	K04654	ko:K04654	hypD; hydrogenase expression/formation protein HypD	1.84315	0.0146896	0.882171	NoSignifi
856	K07816	ko:K07816	E2.7.6.5X; putative GTP pyrophosphokinase [EC:2.7.6.5]	1.7787	0.0524259	0.830824	NoSignifi
392	K03092	ko:K03092	rpoN; RNA polymerase sigma-54 factor	1.76563	0.393048	0.820184	NoSignifi
1269	K19092	ko:K19092	parE1_3_4; toxin ParE1/3/4	1.73092	0.225691	0.79154	NoSignifi
801	K07473	ko:K07473	dinJ; DNA-damage-inducible protein J	1.69623	0.105122	0.762335	NoSignifi
1213	K17320	ko:K17320	lplC; putative aldouronate transport system permease protein	1.68605	0.0432571	0.753651	NoSignifi
721	K07033	ko:K07033	K07033; uncharacterized protein	1.6855	0.0630128	0.753179	NoSignifi
963	K09963	ko:K09963	K09963; uncharacterized protein	1.66623	0.14314	0.736586	NoSignifi
292	K02335	ko:K02335	polA; DNA polymerase I [EC:2.7.7.7]	1.64727	0.0630128	0.72008	NoSignifi
1101	K13052	ko:K13052	divIC, divA; cell division protein DivIC	1.6402	0.0630128	0.713871	NoSignifi
1144	K14088	ko:K14088	echC; ech hydrogenase subunit C	1.63001	0.0185434	0.704881	NoSignifi
393	K03095	ko:K03095	sprL; SprT-like protein	1.59048	0.0432571	0.669464	NoSignifi
32	K00194	ko:K00194	cdhD, acsD; acetyl-CoA decarbonylase/synthase, CODH/ACS complex subunit delta [EC:2.1.1.245]	1.57404	0.321852	0.654473	NoSignifi
806	K07491	ko:K07491	K07491; putative transposase	1.55086	0.0630128	0.633073	NoSignifi
715	K06994	ko:K06994	K06994; putative drug exporter of the RND superfamily	1.5341	0.165494	0.617389	NoSignifi
576	K05338	ko:K05338	lrgA; holin-like protein	1.51878	0.14314	0.602914	NoSignifi
1155	K15024	ko:K15024	K15024; putative phosphotransacetylase [EC:2.3.1.8]	1.51328	0.240613	0.597678	NoSignifi
468	K03671	ko:K03671	trxA; thioredoxin 1	1.51066	0.075256	0.595182	NoSignifi
1072	K12268	ko:K12268	asp1; accessory secretory protein Asp1	1.50711	0.14314	0.591789	NoSignifi
812	K07570	ko:K07570	GSP13; general stress protein 13	1.50497	0.165494	0.589731	NoSignifi
995	K10560	ko:K10560	rhaP; rhamnose transport system permease protein	1.49439	0.216029	0.579559	NoSignifi
1229	K18214	ko:K18214	tetP_A, tet40; MFS transporter, DHA3 family, tetracycline resistance protein	1.47509	0.211606	0.5608	NoSignifi
436	K03546	ko:K03546	sbcC, rad50; DNA repair protein SbcC/Rad50	1.46755	0.0630128	0.553407	NoSignifi
1128	K13787	ko:K13787	idsA; geranylgeranyl diphosphate synthase, type I [EC:2.5.1.1 2.5.1.10 2.5.1.29]	1.46096	0.0432571	0.546913	NoSignifi
774	K07335	ko:K07335	bmpA, bmpB, tmpC; basic membrane protein A and related proteins	1.44451	0.14314	0.53058	NoSignifi
555	K04488	ko:K04488	iscU, nifU; nitrogen fixation protein NifU and related proteins	1.4359	0.0146896	0.521956	NoSignifi
174	K01575	ko:K01575	alsD, budA, aldC; acetolactate decarboxylase [EC:4.1.1.5]	1.43544	0.0630128	0.52149	NoSignifi
33	K00198	ko:K00198	cooS, acsA; anaerobic carbon-monoxide dehydrogenase catalytic subunit [EC:1.2.7.4]	1.43103	0.0524259	0.517056	NoSignifi
1355	K22394	ko:K22394	nfr2; flavin reductase (NADH) subunit 2 [EC:1.5.1.36]	1.43103	0.217563	0.517055	NoSignifi
738	K07118	ko:K07118	K07118; uncharacterized protein	1.43102	0.14314	0.51704	NoSignifi
974	K10010	ko:K10010	tcyC, yecC; L-cystine transport system ATP-binding protein [EC:7.4.2.1]	1.4228	0.105122	0.508737	NoSignifi
488	K03744	ko:K03744	lemA; LemA protein	1.41872	0.0432571	0.504586	NoSignifi
650	K06146	ko:K06146	idnR, gntH; LacI family transcriptional regulator, gluconate utilization system Gnt-II transcriptional activator	1.41225	0.393542	0.497994	NoSignifi
1221	K17836	ko:K17836	penP; beta-lactamase class A [EC:3.5.2.6]	1.40943	0.165494	0.495115	NoSignifi
11	K00055	ko:K00055	E1.1.1.90; aryl-alcohol dehydrogenase [EC:1.1.1.90]	1.40518	0.247451	0.49075	NoSignifi
914	K09155	ko:K09155	K09155; uncharacterized protein	1.40268	0.0892096	0.488181	NoSignifi
1354	K22393	ko:K22393	nfr1; flavin reductase (NADH) subunit 1 [EC:1.5.1.36]	1.40213	0.190316	0.487622	NoSignifi
179	K01607	ko:K01607	pcaC; 4-carboxymuconolactone decarboxylase [EC:4.1.1.44]	1.4014	0.0524259	0.486865	NoSignifi
1266	K19002	ko:K19002	mgs, bgsB; 1,2-diacylglycerol 3-alpha-glucosyltransferase [EC:2.4.1.337]	1.39873	0.105122	0.484119	NoSignifi
903	K08987	ko:K08987	K08987; putative membrane protein	1.39551	0.14314	0.480788	NoSignifi
524	K03928	ko:K03928	yvaK; carboxylesterase [EC:3.1.1.1]	1.39544	0.123005	0.48072	NoSignifi
719	K07025	ko:K07025	K07025; putative hydrolase of the HAD superfamily	1.38718	0.217563	0.472153	NoSignifi
430	K03489	ko:K03489	yydK; GntR family transcriptional regulator, transcriptional regulator of bglA	1.38648	0.190316	0.471424	NoSignifi
578	K05346	ko:K05346	deoR; deoxyribonucleoside regulator	1.3771	0.0892096	0.461638	NoSignifi
1350	K22043	ko:K22043	czrA; ArsR family transcriptional regulator, zinc-responsive transcriptional repressor	1.37209	0.165494	0.456378	NoSignifi
831	K07696	ko:K07696	nreC; two-component system, NarL family, response regulator NreC	1.3672	0.279861	0.451225	NoSignifi
725	K07052	ko:K07052	K07052; uncharacterized protein	1.36128	0.105122	0.444963	NoSignifi
280	K02248	ko:K02248	comGF; competence protein ComGF	1.3543	0.314999	0.437544	NoSignifi
1212	K17318	ko:K17318	K17318, lplA; putative aldouronate transport system substrate-binding protein	1.34934	0.158805	0.432254	NoSignifi
148	K01372	ko:K01372	BLMH, pepC; bleomycin hydrolase [EC:3.4.22.40]	1.34486	0.075256	0.427454	NoSignifi
1191	K16209	ko:K16209	lacS, galP, rafP; lactose/raffinose/galactose permease	1.33631	0.075256	0.418257	NoSignifi
1206	K16925	ko:K16925	ykoE; energy-coupling factor transport system substrate-specific component	1.33378	0.075256	0.415522	NoSignifi
984	K10188	ko:K10188	lacE, araN; lactose/L-arabinose transport system substrate-binding protein	1.32756	0.463104	0.408778	NoSignifi
816	K07586	ko:K07586	ygaC; uncharacterized protein	1.3264	0.352681	0.407519	NoSignifi
279	K02246	ko:K02246	comGD; competence protein ComGD	1.32407	0.528849	0.404974	NoSignifi
1157	K15051	ko:K15051	endA; DNA-entry nuclease	1.32397	0.0630128	0.404869	NoSignifi
1267	K19005	ko:K19005	ltaS; lipoteichoic acid synthase [EC:2.7.8.20]	1.31925	0.217563	0.399714	NoSignifi
961	K09951	ko:K09951	cas2; CRISPR-associated protein Cas2	1.31699	0.247451	0.397245	NoSignifi
794	K07456	ko:K07456	mutS2; DNA mismatch repair protein MutS2	1.31382	0.123005	0.393765	NoSignifi
1036	K11717	ko:K11717	sufS; cysteine desulfurase / selenocysteine lyase [EC:2.8.1.7 4.4.1.16]	1.31218	0.0630128	0.391967	NoSignifi
83	K00782	ko:K00782	lldG; L-lactate dehydrogenase complex protein LldG	1.3105	0.14314	0.39012	NoSignifi
87	K00805	ko:K00805	hepST; heptaprenyl diphosphate synthase [EC:2.5.1.30]	1.30996	0.190316	0.389524	NoSignifi
263	K02103	ko:K02103	araR; GntR family transcriptional regulator, arabinose operon transcriptional repressor	1.30751	0.165494	0.386824	NoSignifi
477	K03708	ko:K03708	ctsR; transcriptional regulator of stress and heat shock response	1.30611	0.247451	0.385281	NoSignifi
1154	K15023	ko:K15023	acsE; 5-methyltetrahydrofolate corrinoid/iron sulfur protein methyltransferase [EC:2.1.1.258]	1.30547	0.0450738	0.384566	NoSignifi
326	K02509	ko:K02509	hpaH; 2-oxo-hept-3-ene-1,7-dioate hydratase [EC:4.2.1.-]	1.30429	0.247451	0.383263	NoSignifi
1215	K17398	ko:K17398	DNMT3A; DNA (cytosine-5)-methyltransferase 3A [EC:2.1.1.37]	1.30427	0.255045	0.383247	NoSignifi
402	K03191	ko:K03191	ureI; acid-activated urea channel	1.30149	0.247451	0.380165	NoSignifi
859	K08153	ko:K08153	blt; MFS transporter, DHA1 family, multidrug resistance protein	1.29659	0.14314	0.374726	NoSignifi
706	K06948	ko:K06948	yqeH; 30S ribosome assembly GTPase	1.29226	0.14314	0.369901	NoSignifi
842	K07742	ko:K07742	ylxR; uncharacterized protein	1.28823	0.190316	0.365393	NoSignifi
920	K09384	ko:K09384	K09384; uncharacterized protein	1.28645	0.217563	0.363392	NoSignifi
17	K00098	ko:K00098	idnD; L-idonate 5-dehydrogenase [EC:1.1.1.264]	1.28547	0.689786	0.362299	NoSignifi
401	K03190	ko:K03190	ureD, ureH; urease accessory protein	1.28455	0.14314	0.361258	NoSignifi
239	K02006	ko:K02006	cbiO; cobalt/nickel transport system ATP-binding protein	1.28203	0.0892096	0.358428	NoSignifi
381	K02859	ko:K02859	ribT; riboflavin biosynthesis RibT protein	1.28144	0.247451	0.357769	NoSignifi
1195	K16323	ko:K16323	yxjA, nupG; purine nucleoside transport protein	1.27602	0.14314	0.351655	NoSignifi
749	K07177	ko:K07177	K07177; Lon-like protease	1.27412	0.165494	0.349503	NoSignifi
383	K02904	ko:K02904	RP-L29, rpmC; large subunit ribosomal protein L29	1.27385	0.481251	0.3492	NoSignifi
260	K02076	ko:K02076	zurR, zur; Fur family transcriptional regulator, zinc uptake regulator	1.27308	0.217563	0.348325	NoSignifi
235	K01989	ko:K01989	K01989; putative tryptophan/tyrosine transport system substrate-binding protein	1.2706	0.075256	0.345514	NoSignifi
693	K06902	ko:K06902	UMF1; MFS transporter, UMF1 family	1.26691	0.123005	0.341318	NoSignifi
667	K06201	ko:K06201	cutC; copper homeostasis protein	1.25281	0.481251	0.325167	NoSignifi
410	K03311	ko:K03311	TC.LIVCS; branched-chain amino acid:cation transporter, LIVCS family	1.24898	0.630529	0.320752	NoSignifi
106	K00949	ko:K00949	thiN, TPK1, THI80; thiamine pyrophosphokinase [EC:2.7.6.2]	1.24804	0.247451	0.319659	NoSignifi
478	K03709	ko:K03709	troR; DtxR family transcriptional regulator, Mn-dependent transcriptional regulator	1.24264	0.190316	0.313414	NoSignifi
1073	K12269	ko:K12269	asp2; accessory secretory protein Asp2	1.24204	0.314999	0.312709	NoSignifi
1384	K23518	ko:K23518	MACROD, ymdB; O-acetyl-ADP-ribose deacetylase [EC:3.1.1.106]	1.23923	0.279861	0.309447	NoSignifi
9	K00040	ko:K00040	uxuB; fructuronate reductase [EC:1.1.1.57]	1.23694	0.121085	0.30678	NoSignifi
240	K02007	ko:K02007	cbiM; cobalt/nickel transport system permease protein	1.23135	0.165494	0.30024	NoSignifi
710	K06967	ko:K06967	trmK; tRNA (adenine22-N1)-methyltransferase [EC:2.1.1.217]	1.22804	0.279861	0.296353	NoSignifi
215	K01835	ko:K01835	pgm; phosphoglucomutase [EC:5.4.2.2]	1.22571	0.247451	0.293617	NoSignifi
487	K03742	ko:K03742	pncC; nicotinamide-nucleotide amidase [EC:3.5.1.42]	1.22019	0.352681	0.287104	NoSignifi
161	K01478	ko:K01478	arcA; arginine deiminase [EC:3.5.3.6]	1.21505	0.105122	0.281021	NoSignifi
773	K07321	ko:K07321	cooC; CO dehydrogenase maturation factor	1.20858	0.075256	0.273308	NoSignifi
278	K02245	ko:K02245	comGC; competence protein ComGC	1.20189	0.247451	0.265308	NoSignifi
639	K06042	ko:K06042	cobH-cbiC; precorrin-8X/cobalt-precorrin-8 methylmutase [EC:5.4.99.61 5.4.99.60]	1.19288	0.314999	0.254448	NoSignifi
813	K07571	ko:K07571	K07571; S1 RNA binding domain protein	1.18922	0.190316	0.250021	NoSignifi
105	K00940	ko:K00940	ndk, NME; nucleoside-diphosphate kinase [EC:2.7.4.6]	1.187	0.0892096	0.247314	NoSignifi
248	K02042	ko:K02042	phnE; phosphonate transport system permease protein	1.18265	0.630529	0.242028	NoSignifi
327	K02525	ko:K02525	kdgR; LacI family transcriptional regulator, kdg operon repressor	1.17432	0.105122	0.231832	NoSignifi
400	K03188	ko:K03188	ureF; urease accessory protein	1.15897	0.279861	0.21284	NoSignifi
271	K02191	ko:K02191	cbiT; cobalt-precorrin-6B (C15)-methyltransferase [EC:2.1.1.196]	1.15043	0.390289	0.202176	NoSignifi
284	K02261	ko:K02261	COX2; cytochrome c oxidase subunit 2	1.14144	0.314999	0.190854	NoSignifi
994	K10559	ko:K10559	rhaS; rhamnose transport system substrate-binding protein	1.14017	0.297091	0.189243	NoSignifi
81	K00760	ko:K00760	hprT, hpt, HPRT1; hypoxanthine phosphoribosyltransferase [EC:2.4.2.8]	1.13421	0.435872	0.181686	NoSignifi
1305	K20488	ko:K20488	nisR, spaR; two-component system, OmpR family, lantibiotic biosynthesis response regulator NisR/SpaR	1.13286	0.0450738	0.179971	NoSignifi
1061	K12132	ko:K12132	prkC, stkP; eukaryotic-like serine/threonine-protein kinase [EC:2.7.11.1]	1.12429	0.314999	0.169013	NoSignifi
999	K10716	ko:K10716	kch, trkA, mthK, pch; voltage-gated potassium channel	1.11515	0.352681	0.157232	NoSignifi
211	K01788	ko:K01788	nanE; N-acylglucosamine-6-phosphate 2-epimerase [EC:5.1.3.9]	1.08597	0.684211	0.118979	NoSignifi
991	K10546	ko:K10546	ABC.GGU.S, chvE; putative multiple sugar transport system substrate-binding protein	1.07993	0.0695154	0.110938	NoSignifi
926	K09685	ko:K09685	purR; purine operon repressor	1.07982	0.190316	0.110792	NoSignifi
791	K07452	ko:K07452	mcrB; 5-methylcytosine-specific restriction enzyme B [EC:3.1.21.-]	1.07942	0.45151	0.11025	NoSignifi
633	K05936	ko:K05936	cobM, cbiF; precorrin-4/cobalt-precorrin-4 C11-methyltransferase [EC:2.1.1.133 2.1.1.271]	1.07838	0.279861	0.10887	NoSignifi
282	K02256	ko:K02256	COX1; cytochrome c oxidase subunit 1 [EC:7.1.1.9]	1.06411	0.739364	0.0896483	NoSignifi
288	K02313	ko:K02313	dnaA; chromosomal replication initiator protein	1.05936	0.481251	0.0831882	NoSignifi
93	K00845	ko:K00845	glk; glucokinase [EC:2.7.1.2]	1.05858	0.630529	0.0821357	NoSignifi
289	K02314	ko:K02314	dnaB; replicative DNA helicase [EC:3.6.4.12]	1.05696	0.528849	0.0799264	NoSignifi
58	K00412	ko:K00412	CYTB, petB; ubiquinol-cytochrome c reductase cytochrome b subunit	1.02592	0.49613	0.0369203	NoSignifi
130	K01154	ko:K01154	hsdS; type I restriction enzyme, S subunit [EC:3.1.21.3]	1.02505	0.435872	0.0356873	NoSignifi
421	K03469	ko:K03469	rnhA, RNASEH1; ribonuclease HI [EC:3.1.26.4]	1.02081	0.578742	0.0297163	NoSignifi
529	K03975	ko:K03975	dedA; membrane-associated protein	1.01759	0.739364	0.0251515	NoSignifi
1185	K16012	ko:K16012	cydC; ATP-binding cassette, subfamily C, bacterial CydC	1.01611	0.739364	0.0230556	NoSignifi
1019	K11184	ko:K11184	chr, crh; catabolite repression HPr-like protein	0.999898	0.608702	-0.000147043	NoSignifi
798	K07467	ko:K07467	rstA1; phage replication initiation protein	0.987644	0.314999	-0.0179377	NoSignifi
1160	K15372	ko:K15372	toa; taurine---2-oxoglutarate transaminase [EC:2.6.1.55]	0.982061	0.258155	-0.026115	NoSignifi
901	K08968	ko:K08968	msrC; L-methionine (R)-S-oxide reductase [EC:1.8.4.14]	0.968697	0.630529	-0.0458824	NoSignifi
652	K06157	ko:K06157	idnT; Gnt-II system L-idonate transporter	0.965297	1	-0.0509558	NoSignifi
704	K06925	ko:K06925	tsaE; tRNA threonylcarbamoyladenosine biosynthesis protein TsaE	0.962999	0.684211	-0.054394	NoSignifi
216	K01838	ko:K01838	pgmB; beta-phosphoglucomutase [EC:5.4.2.6]	0.959364	0.970512	-0.0598503	NoSignifi
893	K08368	ko:K08368	yaaU; MFS transporter, putative metabolite transport protein	0.957274	0.279861	-0.0629967	NoSignifi
190	K01652	ko:K01652	E2.2.1.6L, ilvB, ilvG, ilvI; acetolactate synthase I/II/III large subunit [EC:2.2.1.6]	0.956993	0.528849	-0.0634199	NoSignifi
686	K06726	ko:K06726	rbsD; D-ribose pyranase [EC:5.4.99.62]	0.941865	0.739364	-0.0864081	NoSignifi
1103	K13256	ko:K13256	psiE; protein PsiE	0.940784	0.630529	-0.0880644	NoSignifi
545	K04047	ko:K04047	dps; starvation-inducible DNA-binding protein	0.931816	0.853428	-0.101883	NoSignifi
551	K04095	ko:K04095	fic; cell filamentation protein	0.930884	0.528849	-0.103326	NoSignifi
763	K07273	ko:K07273	acm; lysozyme	0.930604	0.630529	-0.103761	NoSignifi
441	K03571	ko:K03571	mreD; rod shape-determining protein MreD	0.925593	0.578742	-0.11155	NoSignifi
894	K08384	ko:K08384	spoVD; stage V sporulation protein D (sporulation-specific penicillin-binding protein)	0.920679	0.197523	-0.11923	NoSignifi
796	K07461	ko:K07461	K07461; putative endonuclease	0.913916	0.630529	-0.129866	NoSignifi
267	K02172	ko:K02172	blaR1; bla regulator protein blaR1	0.907743	0.0450738	-0.139645	NoSignifi
277	K02238	ko:K02238	comEC; competence protein ComEC	0.896757	0.578742	-0.15721	NoSignifi
108	K00971	ko:K00971	manC, cpsB; mannose-1-phosphate guanylyltransferase [EC:2.7.7.13]	0.894123	1	-0.161455	NoSignifi
265	K02122	ko:K02122	ATPVF, ntpF, atpF; V/A-type H+/Na+-transporting ATPase subunit F	0.891714	0.123005	-0.165346	NoSignifi
258	K02069	ko:K02069	ABC.X2.P; putative ABC transport system permease protein	0.889443	0.684211	-0.169026	NoSignifi
287	K02304	ko:K02304	MET8; precorrin-2 dehydrogenase / sirohydrochlorin ferrochelatase [EC:1.3.1.76 4.99.1.4]	0.884848	0.472009	-0.176498	NoSignifi
214	K01819	ko:K01819	E5.3.1.26, lacA, lacB; galactose-6-phosphate isomerase [EC:5.3.1.26]	0.884365	0.789787	-0.177287	NoSignifi
1234	K18330	ko:K18330	hndA; NADP-reducing hydrogenase subunit HndA [EC:1.12.1.3]	0.876799	0.435872	-0.189682	NoSignifi
558	K04652	ko:K04652	hypB; hydrogenase nickel incorporation protein HypB	0.874758	0.739364	-0.193044	NoSignifi
1	K00002	ko:K00002	AKR1A1, adh; alcohol dehydrogenase (NADP+) [EC:1.1.1.2]	0.866675	0.284659	-0.206436	NoSignifi
54	K00370	ko:K00370	narG, narZ, nxrA; nitrate reductase / nitrite oxidoreductase, alpha subunit [EC:1.7.5.1 1.7.99.-]	0.864165	0.689786	-0.210621	NoSignifi
70	K00657	ko:K00657	speG, SAT; diamine N-acetyltransferase [EC:2.3.1.57]	0.864088	0.739364	-0.210751	NoSignifi
682	K06407	ko:K06407	spoVAE; stage V sporulation protein AE	0.848921	0.197072	-0.236298	NoSignifi
241	K02012	ko:K02012	afuA, fbpA; iron(III) transport system substrate-binding protein	0.840999	0.334317	-0.249823	NoSignifi
183	K01621	ko:K01621	xfp, xpk; xylulose-5-phosphate/fructose-6-phosphate phosphoketolase [EC:4.1.2.9 4.1.2.22]	0.827475	0.969621	-0.273213	NoSignifi
177	K01590	ko:K01590	hdc, HDC; histidine decarboxylase [EC:4.1.1.22]	0.824036	0.393048	-0.27922	NoSignifi
809	K07507	ko:K07507	mgtC; putative Mg2+ transporter-C (MgtC) family protein	0.823961	0.279861	-0.279352	NoSignifi
1078	K12343	ko:K12343	SRD5A1; 3-oxo-5-alpha-steroid 4-dehydrogenase 1 [EC:1.3.1.22]	0.823877	0.677126	-0.279499	NoSignifi
1127	K13747	ko:K13747	nspC; carboxynorspermidine decarboxylase [EC:4.1.1.96]	0.82112	0.382878	-0.284335	NoSignifi
1255	K18890	ko:K18890	mdlB, smdB; ATP-binding cassette, subfamily B, multidrug efflux pump	0.805651	0.190316	-0.311773	NoSignifi
562	K04750	ko:K04750	phnB; PhnB protein	0.80156	0.578742	-0.319117	NoSignifi
507	K03817	ko:K03817	rimL; ribosomal-protein-serine acetyltransferase [EC:2.3.1.-]	0.799722	0.684211	-0.32243	NoSignifi
416	K03424	ko:K03424	tatD; TatD DNase family protein [EC:3.1.21.-]	0.786542	0.970512	-0.346404	NoSignifi
731	K07082	ko:K07082	K07082; UPF0755 protein	0.779606	0.911797	-0.359182	NoSignifi
208	K01745	ko:K01745	hutH, HAL; histidine ammonia-lyase [EC:4.3.1.3]	0.779267	0.352681	-0.359811	NoSignifi
270	K02190	ko:K02190	cbiK; sirohydrochlorin cobaltochelatase [EC:4.99.1.3]	0.77697	0.381069	-0.36407	NoSignifi
732	K07098	ko:K07098	K07098; uncharacterized protein	0.773756	0.381069	-0.37005	NoSignifi
814	K07574	ko:K07574	yhbY; RNA-binding protein	0.772153	0.684211	-0.373042	NoSignifi
1121	K13640	ko:K13640	hspR; MerR family transcriptional regulator, heat shock protein HspR	0.772018	0.279861	-0.373294	NoSignifi
1262	K18955	ko:K18955	whiB1_2_3_4; WhiB family transcriptional regulator, redox-sensing transcriptional regulator	0.765083	0.761498	-0.386313	NoSignifi
804	K07483	ko:K07483	K07483; transposase	0.756418	0.684211	-0.402745	NoSignifi
680	K06390	ko:K06390	spoIIIAA; stage III sporulation protein AA	0.756383	0.321852	-0.40281	NoSignifi
1356	K22431	ko:K22431	carD; caffeyl-CoA reductase-Etf complex subunit CarD [EC:1.3.1.108]	0.754237	0.696169	-0.406911	NoSignifi
713	K06973	ko:K06973	K06973; uncharacterized protein	0.747074	0.362536	-0.420676	NoSignifi
1382	K23356	ko:K23356	trmB; HTH-type transcriptional regulator, sugar sensing transcriptional regulator	0.742433	0.54467	-0.429667	NoSignifi
159	K01468	ko:K01468	hutI, AMDHD1; imidazolonepropionase [EC:3.5.2.7]	0.730161	0.789787	-0.453713	NoSignifi
845	K07776	ko:K07776	regX3; two-component system, OmpR family, response regulator RegX3	0.722152	1	-0.469625	NoSignifi
823	K07658	ko:K07658	phoB1, phoP; two-component system, OmpR family, alkaline phosphatase synthesis response regulator PhoP	0.716942	0.127774	-0.480072	NoSignifi
799	K07469	ko:K07469	mop; aldehyde oxidoreductase [EC:1.2.99.7]	0.705895	0.21929	-0.502474	NoSignifi
1134	K13920	ko:K13920	pduE; propanediol dehydratase small subunit [EC:4.2.1.28]	0.699273	0.186009	-0.516072	NoSignifi
669	K06209	ko:K06209	pheB; chorismate mutase [EC:5.4.99.5]	0.692603	0.185214	-0.529898	NoSignifi
1364	K22958	ko:K22958	lpdC; gallate decarboxylase subunit C [EC:4.1.1.59]	0.679355	0.297091	-0.557762	NoSignifi
1312	K20534	ko:K20534	gtrB, csbB; polyisoprenyl-phosphate glycosyltransferase [EC:2.4.-.-]	0.667112	0.348659	-0.584	NoSignifi
78	K00702	ko:K00702	E2.4.1.20; cellobiose phosphorylase [EC:2.4.1.20]	0.666588	0.14314	-0.585134	NoSignifi
443	K03574	ko:K03574	mutT, NUDT15, MTH2; 8-oxo-dGTP diphosphatase [EC:3.6.1.55]	0.657782	1	-0.604319	NoSignifi
793	K07455	ko:K07455	recT; recombination protein RecT	0.645674	0.591784	-0.631123	NoSignifi
671	K06213	ko:K06213	mgtE; magnesium transporter	0.643397	0.262744	-0.63622	NoSignifi
1231	K18234	ko:K18234	vat; virginiamycin A acetyltransferase [EC:2.3.1.-]	0.638936	0.139868	-0.646257	NoSignifi
664	K06191	ko:K06191	nrdH; glutaredoxin-like protein NrdH	0.63786	0.435872	-0.648689	NoSignifi
907	K09011	ko:K09011	cimA; (R)-citramalate synthase [EC:2.3.1.182]	0.629227	0.969839	-0.668347	NoSignifi
581	K05366	ko:K05366	mrcA; penicillin-binding protein 1A [EC:2.4.1.129 3.4.16.4]	0.628245	0.472509	-0.670601	NoSignifi
675	K06310	ko:K06310	yndD; spore germination protein	0.625852	0.250509	-0.676106	NoSignifi
610	K05795	ko:K05795	terD; tellurium resistance protein TerD	0.625828	0.393048	-0.676161	NoSignifi
939	K09825	ko:K09825	perR; Fur family transcriptional regulator, peroxide stress response regulator	0.624859	0.517356	-0.678398	NoSignifi
244	K02016	ko:K02016	ABC.FEV.S; iron complex transport system substrate-binding protein	0.62383	0.231242	-0.680776	NoSignifi
1304	K20487	ko:K20487	nisK, spaK; two-component system, OmpR family, lantibiotic biosynthesis sensor histidine kinase NisK/SpaK [EC:2.7.13.3]	0.621606	0.0375635	-0.685928	NoSignifi
224	K01872	ko:K01872	AARS, alaS; alanyl-tRNA synthetase [EC:6.1.1.7]	0.617243	0.14314	-0.696091	NoSignifi
138	K01209	ko:K01209	abfA; alpha-L-arabinofuranosidase [EC:3.2.1.55]	0.616431	0.578742	-0.697989	NoSignifi
815	K07576	ko:K07576	K07576; metallo-beta-lactamase family protein	0.614067	0.171707	-0.703533	NoSignifi
134	K01179	ko:K01179	E3.2.1.4; endoglucanase [EC:3.2.1.4]	0.613948	1	-0.703812	NoSignifi
168	K01523	ko:K01523	hisE; phosphoribosyl-ATP pyrophosphohydrolase [EC:3.6.1.31]	0.603139	0.704396	-0.729438	NoSignifi
218	K01843	ko:K01843	kamA; lysine 2,3-aminomutase [EC:5.4.3.2]	0.602493	0.14314	-0.730983	NoSignifi
286	K02278	ko:K02278	cpaA, tadV; prepilin peptidase CpaA [EC:3.4.23.43]	0.602207	0.442901	-0.731668	NoSignifi
1271	K19119	ko:K19119	cas5d; CRISPR-associated protein Cas5d	0.600455	0.263966	-0.735872	NoSignifi
372	K02812	ko:K02812	sorF; sorbose PTS system EIIA component [EC:2.7.1.206]	0.58554	0.341312	-0.77216	NoSignifi
681	K06394	ko:K06394	spoIIIAE; stage III sporulation protein AE	0.579696	0.39943	-0.786632	NoSignifi
1324	K21572	ko:K21572	susD; starch-binding outer membrane protein, SusD/RagB family	0.578196	0.190316	-0.790369	NoSignifi
927	K09702	ko:K09702	K09702; uncharacterized protein	0.572162	0.0185434	-0.805505	NoSignifi
1235	K18349	ko:K18349	vanRC, vanRE, vanRG; two-component system, OmpR family, response regulator VanR	0.572046	0.161341	-0.805798	NoSignifi
353	K02653	ko:K02653	pilC; type IV pilus assembly protein PilC	0.568852	0.54467	-0.813875	NoSignifi
217	K01840	ko:K01840	manB; phosphomannomutase [EC:5.4.2.8]	0.566635	0.190316	-0.819509	NoSignifi
486	K03738	ko:K03738	aor; aldehyde:ferredoxin oxidoreductase [EC:1.2.7.5]	0.565536	0.879378	-0.822309	NoSignifi
194	K01668	ko:K01668	E4.1.99.2; tyrosine phenol-lyase [EC:4.1.99.2]	0.564901	0.122243	-0.823929	NoSignifi
499	K03783	ko:K03783	punA, PNP; purine-nucleoside phosphorylase [EC:2.4.2.1]	0.562048	0.578742	-0.831235	NoSignifi
685	K06605	ko:K06605	iolH; myo-inositol catabolism protein IolH	0.560312	0.217563	-0.835698	NoSignifi
178	K01604	ko:K01604	mmdA; methylmalonyl-CoA decarboxylase subunit alpha [EC:7.2.4.3]	0.559115	0.105122	-0.838782	NoSignifi
322	K02474	ko:K02474	wbpO; UDP-N-acetyl-D-glucosamine/UDP-N-acetyl-D-galactosamine dehydrogenase [EC:1.1.1.136 1.1.1.-]	0.543268	0.075256	-0.880264	NoSignifi
932	K09789	ko:K09789	bioG; pimeloyl-[acyl-carrier protein] methyl ester esterase [EC:3.1.1.85]	0.541792	0.494879	-0.884188	NoSignifi
220	K01847	ko:K01847	MUT; methylmalonyl-CoA mutase [EC:5.4.99.2]	0.540488	0.0892096	-0.887664	NoSignifi
1100	K13043	ko:K13043	argF; N-succinyl-L-ornithine transcarbamylase [EC:2.1.3.11]	0.539794	0.0524259	-0.889518	NoSignifi
1135	K13935	ko:K13935	mdcH; malonate decarboxylase epsilon subunit [EC:2.3.1.39]	0.538212	0.0898317	-0.893754	NoSignifi
908	K09014	ko:K09014	sufB; Fe-S cluster assembly protein SufB	0.535905	0.0288056	-0.89995	NoSignifi
857	K07979	ko:K07979	ytrA; GntR family transcriptional regulator	0.531088	0.0892096	-0.912977	NoSignifi
1330	K21672	ko:K21672	ord; 2,4-diaminopentanoate dehydrogenase [EC:1.4.1.12 1.4.1.26]	0.529928	0.853428	-0.916132	NoSignifi
198	K01685	ko:K01685	uxaA; altronate hydrolase [EC:4.2.1.7]	0.526712	0.435872	-0.924913	NoSignifi
1325	K21573	ko:K21573	susC; TonB-dependent starch-binding outer membrane protein SusC	0.525682	0.0892096	-0.927738	NoSignifi
202	K01711	ko:K01711	gmd, GMDS; GDPmannose 4,6-dehydratase [EC:4.2.1.47]	0.52526	0.0114962	-0.928895	NoSignifi
1274	K19157	ko:K19157	yafQ; mRNA interferase YafQ [EC:3.1.-.-]	0.524901	0.911797	-0.929883	NoSignifi
676	K06378	ko:K06378	spoIIAA; stage II sporulation protein AA (anti-sigma F factor antagonist)	0.524542	0.39943	-0.930869	NoSignifi
234	K01960	ko:K01960	pycB; pyruvate carboxylase subunit B [EC:6.4.1.1]	0.521367	0.518947	-0.93963	NoSignifi
147	K01278	ko:K01278	DPP4, CD26; dipeptidyl-peptidase 4 [EC:3.4.14.5]	0.5207	0.0305764	-0.941475	NoSignifi
184	K01624	ko:K01624	FBA, fbaA; fructose-bisphosphate aldolase, class II [EC:4.1.2.13]	0.519166	0.0146896	-0.945733	NoSignifi
539	K04027	ko:K04027	eutM; ethanolamine utilization protein EutM	0.517471	0.247451	-0.950449	NoSignifi
1323	K21556	ko:K21556	malR; CRP/FNR family transcriptional regulator, polysaccharide utilization system transcription regulator	0.512364	0.263966	-0.96476	NoSignifi
7	K00030	ko:K00030	IDH3; isocitrate dehydrogenase (NAD+) [EC:1.1.1.41]	0.511872	0.393542	-0.966145	NoSignifi
1085	K12524	ko:K12524	thrA; bifunctional aspartokinase / homoserine dehydrogenase 1 [EC:2.7.2.4 1.1.1.3]	0.510148	0.272314	-0.971013	NoSignifi
750	K07217	ko:K07217	K07217; Mn-containing catalase	0.508514	0.121085	-0.975642	NoSignifi
173	K01548	ko:K01548	kdpC; potassium-transporting ATPase KdpC subunit	0.507854	0.911797	-0.977514	NoSignifi
88	K00812	ko:K00812	aspB; aspartate aminotransferase [EC:2.6.1.1]	0.507443	0.0232306	-0.978683	NoSignifi
465	K03655	ko:K03655	recG; ATP-dependent DNA helicase RecG [EC:3.6.4.12]	0.506057	0.0630128	-0.982627	NoSignifi
703	K06923	ko:K06923	K06923; uncharacterized protein	0.499846	0.463104	-1.00044	NoSignifi
770	K07307	ko:K07307	dmsB; anaerobic dimethyl sulfoxide reductase subunit B	0.499807	0.279861	-1.00056	NoSignifi
55	K00375	ko:K00375	K00375; GntR family transcriptional regulator / MocR family aminotransferase	0.499672	0.341312	-1.00095	NoSignifi
1320	K21467	ko:K21467	pbpC; penicillin-binding protein 3	0.497021	0.104231	-1.00862	NoSignifi
1238	K18471	ko:K18471	ydjG; methylglyoxal reductase [EC:1.1.1.-]	0.495798	0.578742	-1.01218	NoSignifi
906	K09009	ko:K09009	K09009; uncharacterized protein	0.489442	0.705351	-1.03079	NoSignifi
898	K08681	ko:K08681	pdxT, pdx2; pyridoxal 5'-phosphate synthase pdxT subunit [EC:4.3.3.6]	0.481538	0.517356	-1.05428	NoSignifi
679	K06387	ko:K06387	spoIIR; stage II sporulation protein R	0.479218	0.481845	-1.06125	NoSignifi
426	K03483	ko:K03483	mtlR; mannitol operon transcriptional antiterminator	0.479163	0.500535	-1.06141	NoSignifi
219	K01844	ko:K01844	kamD; beta-lysine 5,6-aminomutase alpha subunit [EC:5.4.3.3]	0.469558	0.0630128	-1.09062	NoSignifi
807	K07502	ko:K07502	yprB; uncharacterized protein	0.468735	0.249389	-1.09316	NoSignifi
53	K00351	ko:K00351	nqrF; Na+-transporting NADH:ubiquinone oxidoreductase subunit F [EC:7.2.1.1]	0.465985	0.105122	-1.10164	NoSignifi
3	K00010	ko:K00010	iolG; myo-inositol 2-dehydrogenase / D-chiro-inositol 1-dehydrogenase [EC:1.1.1.18 1.1.1.369]	0.464508	0.472009	-1.10622	NoSignifi
243	K02014	ko:K02014	TC.FEV.OM; iron complex outermembrane recepter protein	0.463951	0.0780735	-1.10796	NoSignifi
34	K00209	ko:K00209	fabV, ter; enoyl-[acyl-carrier protein] reductase / trans-2-enoyl-CoA reductase (NAD+) [EC:1.3.1.9 1.3.1.44]	0.451865	0.258155	-1.14604	NoSignifi
51	K00348	ko:K00348	nqrC; Na+-transporting NADH:ubiquinone oxidoreductase subunit C [EC:7.2.1.1]	0.451407	0.746638	-1.1475	NoSignifi
30	K00180	ko:K00180	iorB; indolepyruvate ferredoxin oxidoreductase, beta subunit [EC:1.2.7.8]	0.449967	0.528849	-1.15211	NoSignifi
52	K00349	ko:K00349	nqrD; Na+-transporting NADH:ubiquinone oxidoreductase subunit D [EC:7.2.1.1]	0.448595	0.161815	-1.15651	NoSignifi
1302	K20118	ko:K20118	ptsG, glcA, glcB; glucose PTS system EIICBA or EIICB component [EC:2.7.1.199]	0.439322	0.584588	-1.18665	NoSignifi
104	K00929	ko:K00929	buk; butyrate kinase [EC:2.7.2.7]	0.437366	0.309966	-1.19309	NoSignifi
683	K06409	ko:K06409	spoVB; stage V sporulation protein B	0.433763	0.54467	-1.20502	NoSignifi
554	K04486	ko:K04486	E3.1.3.15B; histidinol-phosphatase (PHP family) [EC:3.1.3.15]	0.43057	0.26665	-1.21568	NoSignifi
677	K06379	ko:K06379	spoIIAB; stage II sporulation protein AB (anti-sigma F factor) [EC:2.7.11.1]	0.430041	0.45151	-1.21745	NoSignifi
29	K00179	ko:K00179	iorA; indolepyruvate ferredoxin oxidoreductase, alpha subunit [EC:1.2.7.8]	0.428817	0.528849	-1.22157	NoSignifi
879	K08306	ko:K08306	mltC; membrane-bound lytic murein transglycosylase C [EC:4.2.2.-]	0.427254	0.387013	-1.22684	NoSignifi
596	K05606	ko:K05606	MCEE, epi; methylmalonyl-CoA/ethylmalonyl-CoA epimerase [EC:5.1.99.1]	0.426889	0.362536	-1.22807	NoSignifi
714	K06987	ko:K06987	K06987; uncharacterized protein	0.424093	0.492376	-1.23755	NoSignifi
142	K01235	ko:K01235	aguA; alpha-glucuronidase [EC:3.2.1.139]	0.414486	0.503631	-1.2706	NoSignifi
979	K10112	ko:K10112	msmX, msmK, malK, sugC, ggtA, msiK; multiple sugar transport system ATP-binding protein	0.412594	0.105122	-1.2772	NoSignifi
678	K06383	ko:K06383	spoIIGA; stage II sporulation protein GA (sporulation sigma-E factor processing peptidase) [EC:3.4.23.-]	0.409803	0.362081	-1.287	NoSignifi
68	K00602	ko:K00602	purH; phosphoribosylaminoimidazolecarboxamide formyltransferase / IMP cyclohydrolase [EC:2.1.2.3 3.5.4.10]	0.406628	0.105122	-1.29822	NoSignifi
752	K07230	ko:K07230	p19, ftrA; periplasmic iron binding protein	0.399381	0.305905	-1.32416	NoSignifi
1220	K17734	ko:K17734	aprX; serine protease AprX [EC:3.4.21.-]	0.398355	0.431818	-1.32787	NoSignifi
466	K03658	ko:K03658	helD; DNA helicase IV [EC:3.6.4.12]	0.391141	0.157522	-1.35424	NoSignifi
1326	K21574	ko:K21574	susB; glucan 1,4-alpha-glucosidase [EC:3.2.1.3]	0.382573	0.139868	-1.38619	NoSignifi
137	K01201	ko:K01201	GBA, srfJ; glucosylceramidase [EC:3.2.1.45]	0.376356	0.075256	-1.40983	NoSignifi
233	K01933	ko:K01933	purM; phosphoribosylformylglycinamidine cyclo-ligase [EC:6.3.3.1]	0.373523	0.075256	-1.42073	NoSignifi
582	K05367	ko:K05367	pbpC; penicillin-binding protein 1C [EC:2.4.1.129]	0.367253	0.214289	-1.44515	NoSignifi
730	K07079	ko:K07079	K07079; uncharacterized protein	0.365852	0.481845	-1.45067	NoSignifi
351	K02621	ko:K02621	parC; topoisomerase IV subunit A [EC:5.6.2.2]	0.36563	0.0636223	-1.45154	NoSignifi
135	K01198	ko:K01198	xynB; xylan 1,4-beta-xylosidase [EC:3.2.1.37]	0.362062	0.853428	-1.46569	NoSignifi
1307	K20492	ko:K20492	nisG, spaG, cprC; lantibiotic transport system permease protein	0.361208	0.552248	-1.4691	NoSignifi
45	K00336	ko:K00336	nuoG; NADH-quinone oxidoreductase subunit G [EC:7.1.1.2]	0.355484	0.623046	-1.49214	NoSignifi
1236	K18350	ko:K18350	vanSC, vanSE, vanSG; two-component system, OmpR family, sensor histidine kinase VanS [EC:2.7.13.3]	0.35248	0.374295	-1.50439	NoSignifi
1306	K20491	ko:K20491	nisE, spaE, cprB, epiE; lantibiotic transport system permease protein	0.351508	0.369109	-1.50837	NoSignifi
1032	K11527	ko:K11527	K11527; two-component system, sensor histidine kinase and response regulator [EC:2.7.13.3]	0.349712	0.198396	-1.51576	NoSignifi
232	K01923	ko:K01923	purC; phosphoribosylaminoimidazole-succinocarboxamide synthase [EC:6.3.2.6]	0.349567	0.14314	-1.51636	NoSignifi
705	K06926	ko:K06926	K06926; uncharacterized protein	0.348235	0.105122	-1.52187	NoSignifi
375	K02822	ko:K02822	ulaB, sgaB; ascorbate PTS system EIIB component [EC:2.7.1.194]	0.344633	1	-1.53687	NoSignifi
413	K03332	ko:K03332	fruA; fructan beta-fructosidase [EC:3.2.1.80]	0.341457	0.26665	-1.55022	NoSignifi
776	K07341	ko:K07341	doc; death on curing protein	0.338412	0.969805	-1.56315	NoSignifi
176	K01588	ko:K01588	purE; 5-(carboxyamino)imidazole ribonucleotide mutase [EC:5.4.99.18]	0.334306	0.190316	-1.58076	NoSignifi
1261	K18930	ko:K18930	dld; D-lactate dehydrogenase	0.332246	0.179854	-1.58968	NoSignifi
90	K00819	ko:K00819	rocD, OAT; ornithine--oxo-acid transaminase [EC:2.6.1.13]	0.327526	0.279559	-1.61032	NoSignifi
238	K02004	ko:K02004	ABC.CD.P; putative ABC transport system permease protein	0.324316	0.217563	-1.62453	NoSignifi
484	K03735	ko:K03735	eutB; ethanolamine ammonia-lyase large subunit [EC:4.3.1.7]	0.316178	0.352681	-1.66119	NoSignifi
1138	K13990	ko:K13990	FTCD; glutamate formiminotransferase / formiminotetrahydrofolate cyclodeaminase [EC:2.1.2.5 4.3.1.4]	0.308234	0.332432	-1.6979	NoSignifi
245	K02017	ko:K02017	modC; molybdate transport system ATP-binding protein [EC:7.3.2.5]	0.306503	0.911797	-1.70603	NoSignifi
634	K05952	ko:K05952	K05952; uncharacterized protein	0.302812	0.231137	-1.72351	NoSignifi
696	K06908	ko:K06908	K06908; uncharacterized protein	0.302425	0.831091	-1.72535	NoSignifi
165	K01487	ko:K01487	E3.5.4.3, guaD; guanine deaminase [EC:3.5.4.3]	0.301786	0.38494	-1.7284	NoSignifi
171	K01546	ko:K01546	kdpA; potassium-transporting ATPase potassium-binding subunit	0.298392	0.853428	-1.74472	NoSignifi
1028	K11382	ko:K11382	pgtP; MFS transporter, OPA family, phosphoglycerate transporter protein	0.290513	0.341312	-1.78332	NoSignifi
1275	K19165	ko:K19165	phd; antitoxin Phd	0.286165	0.18004	-1.80508	NoSignifi
247	K02025	ko:K02025	ABC.MS.P; multiple sugar transport system permease protein	0.280263	0.075256	-1.83515	NoSignifi
4	K00014	ko:K00014	aroE; shikimate dehydrogenase [EC:1.1.1.25]	0.275788	0.578742	-1.85837	NoSignifi
1051	K11907	ko:K11907	vasG, clpV; type VI secretion system protein VasG	0.275273	1	-1.86106	NoSignifi
789	K07406	ko:K07406	melA; alpha-galactosidase [EC:3.2.1.22]	0.2732	0.578742	-1.87197	NoSignifi
864	K08168	ko:K08168	tetB; MFS transporter, DHA2 family, metal-tetracycline-proton antiporter	0.268053	0.426659	-1.89941	NoSignifi
1230	K18221	ko:K18221	tetX; tetracycline 11a-monooxygenase, tetracycline resistance protein [EC:1.14.13.231]	0.265166	0.157522	-1.91503	NoSignifi
1258	K18893	ko:K18893	vcaM; ATP-binding cassette, subfamily B, multidrug efflux pump	0.262116	0.590683	-1.93172	NoSignifi
839	K07727	ko:K07727	K07727; putative transcriptional regulator	0.260005	0.0892096	-1.94339	NoSignifi
482	K03724	ko:K03724	lhr; ATP-dependent helicase Lhr and Lhr-like helicase [EC:3.6.4.-]	0.257756	0.879378	-1.95592	NoSignifi
1361	K22699	ko:K22699	thi4; sulfide-dependent adenosine diphosphate thiazole synthase [EC:2.4.2.59]	0.250463	0.137472	-1.99733	NoSignifi
206	K01730	ko:K01730	ogl; oligogalacturonide lyase [EC:4.2.2.6]	0.249784	0.41927	-2.00125	NoSignifi
1050	K11900	ko:K11900	impC; type VI secretion system protein ImpC	0.241048	0.721363	-2.05261	NoSignifi
94	K00847	ko:K00847	E2.7.1.4, scrK; fructokinase [EC:2.7.1.4]	0.239333	0.123005	-2.06291	NoSignifi
737	K07115	ko:K07115	rlmJ; 23S rRNA (adenine2030-N6)-methyltransferase [EC:2.1.1.266]	0.235546	0.772115	-2.08592	NoSignifi
1171	K15583	ko:K15583	oppD; oligopeptide transport system ATP-binding protein	0.230962	0.190316	-2.11427	NoSignifi
1136	K13940	ko:K13940	sulD; dihydroneopterin aldolase / 2-amino-4-hydroxy-6-hydroxymethyldihydropteridine diphosphokinase [EC:4.1.2.25 2.7.6.3]	0.221489	0.623046	-2.1747	NoSignifi
717	K07005	ko:K07005	K07005; uncharacterized protein	0.220012	1	-2.18435	NoSignifi
166	K01494	ko:K01494	dcd; dCTP deaminase [EC:3.5.4.13]	0.219492	0.578742	-2.18776	NoSignifi
221	K01848	ko:K01848	E5.4.99.2A, mcmA1; methylmalonyl-CoA mutase, N-terminal domain [EC:5.4.99.2]	0.217004	0.279559	-2.20421	NoSignifi
580	K05364	ko:K05364	pbpA; penicillin-binding protein A	0.214466	0.879378	-2.22118	NoSignifi
1116	K13634	ko:K13634	cysB; LysR family transcriptional regulator, cys regulon transcriptional activator	0.21374	0.275546	-2.22607	NoSignifi
112	K01012	ko:K01012	bioB; biotin synthase [EC:2.8.1.6]	0.209674	0.528849	-2.25378	NoSignifi
1004	K10823	ko:K10823	oppF; oligopeptide transport system ATP-binding protein	0.208648	0.165494	-2.26086	NoSignifi
811	K07559	ko:K07559	kptA; putative RNA 2'-phosphotransferase [EC:2.7.1.-]	0.207198	0.739364	-2.27092	NoSignifi
1058	K11937	ko:K11937	pgaD; biofilm PGA synthesis protein PgaD	0.20633	0.898163	-2.27697	NoSignifi
691	K06896	ko:K06896	mapP; maltose 6'-phosphate phosphatase [EC:3.1.3.90]	0.203111	0.0548926	-2.29966	NoSignifi
579	K05350	ko:K05350	bglB; beta-glucosidase [EC:3.2.1.21]	0.202359	0.0950518	-2.30501	NoSignifi
1348	K21993	ko:K21993	fdhC; formate transporter	0.199	0.066594	-2.32916	NoSignifi
479	K03711	ko:K03711	fur, zur, furB; Fur family transcriptional regulator, ferric uptake regulator	0.197705	0.247451	-2.33858	NoSignifi
452	K03616	ko:K03616	rnfB; Na+-translocating ferredoxin:NAD+ oxidoreductase subunit B [EC:7.2.1.2]	0.19676	0.217563	-2.34549	NoSignifi
395	K03154	ko:K03154	thiS; sulfur carrier protein	0.195746	0.231137	-2.35295	NoSignifi
1365	K23005	ko:K23005	lgaC; L-galactonate 5-dehydrogenase [EC:1.1.1.414]	0.194986	0.20061	-2.35856	NoSignifi
226	K01890	ko:K01890	FARSB, pheT; phenylalanyl-tRNA synthetase beta chain [EC:6.1.1.20]	0.193094	0.190316	-2.37262	NoSignifi
352	K02652	ko:K02652	pilB; type IV pilus assembly protein PilB	0.192048	0.505896	-2.38046	NoSignifi
612	K05799	ko:K05799	pdhR; GntR family transcriptional regulator, transcriptional repressor for pyruvate dehydrogenase complex	0.184094	0.481251	-2.44149	NoSignifi
193	K01667	ko:K01667	tnaA; tryptophanase [EC:4.1.99.1]	0.182882	0.0630128	-2.45102	NoSignifi
1332	K21713	ko:K21713	lpmo; lytic chitin monoxygenase [EC:1.14.99.53]	0.182874	0.0623296	-2.45107	NoSignifi
1252	K18887	ko:K18887	efrA; ATP-binding cassette, subfamily B, multidrug efflux pump	0.179693	0.0802767	-2.47639	NoSignifi
1170	K15582	ko:K15582	oppC; oligopeptide transport system permease protein	0.177017	0.105122	-2.49804	NoSignifi
2	K00003	ko:K00003	hom; homoserine dehydrogenase [EC:1.1.1.3]	0.176977	0.105122	-2.49837	NoSignifi
268	K02173	ko:K02173	yggC; putative kinase	0.175735	0.881536	-2.50853	NoSignifi
1023	K11208	ko:K11208	yncG; GST-like protein	0.172632	0.746638	-2.53422	NoSignifi
236	K02001	ko:K02001	proW; glycine betaine/proline transport system permease protein	0.16771	0.849884	-2.57596	NoSignifi
1276	K19166	ko:K19166	higB; mRNA interferase HigB [EC:3.1.-.-]	0.165846	0.279559	-2.59208	NoSignifi
630	K05910	ko:K05910	npr; NADH peroxidase [EC:1.11.1.1]	0.163557	0.165494	-2.61213	NoSignifi
980	K10117	ko:K10117	msmE; raffinose/stachyose/melibiose transport system substrate-binding protein	0.161042	0.0892096	-2.63449	NoSignifi
476	K03707	ko:K03707	tenA; thiaminase (transcriptional activator TenA) [EC:3.5.99.2]	0.159623	0.87167	-2.64726	NoSignifi
511	K03826	ko:K03826	yiaC; putative acetyltransferase [EC:2.3.1.-]	0.159565	0.677471	-2.64779	NoSignifi
61	K00549	ko:K00549	metE; 5-methyltetrahydropteroyltriglutamate--homocysteine methyltransferase [EC:2.1.1.14]	0.155071	0.352681	-2.68899	NoSignifi
167	K01507	ko:K01507	ppa; inorganic pyrophosphatase [EC:3.6.1.1]	0.151504	0.630529	-2.72257	NoSignifi
153	K01430	ko:K01430	ureA; urease subunit gamma [EC:3.5.1.5]	0.149942	0.232284	-2.73753	NoSignifi
1216	K17464	ko:K17464	dgaA; D-glucosaminate PTS system EIIA component [EC:2.7.1.203]	0.147146	0.357943	-2.76468	NoSignifi
1034	K11604	ko:K11604	sitA; manganese/iron transport system substrate-binding protein	0.144547	0.494879	-2.79039	NoSignifi
1218	K17468	ko:K17468	dgaE; D-glucosaminate-6-phosphate ammonia-lyase [EC:4.3.1.29]	0.144215	0.621863	-2.79371	NoSignifi
116	K01057	ko:K01057	PGLS, pgl, devB; 6-phosphogluconolactonase [EC:3.1.1.31]	0.143283	0.615642	-2.80306	NoSignifi
1381	K23269	ko:K23269	purL; phosphoribosylformylglycinamidine synthase subunit PurL [EC:6.3.5.3]	0.142962	0.393048	-2.80629	NoSignifi
1385	K23537	ko:K23537	nupA; general nucleoside transport system ATP-binding protein	0.142809	0.279861	-2.80784	NoSignifi
673	K06222	ko:K06222	dkgB; 2,5-diketo-D-gluconate reductase B [EC:1.1.1.346]	0.140196	0.369109	-2.83448	NoSignifi
65	K00567	ko:K00567	ogt, MGMT; methylated-DNA-[protein]-cysteine S-methyltransferase [EC:2.1.1.63]	0.138412	0.0630128	-2.85296	NoSignifi
505	K03811	ko:K03811	pnuC; nicotinamide mononucleotide transporter	0.137052	0.795936	-2.8672	NoSignifi
374	K02821	ko:K02821	ulaC, sgaA; ascorbate PTS system EIIA or EIIAB component [EC:2.7.1.194]	0.136404	0.185214	-2.87405	NoSignifi
695	K06907	ko:K06907	K06907; uncharacterized protein	0.134278	0.969621	-2.8967	NoSignifi
363	K02770	ko:K02770	fruA; fructose PTS system EIIBC or EIIC component [EC:2.7.1.202]	0.132298	0.344523	-2.91813	NoSignifi
1217	K17466	ko:K17466	dgaC; D-glucosaminate PTS system EIIC component	0.131827	0.44798	-2.92328	NoSignifi
808	K07503	ko:K07503	nucS; endonuclease [EC:3.1.-.-]	0.1318	1	-2.92357	NoSignifi
141	K01232	ko:K01232	glvA; maltose-6'-phosphate glucosidase [EC:3.2.1.122]	0.131743	0.165494	-2.9242	NoSignifi
86	K00800	ko:K00800	aroA; 3-phosphoshikimate 1-carboxyvinyltransferase [EC:2.5.1.19]	0.129408	0.279861	-2.95	NoSignifi
80	K00728	ko:K00728	POMT, pmt; dolichyl-phosphate-mannose-protein mannosyltransferase [EC:2.4.1.109]	0.125192	0.848981	-2.99779	NoSignifi
175	K01581	ko:K01581	E4.1.1.17, ODC1, speC, speF; ornithine decarboxylase [EC:4.1.1.17]	0.1237	0.82053	-3.01509	NoSignifi
371	K02810	ko:K02810	scrA, sacP, sacX, ptsS; sucrose PTS system EIIBCA or EIIBC component [EC:2.7.1.211]	0.123131	0.217563	-3.02174	NoSignifi
156	K01447	ko:K01447	xlyAB; N-acetylmuramoyl-L-alanine amidase [EC:3.5.1.28]	0.121844	0.10398	-3.03689	NoSignifi
1033	K11537	ko:K11537	xapB; MFS transporter, NHS family, xanthosine permease	0.120314	0.0584521	-3.05512	NoSignifi
1112	K13571	ko:K13571	pafA; proteasome accessory factor A [EC:6.3.1.19]	0.119748	0.819929	-3.06193	NoSignifi
896	K08602	ko:K08602	pepF, pepB; oligoendopeptidase F [EC:3.4.24.-]	0.119056	0.0538124	-3.07028	NoSignifi
222	K01849	ko:K01849	E5.4.99.2B, mcmA2; methylmalonyl-CoA mutase, C-terminal domain [EC:5.4.99.2]	0.118536	0.101161	-3.0766	NoSignifi
362	K02769	ko:K02769	fruAb; fructose PTS system EIIB component [EC:2.7.1.202]	0.117073	0.241145	-3.09452	NoSignifi
419	K03455	ko:K03455	TC.KEF; monovalent cation:H+ antiporter-2, CPA2 family	0.116071	0.105122	-3.10692	NoSignifi
407	K03303	ko:K03303	lctP; lactate permease	0.11414	0.185214	-3.13112	NoSignifi
577	K05343	ko:K05343	treS; maltose alpha-D-glucosyltransferase / alpha-amylase [EC:5.4.99.16 3.2.1.1]	0.113936	0.909038	-3.13371	NoSignifi
95	K00872	ko:K00872	thrB; homoserine kinase [EC:2.7.1.39]	0.112026	0.0524259	-3.1581	NoSignifi
743	K07141	ko:K07141	mocA; molybdenum cofactor cytidylyltransferase [EC:2.7.7.76]	0.111519	0.307308	-3.16463	NoSignifi
1253	K18888	ko:K18888	efrB; ATP-binding cassette, subfamily B, multidrug efflux pump	0.111215	0.0898317	-3.16858	NoSignifi
1087	K12554	ko:K12554	murN; alanine adding enzyme [EC:2.3.2.-]	0.110383	0.938936	-3.17941	NoSignifi
13	K00068	ko:K00068	srlD; sorbitol-6-phosphate 2-dehydrogenase [EC:1.1.1.140]	0.110105	0.272856	-3.18304	NoSignifi
59	K00527	ko:K00527	rtpR; ribonucleoside-triphosphate reductase (thioredoxin) [EC:1.17.4.2]	0.108989	0.161341	-3.19775	NoSignifi
575	K05311	ko:K05311	cggR; central glycolytic genes regulator	0.108887	0.10398	-3.1991	NoSignifi
674	K06286	ko:K06286	ezrA; septation ring formation regulator	0.108241	0.112276	-3.20768	NoSignifi
1257	K18892	ko:K18892	patB, rscB, lmrC, satB; ATP-binding cassette, subfamily B, multidrug efflux pump	0.108112	0.103589	-3.2094	NoSignifi
1169	K15580	ko:K15580	oppA, mppA; oligopeptide transport system substrate-binding protein	0.107489	0.0524259	-3.21774	NoSignifi
1214	K17363	ko:K17363	urdA; urocanate reductase [EC:1.3.99.33]	0.106909	0.0888529	-3.22555	NoSignifi
364	K02777	ko:K02777	crr; sugar PTS system EIIA component [EC:2.7.1.-]	0.106735	0.139868	-3.22789	NoSignifi
1110	K13530	ko:K13530	adaA; AraC family transcriptional regulator, regulatory protein of adaptative response / methylphosphotriester-DNA alkyltransferase methyltransferase [EC:2.1.1.-]	0.105306	0.0623296	-3.24734	NoSignifi
18	K00105	ko:K00105	E1.1.3.21; alpha-glycerophosphate oxidase [EC:1.1.3.21]	0.103956	0.0625413	-3.26595	NoSignifi
8	K00034	ko:K00034	gdh; glucose 1-dehydrogenase [EC:1.1.1.47]	0.103885	0.184219	-3.26693	NoSignifi
666	K06198	ko:K06198	coiA; competence protein CoiA	0.101354	0.103589	-3.30253	NoSignifi
73	K00675	ko:K00675	nhoA; N-hydroxyarylamine O-acetyltransferase [EC:2.3.1.118]	0.100311	0.0822427	-3.31745	NoSignifi
1256	K18891	ko:K18891	patA, rscA, lmrC, satA; ATP-binding cassette, subfamily B, multidrug efflux pump	0.100151	0.160392	-3.31976	NoSignifi
111	K00990	ko:K00990	glnD; [protein-PII] uridylyltransferase [EC:2.7.7.59]	0.0999111	0.704396	-3.32321	NoSignifi
20	K00111	ko:K00111	glpA, glpD; glycerol-3-phosphate dehydrogenase [EC:1.1.5.3]	0.099541	0.481251	-3.32857	NoSignifi
445	K03591	ko:K03591	ftsN; cell division protein FtsN	0.0984457	0.511496	-3.34453	NoSignifi
160	K01476	ko:K01476	E3.5.3.1, rocF, arg; arginase [EC:3.5.3.1]	0.0984133	0.103589	-3.345	NoSignifi
1190	K16147	ko:K16147	glgE; starch synthase (maltosyl-transferring) [EC:2.4.99.16]	0.097997	0.761498	-3.35112	NoSignifi
136	K01200	ko:K01200	pulA; pullulanase [EC:3.2.1.41]	0.0976177	0.14314	-3.35671	NoSignifi
659	K06182	ko:K06182	rluF; 23S rRNA pseudouridine2604 synthase [EC:5.4.99.21]	0.0971185	0.165494	-3.36411	NoSignifi
377	K02851	ko:K02851	wecA, tagO, rfe; UDP-GlcNAc:undecaprenyl-phosphate/decaprenyl-phosphate GlcNAc-1-phosphate transferase [EC:2.7.8.33 2.7.8.35]	0.0961605	0.0630128	-3.37841	NoSignifi
885	K08316	ko:K08316	rsmD; 16S rRNA (guanine966-N2)-methyltransferase [EC:2.1.1.171]	0.0950368	0.795936	-3.39537	NoSignifi
998	K10709	ko:K10709	frlC; fructoselysine 3-epimerase [EC:5.1.3.41]	0.094882	0.0934351	-3.39772	NoSignifi
929	K09767	ko:K09767	yajQ; cyclic-di-GMP-binding protein	0.0944928	0.911797	-3.40365	NoSignifi
127	K01139	ko:K01139	spoT; GTP diphosphokinase / guanosine-3',5'-bis(diphosphate) 3'-diphosphatase [EC:2.7.6.5 3.1.7.2]	0.0927266	0.393048	-3.43087	NoSignifi
787	K07393	ko:K07393	ECM4, yqjG; glutathionyl-hydroquinone reductase [EC:1.8.5.7]	0.0922733	0.426659	-3.43794	NoSignifi
132	K01160	ko:K01160	rusA; crossover junction endodeoxyribonuclease RusA [EC:3.1.22.4]	0.0920473	0.412191	-3.44148	NoSignifi
333	K02536	ko:K02536	lpxD; UDP-3-O-[3-hydroxymyristoyl] glucosamine N-acyltransferase [EC:2.3.1.191]	0.0917851	0.123005	-3.4456	NoSignifi
1178	K15828	ko:K15828	hycC; formate hydrogenlyase subunit 3	0.0905128	0.435872	-3.46573	NoSignifi
1148	K14392	ko:K14392	panF; sodium/pantothenate symporter	0.0902237	0.130425	-3.47035	NoSignifi
1254	K18889	ko:K18889	mdlA, smdA; ATP-binding cassette, subfamily B, multidrug efflux pump	0.0899203	0.0524259	-3.47521	NoSignifi
761	K07263	ko:K07263	pqqL; zinc protease [EC:3.4.24.-]	0.0890062	0.140316	-3.48995	NoSignifi
525	K03929	ko:K03929	pnbA; para-nitrobenzyl esterase [EC:3.1.1.-]	0.0880565	0.969621	-3.50543	NoSignifi
1150	K14415	ko:K14415	RTCB, rtcB; tRNA-splicing ligase RtcB (3'-phosphate/5'-hydroxy nucleic acid ligase) [EC:6.5.1.8]	0.0871201	0.435872	-3.52085	NoSignifi
925	K09680	ko:K09680	PANK1_2_3, CAB1, coaW; type II pantothenate kinase [EC:2.7.1.33]	0.0865144	0.0626344	-3.53092	NoSignifi
873	K08256	ko:K08256	pimA; phosphatidyl-myo-inositol alpha-mannosyltransferase [EC:2.4.1.345]	0.0849687	0.611701	-3.55693	NoSignifi
496	K03776	ko:K03776	aer; aerotaxis receptor	0.0844374	0.511496	-3.56597	NoSignifi
399	K03186	ko:K03186	ubiX, bsdB, PAD1; flavin prenyltransferase [EC:2.5.1.129]	0.084185	0.140316	-3.57029	NoSignifi
330	K02532	ko:K02532	lacY; MFS transporter, OHS family, lactose permease	0.0829464	0.49613	-3.59168	NoSignifi
1196	K16325	ko:K16325	nupX; nucleoside permease	0.0822962	0.306761	-3.60303	NoSignifi
1129	K13788	ko:K13788	pta; phosphate acetyltransferase [EC:2.3.1.8]	0.0822675	0.539968	-3.60353	NoSignifi
39	K00245	ko:K00245	frdB; fumarate reductase iron-sulfur subunit [EC:1.3.5.4]	0.0817906	0.911797	-3.61192	NoSignifi
688	K06872	ko:K06872	K06872; uncharacterized protein	0.0816946	1	-3.61362	NoSignifi
21	K00117	ko:K00117	gcd; quinoprotein glucose dehydrogenase [EC:1.1.5.2]	0.0815009	0.384494	-3.61704	NoSignifi
1008	K10974	ko:K10974	codB; cytosine permease	0.0813804	0.578742	-3.61918	NoSignifi
1247	K18837	ko:K18837	cbtA; cytoskeleton-binding toxin CbtA and related proteins	0.0805661	0.571814	-3.63368	NoSignifi
123	K01118	ko:K01118	acpD, azoR; FMN-dependent NADH-azoreductase [EC:1.7.1.17]	0.0805113	0.272856	-3.63466	NoSignifi
797	K07464	ko:K07464	cas4; CRISPR-associated exonuclease Cas4 [EC:3.1.12.1]	0.0803271	0.101161	-3.63797	NoSignifi
370	K02805	ko:K02805	wecE, rffA; dTDP-4-amino-4,6-dideoxygalactose transaminase [EC:2.6.1.59]	0.0798124	0.578742	-3.64724	NoSignifi
107	K00970	ko:K00970	pcnB; poly(A) polymerase [EC:2.7.7.19]	0.0793347	0.105122	-3.6559	NoSignifi
1105	K13288	ko:K13288	orn, REX2, REXO2; oligoribonuclease [EC:3.1.-.-]	0.0779749	0.630529	-3.68085	NoSignifi
655	K06167	ko:K06167	phnP; phosphoribosyl 1,2-cyclic phosphate phosphodiesterase [EC:3.1.4.55]	0.0771744	0.247451	-3.69573	NoSignifi
391	K03089	ko:K03089	rpoH; RNA polymerase sigma-32 factor	0.0771148	0.364166	-3.69685	NoSignifi
411	K03321	ko:K03321	TC.SULP; sulfate permease, SulP family	0.0770681	0.393048	-3.69772	NoSignifi
657	K06179	ko:K06179	rluC; 23S rRNA pseudouridine955/2504/2580 synthase [EC:5.4.99.24]	0.0763539	0.307308	-3.71115	NoSignifi
12	K00065	ko:K00065	kduD; 2-dehydro-3-deoxy-D-gluconate 5-dehydrogenase [EC:1.1.1.127]	0.0761539	0.307308	-3.71494	NoSignifi
897	K08679	ko:K08679	GAE, cap1J; UDP-glucuronate 4-epimerase [EC:5.1.3.6]	0.0756092	0.456203	-3.72529	NoSignifi
317	K02452	ko:K02452	gspC; general secretion pathway protein C	0.0745221	0.472509	-3.74619	NoSignifi
388	K03079	ko:K03079	ulaE, sgaU, sgbU; L-ribulose-5-phosphate 3-epimerase [EC:5.1.3.22]	0.0742688	0.198596	-3.7511	NoSignifi
933	K09791	ko:K09791	K09791; uncharacterized protein	0.0740901	0.627951	-3.75458	NoSignifi
1062	K12138	ko:K12138	hyfC; hydrogenase-4 component C [EC:1.-.-.-]	0.0732341	0.426659	-3.77134	NoSignifi
187	K01631	ko:K01631	dgoA; 2-dehydro-3-deoxyphosphogalactonate aldolase [EC:4.1.2.21]	0.0731422	0.684211	-3.77315	NoSignifi
23	K00124	ko:K00124	fdoH, fdsB; formate dehydrogenase iron-sulfur subunit	0.0731242	0.79103	-3.77351	NoSignifi
91	K00823	ko:K00823	puuE; 4-aminobutyrate aminotransferase [EC:2.6.1.19]	0.0722879	0.449521	-3.7901	NoSignifi
500	K03790	ko:K03790	rimJ; [ribosomal protein S5]-alanine N-acetyltransferase [EC:2.3.1.267]	0.0721782	0.435872	-3.79229	NoSignifi
1294	K19777	ko:K19777	hdeA; acid stress chaperone HdeA	0.0720996	0.426659	-3.79387	NoSignifi
790	K07443	ko:K07443	ybaZ; methylated-DNA-protein-cysteine methyltransferase related protein	0.0703523	0.352681	-3.82926	NoSignifi
1080	K12369	ko:K12369	dppB; dipeptide transport system permease protein	0.070086	0.364166	-3.83473	NoSignifi
237	K02002	ko:K02002	proX; glycine betaine/proline transport system substrate-binding protein	0.0699968	0.49613	-3.83657	NoSignifi
989	K10543	ko:K10543	xylF; D-xylose transport system substrate-binding protein	0.0697395	0.684211	-3.84188	NoSignifi
229	K01903	ko:K01903	sucC; succinyl-CoA synthetase beta subunit [EC:6.2.1.5]	0.0696312	0.279861	-3.84412	NoSignifi
654	K06165	ko:K06165	phnH; alpha-D-ribose 1-methylphosphonate 5-triphosphate synthase subunit PhnH [EC:2.7.8.37]	0.0694045	0.197072	-3.84883	NoSignifi
1278	K19222	ko:K19222	menI, DHNAT; 1,4-dihydroxy-2-naphthoyl-CoA hydrolase [EC:3.1.2.28]	0.0688749	0.369109	-3.85988	NoSignifi
861	K08160	ko:K08160	mdfA, cmr; MFS transporter, DHA1 family, multidrug/chloramphenicol efflux transport protein	0.0688679	0.289737	-3.86002	NoSignifi
361	K02768	ko:K02768	fruB; fructose PTS system EIIA component [EC:2.7.1.202]	0.0688015	0.190316	-3.86142	NoSignifi
608	K05787	ko:K05787	hupA; DNA-binding protein HU-alpha	0.0681104	0.381069	-3.87598	NoSignifi
944	K09898	ko:K09898	K09898; uncharacterized protein	0.0680773	0.673505	-3.87668	NoSignifi
439	K03557	ko:K03557	fis; Fis family transcriptional regulator, factor for inversion stimulation protein	0.0678665	0.595314	-3.88116	NoSignifi
228	K01902	ko:K01902	sucD; succinyl-CoA synthetase alpha subunit [EC:6.2.1.5]	0.0678408	0.630529	-3.8817	NoSignifi
397	K03182	ko:K03182	ubiD; 4-hydroxy-3-polyprenylbenzoate decarboxylase [EC:4.1.1.98]	0.0677224	0.352681	-3.88422	NoSignifi
446	K03592	ko:K03592	pmbA; PmbA protein	0.0676721	0.325569	-3.8853	NoSignifi
1322	K21512	ko:K21512	gpA; terminase, large subunit [EC:3.1.21.4]	0.0664013	0.864505	-3.91264	NoSignifi
1390	K23773	ko:K23773	hdfR; LysR family transcriptional regulator, flagellar master operon regulator	0.0660774	0.545199	-3.9197	NoSignifi
1378	K23240	ko:K23240	rcnR; FrmR/RcnR family transcriptional regulator, repressor of rcnA expression	0.0660455	0.306761	-3.9204	NoSignifi
1175	K15724	ko:K15724	erpA; iron-sulfur cluster insertion protein	0.0659602	0.297091	-3.92226	NoSignifi
1295	K19778	ko:K19778	hdeB; acid stress chaperone HdeB	0.0659181	0.393048	-3.92318	NoSignifi
964	K09969	ko:K09969	aapJ, bztA; general L-amino acid transport system substrate-binding protein	0.0653486	0.25666	-3.9357	NoSignifi
501	K03803	ko:K03803	rseC; sigma-E factor negative regulatory protein RseC	0.06531	0.393048	-3.93655	NoSignifi
942	K09896	ko:K09896	K09896; uncharacterized protein	0.0649225	0.241145	-3.94514	NoSignifi
444	K03587	ko:K03587	ftsI; cell division protein FtsI (penicillin-binding protein 3) [EC:3.4.16.4]	0.0648155	0.165494	-3.94752	NoSignifi
656	K06177	ko:K06177	rluA; tRNA pseudouridine32 synthase / 23S rRNA pseudouridine746 synthase [EC:5.4.99.28 5.4.99.29]	0.0645702	0.795936	-3.95299	NoSignifi
1200	K16692	ko:K16692	etk-wzc; tyrosine-protein kinase Etk/Wzc [EC:2.7.10.-]	0.0640634	0.472009	-3.96436	NoSignifi
956	K09923	ko:K09923	K09923; uncharacterized protein	0.0637321	0.570606	-3.97184	NoSignifi
110	K00989	ko:K00989	rph; ribonuclease PH [EC:2.7.7.56]	0.0635261	0.481251	-3.97651	NoSignifi
376	K02843	ko:K02843	waaF, rfaF; heptosyltransferase II [EC:2.4.-.-]	0.0633978	0.364166	-3.97942	NoSignifi
249	K02043	ko:K02043	phnF; GntR family transcriptional regulator, phosphonate transport system regulatory protein	0.0631925	0.705351	-3.9841	NoSignifi
965	K09971	ko:K09971	aapM, bztC; general L-amino acid transport system permease protein	0.0631254	0.528849	-3.98563	NoSignifi
470	K03674	ko:K03674	grxA; glutaredoxin 1	0.0630072	0.362536	-3.98834	NoSignifi
41	K00247	ko:K00247	frdD; fumarate reductase subunit D	0.0628835	0.44798	-3.99118	NoSignifi
919	K09251	ko:K09251	patA; putrescine aminotransferase [EC:2.6.1.82]	0.0624933	0.14314	-4.00016	NoSignifi
540	K04028	ko:K04028	eutN; ethanolamine utilization protein EutN	0.0622737	0.212122	-4.00523	NoSignifi
366	K02783	ko:K02783	srlA; glucitol/sorbitol PTS system EIIC component	0.0620868	0.185711	-4.00957	NoSignifi
57	K00389	ko:K00389	yidH; putative membrane protein	0.0619506	0.272314	-4.01274	NoSignifi
82	K00769	ko:K00769	gpt; xanthine phosphoribosyltransferase [EC:2.4.2.22]	0.0618723	0.519895	-4.01456	NoSignifi
365	K02782	ko:K02782	srlE; glucitol/sorbitol PTS system EIIB component [EC:2.7.1.198]	0.061517	0.307308	-4.02287	NoSignifi
449	K03600	ko:K03600	sspB; stringent starvation protein B	0.0614609	0.279861	-4.02419	NoSignifi
422	K03472	ko:K03472	epd; D-erythrose 4-phosphate dehydrogenase [EC:1.2.1.72]	0.0613265	0.435872	-4.02734	NoSignifi
1074	K12289	ko:K12289	hofN; pilus assembly protein HofN	0.0612225	0.481251	-4.02979	NoSignifi
1265	K19000	ko:K19000	rof; Rho-binding antiterminator	0.0611657	0.303825	-4.03113	NoSignifi
114	K01042	ko:K01042	selA; L-seryl-tRNA(Ser) seleniumtransferase [EC:2.9.1.1]	0.0610206	0.185214	-4.03456	NoSignifi
613	K05800	ko:K05800	ybaO; Lrp/AsnC family transcriptional regulator	0.0609451	0.494665	-4.03635	NoSignifi
1248	K18838	ko:K18838	cbeA; cytoskeleton bundling-enhancing protein CbeA and related proteins	0.0608547	0.518431	-4.03849	NoSignifi
618	K05818	ko:K05818	mhpR; IclR family transcriptional regulator, mhp operon transcriptional activator	0.0607309	0.239547	-4.04143	NoSignifi
532	K04014	ko:K04014	nrfC; protein NrfC	0.0605951	0.49613	-4.04466	NoSignifi
520	K03892	ko:K03892	arsR; ArsR family transcriptional regulator, arsenate/arsenite/antimonite-responsive transcriptional repressor	0.0605737	0.161341	-4.04516	NoSignifi
42	K00324	ko:K00324	pntA; H+-translocating NAD(P) transhydrogenase subunit alpha [EC:1.6.1.2 7.1.1.1]	0.0605695	0.578742	-4.04526	NoSignifi
651	K06149	ko:K06149	uspA; universal stress protein A	0.0605212	0.705351	-4.04642	NoSignifi
1031	K11472	ko:K11472	glcE; glycolate oxidase FAD binding subunit	0.0602991	0.272856	-4.05172	NoSignifi
1063	K12139	ko:K12139	hyfD; hydrogenase-4 component D [EC:1.-.-.-]	0.0602171	0.272314	-4.05368	NoSignifi
805	K07490	ko:K07490	feoC; ferrous iron transport protein C	0.0598849	0.879378	-4.06166	NoSignifi
955	K09921	ko:K09921	K09921; uncharacterized protein	0.0595217	0.306761	-4.07044	NoSignifi
461	K03639	ko:K03639	moaA, CNX2; GTP 3',8-cyclase [EC:4.1.99.22]	0.0590872	0.212122	-4.08101	NoSignifi
584	K05499	ko:K05499	cytR; LacI family transcriptional regulator, repressor for deo operon, udp, cdd, tsx, nupC, and nupG	0.0588372	0.325569	-4.08713	NoSignifi
593	K05594	ko:K05594	elaB; ElaB protein	0.0587092	0.237762	-4.09027	NoSignifi
513	K03828	ko:K03828	yjgM; putative acetyltransferase [EC:2.3.1.-]	0.0586622	0.472009	-4.09142	NoSignifi
514	K03831	ko:K03831	mogA; molybdopterin adenylyltransferase [EC:2.7.7.75]	0.0586346	0.481251	-4.0921	NoSignifi
1026	K11258	ko:K11258	ilvM; acetolactate synthase II small subunit [EC:2.2.1.6]	0.0586342	0.305664	-4.09211	NoSignifi
931	K09774	ko:K09774	lptA; lipopolysaccharide export system protein LptA	0.0585954	0.393048	-4.09307	NoSignifi
970	K09996	ko:K09996	artJ; arginine transport system substrate-binding protein	0.0585879	0.41927	-4.09325	NoSignifi
1161	K15396	ko:K15396	trmJ; tRNA (cytidine32/uridine32-2'-O)-methyltransferase [EC:2.1.1.200]	0.0584662	0.306761	-4.09625	NoSignifi
197	K01684	ko:K01684	dgoD; galactonate dehydratase [EC:4.2.1.6]	0.0584189	0.435872	-4.09742	NoSignifi
1351	K22130	ko:K22130	otnC; 3-dehydro-4-phosphotetronate decarboxylase [EC:4.1.1.104]	0.058402	0.44798	-4.09784	NoSignifi
192	K01664	ko:K01664	pabA; para-aminobenzoate synthetase component II [EC:2.6.1.85]	0.0583278	0.307308	-4.09967	NoSignifi
115	K01048	ko:K01048	pldB; lysophospholipase [EC:3.1.1.5]	0.0582797	0.393048	-4.10086	NoSignifi
512	K03827	ko:K03827	yjaB; putative acetyltransferase [EC:2.3.1.-]	0.0581201	0.140316	-4.10482	NoSignifi
394	K03148	ko:K03148	thiF; sulfur carrier protein ThiS adenylyltransferase [EC:2.7.7.73]	0.0580745	0.239547	-4.10595	NoSignifi
455	K03620	ko:K03620	hyaC; Ni/Fe-hydrogenase 1 B-type cytochrome subunit	0.0580296	0.403906	-4.10707	NoSignifi
1089	K12660	ko:K12660	rhmA; 2-dehydro-3-deoxy-L-rhamnonate aldolase [EC:4.1.2.53]	0.0579452	0.283493	-4.10917	NoSignifi
943	K09897	ko:K09897	K09897; uncharacterized protein	0.0579088	0.364166	-4.11007	NoSignifi
1037	K11719	ko:K11719	lptC; lipopolysaccharide export system protein LptC	0.0578209	0.49613	-4.11227	NoSignifi
261	K02081	ko:K02081	agaR; DeoR family transcriptional regulator, aga operon transcriptional repressor	0.0576193	0.684211	-4.1173	NoSignifi
921	K09456	ko:K09456	aidB; putative acyl-CoA dehydrogenase	0.0575695	0.578742	-4.11855	NoSignifi
670	K06211	ko:K06211	nadR; HTH-type transcriptional regulator, transcriptional repressor of NAD biosynthesis genes [EC:2.7.7.1 2.7.1.22]	0.057345	0.739364	-4.12419	NoSignifi
853	K07803	ko:K07803	zraP; zinc resistance-associated protein	0.0572753	0.343978	-4.12594	NoSignifi
698	K06915	ko:K06915	K06915; uncharacterized protein	0.0572729	0.279861	-4.126	NoSignifi
570	K04772	ko:K04772	degQ, hhoA; serine protease DegQ [EC:3.4.21.-]	0.0572612	0.279861	-4.1263	NoSignifi
1336	K21759	ko:K21759	bsdD; vanillate/4-hydroxybenzoate decarboxylase subunit D [EC:4.1.1.- 4.1.1.61]	0.0572007	0.565591	-4.12782	NoSignifi
1335	K21742	ko:K21742	ttdR; LysR family transcriptional regulator, transcriptional activator for ttdABT operon	0.0571679	0.393048	-4.12865	NoSignifi
162	K01480	ko:K01480	speB; agmatinase [EC:3.5.3.11]	0.0571415	0.393048	-4.12932	NoSignifi
868	K08223	ko:K08223	fsr; MFS transporter, FSR family, fosmidomycin resistance protein	0.0569947	0.279861	-4.13303	NoSignifi
1065	K12145	ko:K12145	hyfJ; hydrogenase-4 component J [EC:1.-.-.-]	0.0567758	0.650025	-4.13858	NoSignifi
1204	K16784	ko:K16784	bioM; biotin transport system ATP-binding protein [EC:3.6.3.-]	0.0567755	0.905371	-4.13859	NoSignifi
1329	K21645	ko:K21645	hypT, qseD; LysR family transcriptional regulator, hypochlorite-specific transcription factor HypT	0.0567638	0.307308	-4.13888	NoSignifi
646	K06133	ko:K06133	LYS5, acpT; 4'-phosphopantetheinyl transferase [EC:2.7.8.-]	0.0566023	0.325569	-4.143	NoSignifi
510	K03825	ko:K03825	aaaT; L-phenylalanine/L-methionine N-acetyltransferase [EC:2.3.1.53 2.3.1.-]	0.0564679	0.208838	-4.14643	NoSignifi
643	K06078	ko:K06078	lpp; murein lipoprotein	0.0564076	0.667525	-4.14797	NoSignifi
313	K02427	ko:K02427	rlmE, rrmJ, ftsJ; 23S rRNA (uridine2552-2'-O)-methyltransferase [EC:2.1.1.166]	0.0563424	0.325569	-4.14964	NoSignifi
133	K01175	ko:K01175	ybfF; esterase [EC:3.1.-.-]	0.0563115	0.684211	-4.15043	NoSignifi
911	K09125	ko:K09125	yhhQ; queuosine precursor transporter	0.0562927	0.393048	-4.15091	NoSignifi
990	K10544	ko:K10544	xylH; D-xylose transport system permease protein	0.0562229	0.307308	-4.1527	NoSignifi
1241	K18530	ko:K18530	frvX; putative aminopeptidase FrvX [EC:3.4.11.-]	0.0562137	0.630529	-4.15293	NoSignifi
316	K02444	ko:K02444	glpR; DeoR family transcriptional regulator, glycerol-3-phosphate regulon repressor	0.0560909	0.384494	-4.15609	NoSignifi
19	K00108	ko:K00108	betA, CHDH; choline dehydrogenase [EC:1.1.99.1]	0.055929	0.352681	-4.16026	NoSignifi
75	K00684	ko:K00684	aat; leucyl/phenylalanyl-tRNA---protein transferase [EC:2.3.2.6]	0.0559045	0.10398	-4.16089	NoSignifi
102	K00901	ko:K00901	dgkA, DGK; diacylglycerol kinase (ATP) [EC:2.7.1.107]	0.055798	0.325569	-4.16364	NoSignifi
62	K00556	ko:K00556	trmH; tRNA (guanosine-2'-O-)-methyltransferase [EC:2.1.1.34]	0.055672	0.226301	-4.1669	NoSignifi
735	K07113	ko:K07113	fxsA; UPF0716 protein FxsA	0.0556653	0.198596	-4.16708	NoSignifi
472	K03676	ko:K03676	grxC, GLRX, GLRX2; glutaredoxin 3	0.0556515	0.469315	-4.16744	NoSignifi
180	K01608	ko:K01608	gcl; tartronate-semialdehyde synthase [EC:4.1.1.47]	0.0556465	0.352681	-4.16756	NoSignifi
473	K03684	ko:K03684	rnd; ribonuclease D [EC:3.1.13.5]	0.0555042	0.241145	-4.17126	NoSignifi
1239	K18478	ko:K18478	yihV; sulfofructose kinase [EC:2.7.1.184]	0.0554373	0.190316	-4.173	NoSignifi
266	K02170	ko:K02170	bioH; pimeloyl-[acyl-carrier protein] methyl ester esterase [EC:3.1.1.85]	0.0553787	0.362536	-4.17453	NoSignifi
1022	K11203	ko:K11203	fryC, frvB; fructose-like PTS system EIIC or EIIBC or EIIABC component	0.0552156	0.279861	-4.17878	NoSignifi
1314	K20861	ko:K20861	ybjI; FMN hydrolase / 5-amino-6-(5-phospho-D-ribitylamino)uracil phosphatase [EC:3.1.3.102 3.1.3.104]	0.0551704	0.57017	-4.17996	NoSignifi
934	K09798	ko:K09798	K09798; uncharacterized protein	0.0550375	0.472509	-4.18344	NoSignifi
946	K09904	ko:K09904	K09904; uncharacterized protein	0.0550031	0.463104	-4.18434	NoSignifi
600	K05774	ko:K05774	phnN; ribose 1,5-bisphosphokinase [EC:2.7.4.23]	0.0549478	0.314999	-4.18579	NoSignifi
838	K07726	ko:K07726	K07726; putative transcriptional regulator	0.0548413	0.305664	-4.18859	NoSignifi
930	K09771	ko:K09771	TC.SMR3; small multidrug resistance family-3 protein	0.0545689	0.369109	-4.19578	NoSignifi
456	K03623	ko:K03623	yhcO; ribonuclease inhibitor	0.0545289	0.412191	-4.19683	NoSignifi
252	K02052	ko:K02052	ABC.SP.A; putative spermidine/putrescine transport system ATP-binding protein	0.054513	0.190316	-4.19726	NoSignifi
661	K06188	ko:K06188	aqpZ; aquaporin Z	0.0543803	0.382878	-4.20077	NoSignifi
1021	K11202	ko:K11202	fryB; fructose-like PTS system EIIB component [EC:2.7.1.-]	0.0543083	0.14314	-4.20268	NoSignifi
592	K05590	ko:K05590	srmB; ATP-dependent RNA helicase SrmB [EC:3.6.4.13]	0.0542839	0.272314	-4.20333	NoSignifi
1156	K15034	ko:K15034	yaeJ; ribosome-associated protein	0.0542076	0.314999	-4.20536	NoSignifi
637	K06020	ko:K06020	ettA; energy-dependent translational throttle protein EttA	0.0542003	0.393048	-4.20556	NoSignifi
1045	K11746	ko:K11746	kefF; glutathione-regulated potassium-efflux system ancillary protein KefF	0.0541465	0.272314	-4.20699	NoSignifi
1079	K12368	ko:K12368	dppA; dipeptide transport system substrate-binding protein	0.0540808	0.314999	-4.20874	NoSignifi
818	K07638	ko:K07638	envZ; two-component system, OmpR family, osmolarity sensor histidine kinase EnvZ [EC:2.7.13.3]	0.0540561	0.393048	-4.2094	NoSignifi
515	K03835	ko:K03835	mtr; tryptophan-specific transport protein	0.0539969	0.352681	-4.21098	NoSignifi
169	K01529	ko:K01529	yjjX; inosine/xanthosine triphosphatase [EC:3.6.1.73]	0.0538545	0.272314	-4.21479	NoSignifi
866	K08194	ko:K08194	dgoT; MFS transporter, ACS family, D-galactonate transporter	0.0538138	0.528849	-4.21588	NoSignifi
1316	K21393	ko:K21393	yiaN; TRAP-type transport system large permease protein	0.0537036	0.185214	-4.21884	NoSignifi
367	K02784	ko:K02784	ptsH; phosphocarrier protein HPr	0.0536858	0.615642	-4.21932	NoSignifi
534	K04017	ko:K04017	nrfF; formate-dependent nitrite reductase complex subunit NrfF	0.0536287	0.185214	-4.22085	NoSignifi
1182	K15835	ko:K15835	murR; RpiR family transcriptional regulator, murPQ operon repressor	0.0536279	0.161341	-4.22087	NoSignifi
97	K00883	ko:K00883	dgoK; 2-dehydro-3-deoxygalactonokinase [EC:2.7.1.58]	0.0535907	0.344523	-4.22187	NoSignifi
1203	K16704	ko:K16704	rffC, wecD; dTDP-4-amino-4,6-dideoxy-D-galactose acyltransferase [EC:2.3.1.210]	0.0535571	0.578742	-4.22278	NoSignifi
1240	K18479	ko:K18479	yihS; sulfoquinovose isomerase [EC:5.3.1.31]	0.0535566	0.306761	-4.22279	NoSignifi
1192	K16263	ko:K16263	yjeH; amino acid efflux transporter	0.0535276	0.272856	-4.22357	NoSignifi
427	K03485	ko:K03485	treR; LacI family transcriptional regulator, trehalose operon repressor	0.0533879	0.288099	-4.22734	NoSignifi
754	K07237	ko:K07237	tusB, dsrH; tRNA 2-thiouridine synthesizing protein B	0.0533408	0.102808	-4.22862	NoSignifi
158	K01467	ko:K01467	ampC; beta-lactamase class C [EC:3.5.2.6]	0.0532975	0.185214	-4.22979	NoSignifi
43	K00325	ko:K00325	pntB; H+-translocating NAD(P) transhydrogenase subunit beta [EC:1.6.1.2 7.1.1.1]	0.0532262	0.570606	-4.23172	NoSignifi
199	K01690	ko:K01690	edd; phosphogluconate dehydratase [EC:4.2.1.12]	0.0531598	0.306761	-4.23352	NoSignifi
315	K02439	ko:K02439	glpE; thiosulfate sulfurtransferase [EC:2.8.1.1]	0.0531078	0.271227	-4.23493	NoSignifi
1299	K19810	ko:K19810	epmB; L-lysine 2,3-aminomutase [EC:5.4.3.-]	0.0530171	0.247451	-4.2374	NoSignifi
1113	K13628	ko:K13628	iscA; iron-sulfur cluster assembly protein	0.0527729	0.220303	-4.24406	NoSignifi
993	K10557	ko:K10557	lsrD; AI-2 transport system permease protein	0.0527543	0.306761	-4.24457	NoSignifi
1014	K11103	ko:K11103	dctA; aerobic C4-dicarboxylate transport protein	0.0526756	0.325569	-4.24672	NoSignifi
621	K05835	ko:K05835	rhtC; threonine efflux protein	0.052445	0.190316	-4.25305	NoSignifi
494	K03764	ko:K03764	metJ; MetJ family transcriptional regulator, methionine regulon repressor	0.0523949	0.271227	-4.25443	NoSignifi
884	K08315	ko:K08315	hycI; hydrogenase 3 maturation protease [EC:3.4.23.51]	0.0523808	0.237762	-4.25482	NoSignifi
573	K05275	ko:K05275	E1.1.1.65; pyridoxine 4-dehydrogenase [EC:1.1.1.65]	0.0523778	0.49613	-4.2549	NoSignifi
396	K03181	ko:K03181	ubiC; chorismate--pyruvate lyase [EC:4.1.3.40]	0.0522908	0.519895	-4.2573	NoSignifi
910	K09021	ko:K09021	rutC; aminoacrylate peracid reductase	0.052239	0.0521035	-4.25873	NoSignifi
474	K03690	ko:K03690	ubiJ; ubiquinone biosynthesis protein UbiJ	0.0520873	0.343978	-4.26293	NoSignifi
526	K03969	ko:K03969	pspA; phage shock protein A	0.0520511	0.57017	-4.26393	NoSignifi
1263	K18979	ko:K18979	queG; epoxyqueuosine reductase [EC:1.17.99.6]	0.0520509	0.217563	-4.26393	NoSignifi
1145	K14287	ko:K14287	ybdL; methionine transaminase [EC:2.6.1.88]	0.0519774	0.519895	-4.26597	NoSignifi
1363	K22900	ko:K22900	TRMO, trmO; tRNA (adenine37-N6)-methyltransferase [EC:2.1.1.-]	0.0519053	0.212122	-4.26798	NoSignifi
530	K03980	ko:K03980	murJ, mviN; putative peptidoglycan lipid II flippase	0.0518808	0.384494	-4.26866	NoSignifi
1133	K13892	ko:K13892	gsiA; glutathione transport system ATP-binding protein	0.0518524	0.325569	-4.26944	NoSignifi
1071	K12265	ko:K12265	norW; nitric oxide reductase FlRd-NAD(+) reductase [EC:1.18.1.-]	0.0518175	0.289737	-4.27042	NoSignifi
1283	K19235	ko:K19235	ybiS; L,D-transpeptidase YbiS	0.0517829	0.211606	-4.27138	NoSignifi
923	K09477	ko:K09477	citT; citrate:succinate antiporter	0.0516598	0.449521	-4.27481	NoSignifi
188	K01637	ko:K01637	E4.1.3.1, aceA; isocitrate lyase [EC:4.1.3.1]	0.0515857	0.352681	-4.27688	NoSignifi
538	K04026	ko:K04026	eutL; ethanolamine utilization protein EutL	0.0515339	0.789787	-4.27833	NoSignifi
1039	K11734	ko:K11734	aroP; aromatic amino acid transport protein AroP	0.0515208	0.25666	-4.2787	NoSignifi
941	K09891	ko:K09891	K09891; uncharacterized protein	0.0515065	0.518947	-4.2791	NoSignifi
205	K01725	ko:K01725	cynS; cyanate lyase [EC:4.2.1.104]	0.0514761	0.969736	-4.27995	NoSignifi
1197	K16345	ko:K16345	xanP; xanthine permease XanP	0.0514718	0.25666	-4.28007	NoSignifi
74	K00681	ko:K00681	ggt; gamma-glutamyltranspeptidase / glutathione hydrolase [EC:2.3.2.2 3.4.19.13]	0.0514512	0.279861	-4.28065	NoSignifi
1380	K23256	ko:K23256	curA; NADPH-dependent curcumin reductase [EC:1.3.1.-]	0.0514413	0.288099	-4.28093	NoSignifi
497	K03777	ko:K03777	dld; D-lactate dehydrogenase (quinone) [EC:1.1.5.12]	0.0514261	0.352681	-4.28135	NoSignifi
1165	K15549	ko:K15549	mdtN; membrane fusion protein, multidrug efflux system	0.0513986	0.622653	-4.28213	NoSignifi
557	K04568	ko:K04568	epmA, poxA; elongation factor P--(R)-beta-lysine ligase [EC:6.3.1.-]	0.0511511	0.519895	-4.28909	NoSignifi
960	K09946	ko:K09946	K09946; uncharacterized protein	0.0510821	0.300986	-4.29104	NoSignifi
386	K03071	ko:K03071	secB; preprotein translocase subunit SecB	0.0510543	0.211606	-4.29182	NoSignifi
1172	K15585	ko:K15585	nikB, cntB; nickel transport system permease protein	0.0510409	0.279861	-4.2922	NoSignifi
841	K07740	ko:K07740	rsd; regulator of sigma D	0.0510291	0.383957	-4.29254	NoSignifi
145	K01255	ko:K01255	CARP, pepA; leucyl aminopeptidase [EC:3.4.11.1]	0.0510195	0.314999	-4.29281	NoSignifi
324	K02498	ko:K02498	hemY; HemY protein	0.0509599	0.272856	-4.29449	NoSignifi
1264	K18988	ko:K18988	ampH; serine-type D-Ala-D-Ala carboxypeptidase/endopeptidase [EC:3.4.16.4 3.4.21.-]	0.0508166	0.739364	-4.29856	NoSignifi
118	K01082	ko:K01082	cysQ, MET22, BPNT1; 3'(2'), 5'-bisphosphate nucleotidase [EC:3.1.3.7]	0.050783	0.226301	-4.29951	NoSignifi
1273	K19156	ko:K19156	prlF, sohA; antitoxin PrlF	0.0505862	0.552248	-4.30511	NoSignifi
565	K04755	ko:K04755	fdx; ferredoxin, 2Fe-2S	0.0505741	0.272314	-4.30546	NoSignifi
609	K05790	ko:K05790	wzzE; lipopolysaccharide biosynthesis protein WzzE	0.0505547	0.165494	-4.30601	NoSignifi
827	K07666	ko:K07666	qseB; two-component system, OmpR family, response regulator QseB	0.05053	0.190316	-4.30672	NoSignifi
344	K02598	ko:K02598	nirC; nitrite transporter	0.0505149	0.161341	-4.30715	NoSignifi
1158	K15256	ko:K15256	cmoA; tRNA (cmo5U34)-methyltransferase [EC:2.1.1.-]	0.0504881	0.364166	-4.30791	NoSignifi
875	K08279	ko:K08279	caiE; carnitine operon protein CaiE	0.0504822	0.305664	-4.30808	NoSignifi
762	K07269	ko:K07269	ytfB; uncharacterized protein	0.0504467	0.307308	-4.3091	NoSignifi
1317	K21395	ko:K21395	yiaO; TRAP-type transport system periplasmic protein	0.0504124	0.185711	-4.31008	NoSignifi
969	K09994	ko:K09994	phnO; (aminoalkyl)phosphonate N-acetyltransferase [EC:2.3.1.280]	0.0504095	0.344523	-4.31016	NoSignifi
1056	K11932	ko:K11932	uspG; universal stress protein G	0.0504019	0.61852	-4.31038	NoSignifi
1174	K15634	ko:K15634	gpmB; 2,3-bisphosphoglycerate-dependent phosphoglycerate mutase [EC:5.4.2.11]	0.0503604	0.279861	-4.31157	NoSignifi
716	K06999	ko:K06999	K06999; phospholipase/carboxylesterase	0.050187	0.472009	-4.31654	NoSignifi
1093	K12957	ko:K12957	ahr; alcohol/geraniol dehydrogenase (NADP+) [EC:1.1.1.2 1.1.1.183]	0.0501791	0.383957	-4.31677	NoSignifi
699	K06916	ko:K06916	zapE; cell division protein ZapE	0.0501544	0.289737	-4.31748	NoSignifi
1228	K18141	ko:K18141	acrE; membrane fusion protein, multidrug efflux system	0.0501447	0.289737	-4.31776	NoSignifi
620	K05834	ko:K05834	rhtB; homoserine/homoserine lactone efflux protein	0.0500951	0.212122	-4.31919	NoSignifi
378	K02852	ko:K02852	wecG, rffM; UDP-N-acetyl-D-mannosaminouronate:lipid I N-acetyl-D-mannosaminouronosyltransferase [EC:2.4.1.180]	0.0500116	0.289737	-4.32159	NoSignifi
1081	K12370	ko:K12370	dppC; dipeptide transport system permease protein	0.049888	0.279861	-4.32516	NoSignifi
517	K03840	ko:K03840	fldB; flavodoxin II	0.0497825	0.305664	-4.32822	NoSignifi
820	K07643	ko:K07643	basS; two-component system, OmpR family, sensor histidine kinase BasS [EC:2.7.13.3]	0.0497637	0.314999	-4.32876	NoSignifi
1060	K12112	ko:K12112	ebgC; evolved beta-galactosidase subunit beta	0.0497107	0.517356	-4.3303	NoSignifi
15	K00090	ko:K00090	ghrB; glyoxylate/hydroxypyruvate/2-ketogluconate reductase [EC:1.1.1.79 1.1.1.81 1.1.1.215]	0.049674	0.435872	-4.33137	NoSignifi
433	K03528	ko:K03528	zipA; cell division protein ZipA	0.0496703	0.472009	-4.33147	NoSignifi
373	K02819	ko:K02819	treB, treP; trehalose PTS system EIIBC or EIIBCA component [EC:2.7.1.201]	0.0496703	0.578742	-4.33147	NoSignifi
636	K06006	ko:K06006	cpxP, spy; periplasmic protein CpxP/Spy	0.0496222	0.139868	-4.33287	NoSignifi
711	K06968	ko:K06968	rlmM; 23S rRNA (cytidine2498-2'-O)-methyltransferase [EC:2.1.1.186]	0.0496139	0.481251	-4.33311	NoSignifi
1027	K11264	ko:K11264	scpB, mmcD; methylmalonyl-CoA decarboxylase [EC:4.1.1.-]	0.0495196	0.520366	-4.33586	NoSignifi
786	K07390	ko:K07390	grxD, GLRX5; monothiol glutaredoxin	0.0495016	0.819929	-4.33638	NoSignifi
606	K05781	ko:K05781	phnK; putative phosphonate transport system ATP-binding protein	0.049475	0.684211	-4.33716	NoSignifi
269	K02182	ko:K02182	caiC; carnitine-CoA ligase [EC:6.2.1.48]	0.0494559	0.314999	-4.33771	NoSignifi
531	K03981	ko:K03981	dsbC; thiol:disulfide interchange protein DsbC [EC:5.3.4.1]	0.0494149	0.383957	-4.33891	NoSignifi
27	K00156	ko:K00156	poxB; pyruvate dehydrogenase (quinone) [EC:1.2.5.1]	0.0493561	0.14314	-4.34063	NoSignifi
740	K07122	ko:K07122	mlaB; phospholipid transport system transporter-binding protein	0.0492913	0.383957	-4.34252	NoSignifi
1104	K13283	ko:K13283	fieF; ferrous-iron efflux pump FieF	0.0492624	0.217563	-4.34337	NoSignifi
1083	K12372	ko:K12372	dppF; dipeptide transport system ATP-binding protein	0.0491178	0.247451	-4.34761	NoSignifi
928	K09712	ko:K09712	K09712; uncharacterized protein	0.0490958	0.615642	-4.34826	NoSignifi
648	K06144	ko:K06144	uspB; universal stress protein B	0.0490556	0.323926	-4.34944	NoSignifi
227	K01894	ko:K01894	gluQ; glutamyl-Q tRNA(Asp) synthetase [EC:6.1.1.-]	0.0490545	0.239547	-4.34947	NoSignifi
622	K05838	ko:K05838	ybbN; putative thioredoxin	0.0490499	0.279861	-4.3496	NoSignifi
212	K01792	ko:K01792	E5.1.3.15; glucose-6-phosphate 1-epimerase [EC:5.1.3.15]	0.0490333	0.405502	-4.3501	NoSignifi
788	K07400	ko:K07400	nfuA; Fe/S biogenesis protein NfuA	0.049025	0.306761	-4.35034	NoSignifi
126	K01138	ko:K01138	K01138; uncharacterized sulfatase [EC:3.1.6.-]	0.0489477	0.279861	-4.35261	NoSignifi
758	K07250	ko:K07250	gabT; 4-aminobutyrate aminotransferase / (S)-3-amino-2-methylpropionate transaminase / 5-aminovalerate transaminase [EC:2.6.1.19 2.6.1.22 2.6.1.48]	0.0488964	0.314999	-4.35413	NoSignifi
1118	K13637	ko:K13637	uxuR; GntR family transcriptional regulator, uxu operon transcriptional repressor	0.0488861	0.344523	-4.35443	NoSignifi
152	K01423	ko:K01423	bepA; beta-barrel assembly-enhancing protease [EC:3.4.-.-]	0.0488831	0.344523	-4.35452	NoSignifi
878	K08305	ko:K08305	mltB; membrane-bound lytic murein transglycosylase B [EC:4.2.2.-]	0.0488174	0.14314	-4.35646	NoSignifi
1242	K18531	ko:K18531	frvR; putative frv operon regulatory protein	0.0488109	0.435872	-4.35665	NoSignifi
594	K05596	ko:K05596	iciA; LysR family transcriptional regulator, chromosome initiation inhibitor	0.0487858	0.42561	-4.35739	NoSignifi
826	K07665	ko:K07665	cusR, copR, silR; two-component system, OmpR family, copper resistance phosphate regulon response regulator CusR	0.0486137	0.426659	-4.36249	NoSignifi
848	K07784	ko:K07784	uhpT; MFS transporter, OPA family, hexose phosphate transport protein UhpT	0.0485579	0.198596	-4.36415	NoSignifi
617	K05816	ko:K05816	ugpC; sn-glycerol 3-phosphate transport system ATP-binding protein [EC:7.6.2.10]	0.048453	0.481251	-4.36727	NoSignifi
1146	K14347	ko:K14347	SLC10A7, P7; solute carrier family 10 (sodium/bile acid cotransporter), member 7	0.0484191	0.0639221	-4.36828	NoSignifi
599	K05714	ko:K05714	mhpC; 2-hydroxy-6-oxonona-2,4-dienedioate hydrolase [EC:3.7.1.14]	0.0483795	0.208838	-4.36946	NoSignifi
1119	K13638	ko:K13638	zntR; MerR family transcriptional regulator, Zn(II)-responsive regulator of zntA	0.0482805	0.21057	-4.37242	NoSignifi
40	K00246	ko:K00246	frdC; fumarate reductase subunit C	0.0482626	0.184219	-4.37295	NoSignifi
1090	K12943	ko:K12943	ygeR; lipoprotein YgeR	0.0482112	0.426659	-4.37449	NoSignifi
745	K07150	ko:K07150	K07150; uncharacterized protein	0.0481401	0.241145	-4.37662	NoSignifi
858	K08092	ko:K08092	dlgD; 3-dehydro-L-gulonate 2-dehydrogenase [EC:1.1.1.130]	0.048136	0.198596	-4.37674	NoSignifi
1102	K13244	ko:K13244	yahA; c-di-GMP-specific phosphodiesterase [EC:3.1.4.52]	0.0481001	0.362536	-4.37782	NoSignifi
747	K07156	ko:K07156	copC, pcoC; copper resistance protein C	0.0480541	0.879378	-4.3792	NoSignifi
1137	K13979	ko:K13979	yahK; alcohol dehydrogenase (NADP+) [EC:1.1.1.2]	0.0479985	0.472509	-4.38087	NoSignifi
967	K09979	ko:K09979	K09979; uncharacterized protein	0.0479529	0.306761	-4.38224	NoSignifi
619	K05820	ko:K05820	hcaT; MFS transporter, PPP family, 3-phenylpropionic acid transporter	0.0479446	0.384494	-4.38249	NoSignifi
1082	K12371	ko:K12371	dppD; dipeptide transport system ATP-binding protein	0.0479374	0.185711	-4.3827	NoSignifi
354	K02679	ko:K02679	ppdA; prepilin peptidase dependent protein A	0.0479148	0.383957	-4.38339	NoSignifi
1222	K17938	ko:K17938	sbmA, bacA; peptide/bleomycin uptake transporter	0.0478808	0.226301	-4.38441	NoSignifi
1293	K19745	ko:K19745	acuI; acrylyl-CoA reductase (NADPH) [EC:1.3.1.-]	0.0478027	0.279861	-4.38676	NoSignifi
448	K03597	ko:K03597	rseA; sigma-E factor negative regulatory protein RseA	0.0477828	0.224725	-4.38736	NoSignifi
483	K03732	ko:K03732	rhlB; ATP-dependent RNA helicase RhlB [EC:3.6.4.13]	0.0477725	0.190316	-4.38768	NoSignifi
22	K00123	ko:K00123	fdoG, fdhF, fdwA; formate dehydrogenase major subunit [EC:1.17.1.9]	0.0477688	0.494665	-4.38779	NoSignifi
591	K05539	ko:K05539	dusA; tRNA-dihydrouridine synthase A [EC:1.-.-.-]	0.0477324	0.435872	-4.38889	NoSignifi
1181	K15834	ko:K15834	hycH; formate hydrogenlyase maturation protein HycH	0.047722	0.239547	-4.3892	NoSignifi
561	K04691	ko:K04691	hhoB, degS; serine protease DegS [EC:3.4.21.-]	0.0476833	0.352681	-4.39037	NoSignifi
99	K00885	ko:K00885	nanK; N-acylmannosamine kinase [EC:2.7.1.60]	0.0476165	0.121085	-4.39239	NoSignifi
103	K00906	ko:K00906	aceK; isocitrate dehydrogenase kinase/phosphatase [EC:2.7.11.5 3.1.3.-]	0.0475992	0.241145	-4.39292	NoSignifi
1168	K15553	ko:K15553	ssuA; sulfonate transport system substrate-binding protein	0.0475901	0.352681	-4.39319	NoSignifi
320	K02467	ko:K02467	gutQ; arabinose 5-phosphate isomerase [EC:5.3.1.13]	0.0475725	0.383957	-4.39373	NoSignifi
1010	K10984	ko:K10984	agaB; galactosamine PTS system EIIB component [EC:2.7.1.-]	0.0474883	0.161341	-4.39628	NoSignifi
583	K05368	ko:K05368	fre, ubiB; NAD(P)H-flavin reductase [EC:1.5.1.41]	0.0473854	0.0884926	-4.39941	NoSignifi
779	K07348	ko:K07348	fimF; minor fimbrial subunit	0.047382	0.303825	-4.39952	NoSignifi
1140	K14058	ko:K14058	ttcA; tRNA 2-thiocytidine biosynthesis protein TtcA	0.0473753	0.279861	-4.39972	NoSignifi
1331	K21695	ko:K21695	aaeX; protein AaeX	0.0473344	0.153041	-4.40097	NoSignifi
718	K07019	ko:K07019	K07019; uncharacterized protein	0.0472559	0.165494	-4.40336	NoSignifi
587	K05517	ko:K05517	tsx; nucleoside-specific channel-forming protein	0.0472235	0.306761	-4.40435	NoSignifi
56	K00381	ko:K00381	cysI; sulfite reductase (NADPH) hemoprotein beta-component [EC:1.8.1.2]	0.0471896	0.272856	-4.40539	NoSignifi
1077	K12299	ko:K12299	garP; MFS transporter, ACS family, probable galactarate transporter	0.0471053	0.344523	-4.40797	NoSignifi
379	K02854	ko:K02854	rhaR; AraC family transcriptional regulator, L-rhamnose operon transcriptional activator RhaR	0.0470219	0.352681	-4.41052	NoSignifi
1166	K15551	ko:K15551	tauA; taurine transport system substrate-binding protein	0.0470145	0.150773	-4.41075	NoSignifi
1327	K21602	ko:K21602	yiaJ; IclR family transcriptional regulator, carbohydrate utilization repressor	0.0469758	0.25666	-4.41194	NoSignifi
802	K07479	ko:K07479	yrdD; putative DNA topoisomerase	0.0469691	0.250509	-4.41214	NoSignifi
822	K07657	ko:K07657	phoB; two-component system, OmpR family, phosphate regulon response regulator PhoB	0.0469633	0.185214	-4.41232	NoSignifi
951	K09913	ko:K09913	ppnP; purine/pyrimidine-nucleoside phosphorylase [EC:2.4.2.1 2.4.2.2]	0.0468778	0.250509	-4.41495	NoSignifi
751	K07229	ko:K07229	yqjH; ferric-chelate reductase (NADPH) [EC:1.16.1.9]	0.0467893	0.279861	-4.41768	NoSignifi
1201	K16693	ko:K16693	wzxE; enterobacterial common antigen flippase	0.0466726	0.241145	-4.42128	NoSignifi
35	K00216	ko:K00216	entA; 2,3-dihydro-2,3-dihydroxybenzoate dehydrogenase [EC:1.3.1.28]	0.0465753	0.403906	-4.42429	NoSignifi
1315	K20881	ko:K20881	yrfG; 5'-nucleotidase [EC:3.1.3.5]	0.0465244	0.426659	-4.42587	NoSignifi
440	K03568	ko:K03568	tldD; TldD protein	0.0465011	0.247451	-4.42659	NoSignifi
828	K07686	ko:K07686	uhpA; two-component system, NarL family, uhpT operon response regulator UhpA	0.0463711	0.211606	-4.43063	NoSignifi
438	K03554	ko:K03554	rdgC; recombination associated protein RdgC	0.0463512	0.677471	-4.43125	NoSignifi
1040	K11735	ko:K11735	gabP; GABA permease	0.0462569	0.165494	-4.43419	NoSignifi
1344	K21973	ko:K21973	bluF; blue light- and temperature-responsive anti-repressor	0.0462523	0.909382	-4.43433	NoSignifi
948	K09908	ko:K09908	K09908; uncharacterized protein	0.0462092	0.305664	-4.43568	NoSignifi
1115	K13632	ko:K13632	marA; AraC family transcriptional regulator, mar-sox-rob regulon activator	0.0461128	0.645771	-4.43869	NoSignifi
983	K10124	ko:K10124	bglH; carbohydrate-specific outer membrane porin	0.046052	0.279861	-4.44059	NoSignifi
978	K10017	ko:K10017	hisP; histidine transport system ATP-binding protein [EC:7.4.2.1]	0.0460478	0.578742	-4.44072	NoSignifi
1340	K21948	ko:K21948	otnK; 3-dehydrotetronate 4-kinase [EC:2.7.1.217]	0.0460449	0.288099	-4.44081	NoSignifi
1338	K21906	ko:K21906	gadW; AraC family transcriptional regulator, glutamate-dependent acid resistance regulator	0.0459519	0.211606	-4.44373	NoSignifi
516	K03836	ko:K03836	tnaB; low affinity tryptophan permease	0.0459402	0.120665	-4.4441	NoSignifi
689	K06879	ko:K06879	queF; 7-cyano-7-deazaguanine reductase [EC:1.7.1.13]	0.0459328	0.344523	-4.44433	NoSignifi
129	K01150	ko:K01150	endA; deoxyribonuclease I [EC:3.1.21.1]	0.0458922	0.853428	-4.44561	NoSignifi
952	K09914	ko:K09914	K09914; putative lipoprotein	0.0457861	0.272856	-4.44895	NoSignifi
14	K00073	ko:K00073	allD; ureidoglycolate dehydrogenase (NAD+) [EC:1.1.1.350]	0.0457154	0.197072	-4.45118	NoSignifi
1016	K11107	ko:K11107	yfaE; ferredoxin	0.0456983	0.50679	-4.45172	NoSignifi
692	K06899	ko:K06899	ndpA; nucleoid-associated protein	0.0456892	0.240613	-4.452	NoSignifi
954	K09920	ko:K09920	K09920; uncharacterized protein	0.0456064	0.384494	-4.45462	NoSignifi
485	K03736	ko:K03736	eutC; ethanolamine ammonia-lyase small subunit [EC:4.3.1.7]	0.0455866	0.733344	-4.45525	NoSignifi
1120	K13639	ko:K13639	soxR; MerR family transcriptional regulator, redox-sensitive transcriptional activator SoxR	0.0454797	0.10398	-4.45863	NoSignifi
335	K02553	ko:K02553	rraA, menG; regulator of ribonuclease activity A	0.0453559	0.140316	-4.46257	NoSignifi
458	K03633	ko:K03633	mukF; chromosome partition protein MukF	0.0452968	0.630529	-4.46445	NoSignifi
415	K03417	ko:K03417	prpB; methylisocitrate lyase [EC:4.1.3.30]	0.0452718	0.520366	-4.46524	NoSignifi
254	K02063	ko:K02063	thiP; thiamine transport system permease protein	0.0452651	0.279861	-4.46546	NoSignifi
1147	K14348	ko:K14348	lldR; GntR family transcriptional regulator, L-lactate dehydrogenase operon regulator	0.0452167	0.352681	-4.467	NoSignifi
1015	K11106	ko:K11106	ttdT; L-tartrate/succinate antiporter	0.0452075	0.123005	-4.46729	NoSignifi
307	K02413	ko:K02413	fliJ; flagellar protein FliJ	0.0451915	0.220303	-4.46781	NoSignifi
887	K08319	ko:K08319	ltnD; L-threonate 2-dehydrogenase [EC:1.1.1.411]	0.0451529	0.208838	-4.46904	NoSignifi
262	K02100	ko:K02100	araE; MFS transporter, SP family, arabinose:H+ symporter	0.0451285	0.190316	-4.46982	NoSignifi
1159	K15257	ko:K15257	cmoB; tRNA (mo5U34)-methyltransferase [EC:2.1.1.-]	0.0451037	0.393048	-4.47061	NoSignifi
69	K00632	ko:K00632	fadA, fadI; acetyl-CoA acyltransferase [EC:2.3.1.16]	0.0450275	0.217563	-4.47305	NoSignifi
493	K03760	ko:K03760	eptA, pmrC; lipid A ethanolaminephosphotransferase [EC:2.7.8.43]	0.0450037	0.247451	-4.47381	NoSignifi
518	K03855	ko:K03855	fixX; ferredoxin like protein	0.0449753	0.761498	-4.47472	NoSignifi
559	K04653	ko:K04653	hypC; hydrogenase expression/formation protein HypC	0.0449553	0.185214	-4.47537	NoSignifi
96	K00880	ko:K00880	lyxK; L-xylulokinase [EC:2.7.1.53]	0.0448961	0.217563	-4.47727	NoSignifi
668	K06205	ko:K06205	mioC; MioC protein	0.0448631	0.383957	-4.47833	NoSignifi
1122	K13641	ko:K13641	iclR; IclR family transcriptional regulator, acetate operon repressor	0.0448503	0.165494	-4.47874	NoSignifi
844	K07771	ko:K07771	basR; two-component system, OmpR family, response regulator BasR	0.044822	0.44798	-4.47965	NoSignifi
294	K02363	ko:K02363	entE, dhbE, vibE, mxcE; 2,3-dihydroxybenzoate-AMP ligase [EC:6.3.2.14 2.7.7.58]	0.0448097	0.911797	-4.48004	NoSignifi
246	K02024	ko:K02024	lamB; maltoporin	0.044772	0.352681	-4.48126	NoSignifi
437	K03548	ko:K03548	perM; putative permease	0.0446079	0.306761	-4.48656	NoSignifi
660	K06186	ko:K06186	bamE, smpA; outer membrane protein assembly factor BamE	0.0445833	0.754738	-4.48735	NoSignifi
924	K09612	ko:K09612	iap; alkaline phosphatase isozyme conversion protein [EC:3.4.11.-]	0.0445155	0.314999	-4.48955	NoSignifi
63	K00557	ko:K00557	trmA; tRNA (uracil-5-)-methyltransferase [EC:2.1.1.35]	0.0444777	0.139868	-4.49077	NoSignifi
1387	K23546	ko:K23546	yphD; sugar transport system permease protein	0.044475	0.435872	-4.49086	NoSignifi
863	K08163	ko:K08163	mdtL; MFS transporter, DHA1 family, multidrug resistance protein	0.0444678	0.427181	-4.49109	NoSignifi
1152	K14742	ko:K14742	tsaB; tRNA threonylcarbamoyladenosine biosynthesis protein TsaB	0.0444635	0.139868	-4.49123	NoSignifi
1094	K12961	ko:K12961	diaA; DnaA initiator-associating protein	0.0442828	0.0888529	-4.49711	NoSignifi
585	K05501	ko:K05501	slmA, ttk; TetR/AcrR family transcriptional regulator	0.0442711	0.255045	-4.49749	NoSignifi
495	K03772	ko:K03772	fkpA; FKBP-type peptidyl-prolyl cis-trans isomerase FkpA [EC:5.2.1.8]	0.0441846	0.185214	-4.50031	NoSignifi
602	K05776	ko:K05776	modF; molybdate transport system ATP-binding protein	0.0441518	0.352681	-4.50138	NoSignifi
1376	K23237	ko:K23237	melR; AraC family transcriptional regulator, melibiose operon regulatory protein	0.0440941	0.739364	-4.50327	NoSignifi
640	K06048	ko:K06048	gshA, ybdK; glutamate---cysteine ligase / carboxylate-amine ligase [EC:6.3.2.2 6.3.-.-]	0.0440134	0.362536	-4.50591	NoSignifi
98	K00884	ko:K00884	NAGK, nagK; N-acetylglucosamine kinase [EC:2.7.1.59]	0.0438314	0.79103	-4.51189	NoSignifi
753	K07235	ko:K07235	tusD, dsrE; tRNA 2-thiouridine synthesizing protein D [EC:2.8.1.-]	0.0438096	0.469315	-4.51261	NoSignifi
972	K10002	ko:K10002	gltK, aatM; glutamate/aspartate transport system permease protein	0.043804	0.305664	-4.51279	NoSignifi
548	K04073	ko:K04073	mhpF; acetaldehyde dehydrogenase [EC:1.2.1.10]	0.0436484	0.255045	-4.51793	NoSignifi
157	K01466	ko:K01466	allB; allantoinase [EC:3.5.2.5]	0.0436242	0.198596	-4.51873	NoSignifi
328	K02526	ko:K02526	kdgT; 2-keto-3-deoxygluconate permease	0.0435092	0.343978	-4.52253	NoSignifi
543	K04044	ko:K04044	hscA; molecular chaperone HscA	0.0434841	0.393048	-4.52337	NoSignifi
537	K04025	ko:K04025	eutK; ethanolamine utilization protein EutK	0.043366	0.494665	-4.52729	NoSignifi
1075	K12290	ko:K12290	hofO; pilus assembly protein HofO	0.0431212	0.283493	-4.53546	NoSignifi
1009	K10975	ko:K10975	allP; allantoin permease	0.0430844	0.314999	-4.53669	NoSignifi
204	K01720	ko:K01720	prpD; 2-methylcitrate dehydratase [EC:4.2.1.79]	0.0430683	0.279861	-4.53723	NoSignifi
916	K09160	ko:K09160	K09160; uncharacterized protein	0.0430359	0.466753	-4.53832	NoSignifi
314	K02430	ko:K02430	fucR; DeoR family transcriptional regulator, L-fucose operon activator	0.043034	0.343978	-4.53838	NoSignifi
672	K06221	ko:K06221	dkgA; 2,5-diketo-D-gluconate reductase A [EC:1.1.1.346]	0.0430294	0.57017	-4.53853	NoSignifi
722	K07034	ko:K07034	K07034; uncharacterized protein	0.0430293	0.121085	-4.53854	NoSignifi
387	K03074	ko:K03074	secF; preprotein translocase subunit SecF	0.0428633	0.0822427	-4.54411	NoSignifi
1012	K11073	ko:K11073	potF; putrescine transport system substrate-binding protein	0.0427772	0.449521	-4.54701	NoSignifi
508	K03819	ko:K03819	wcaB; putative colanic acid biosynthesis acetyltransferase WcaB [EC:2.3.1.-]	0.0427552	0.426659	-4.54776	NoSignifi
398	K03185	ko:K03185	ubiH; 2-octaprenyl-6-methoxyphenol hydroxylase [EC:1.14.13.-]	0.0427091	0.25666	-4.54931	NoSignifi
1042	K11742	ko:K11742	mdtI; spermidine export protein MdtI	0.0426658	0.291726	-4.55078	NoSignifi
469	K03672	ko:K03672	trxC; thioredoxin 2 [EC:1.8.1.8]	0.0426642	0.381069	-4.55083	NoSignifi
1106	K13378	ko:K13378	nuoCD; NADH-quinone oxidoreductase subunit C/D [EC:7.1.1.2]	0.0426628	0.0535419	-4.55088	NoSignifi
1005	K10824	ko:K10824	nikE, cntF; nickel transport system ATP-binding protein [EC:7.2.2.11]	0.0426571	0.271227	-4.55107	NoSignifi
1339	K21908	ko:K21908	hdeD; membrane protein HdeD	0.0425761	0.595314	-4.55381	NoSignifi
1367	K23015	ko:K23015	lgoR; GntR family transcriptional regulator, transcriptional activator for L-galactonate catabolism	0.042523	0.325569	-4.55561	NoSignifi
1097	K12975	ko:K12975	eptB; KDO II ethanolaminephosphotransferase [EC:2.7.8.42]	0.0423337	0.105122	-4.56205	NoSignifi
1180	K15833	ko:K15833	hycA; formate hydrogenlyase regulatory protein HycA	0.0423085	0.341048	-4.56291	NoSignifi
334	K02552	ko:K02552	menF; menaquinone-specific isochorismate synthase [EC:5.4.4.2]	0.0422208	0.279861	-4.5659	NoSignifi
971	K10001	ko:K10001	gltI, aatJ; glutamate/aspartate transport system substrate-binding protein	0.0422153	0.185214	-4.56609	NoSignifi
1251	K18842	ko:K18842	chpS, chpBI; antitoxin ChpS	0.042145	0.192804	-4.5685	NoSignifi
1143	K14063	ko:K14063	feaR; AraC family transcriptional regulator, positive regulator of tynA and feaB	0.0421332	0.220303	-4.5689	NoSignifi
644	K06080	ko:K06080	rcsF; RcsF protein	0.0421265	0.543831	-4.56913	NoSignifi
281	K02255	ko:K02255	ftnB; ferritin-like protein 2	0.0420911	0.543831	-4.57034	NoSignifi
709	K06966	ko:K06966	ppnN; pyrimidine/purine-5'-nucleotide nucleosidase [EC:3.2.2.10 3.2.2.-]	0.0420739	0.343978	-4.57093	NoSignifi
189	K01638	ko:K01638	aceB, glcB; malate synthase [EC:2.3.3.9]	0.0419599	0.190316	-4.57485	NoSignifi
1227	K18140	ko:K18140	envR, acrS; TetR/AcrR family transcriptional regulator, acrEF/envCD operon repressor	0.0419165	0.161815	-4.57634	NoSignifi
1035	K11685	ko:K11685	stpA; DNA-binding protein StpA	0.0419155	0.262744	-4.57637	NoSignifi
1205	K16868	ko:K16868	tehB; tellurite methyltransferase [EC:2.1.1.265]	0.0418013	0.0865702	-4.58031	NoSignifi
533	K04016	ko:K04016	nrfE; cytochrome c-type biogenesis protein NrfE	0.0417952	0.272856	-4.58052	NoSignifi
36	K00228	ko:K00228	CPOX, hemF; coproporphyrinogen III oxidase [EC:1.3.3.3]	0.041701	0.344523	-4.58378	NoSignifi
605	K05780	ko:K05780	phnL; alpha-D-ribose 1-methylphosphonate 5-triphosphate synthase subunit PhnL [EC:2.7.8.37]	0.0416326	0.272314	-4.58614	NoSignifi
767	K07289	ko:K07289	asmA; AsmA protein	0.0416182	0.161341	-4.58664	NoSignifi
1066	K12147	ko:K12147	msyB; acidic protein MsyB	0.04158	0.184219	-4.58796	NoSignifi
780	K07349	ko:K07349	fimG; minor fimbrial subunit	0.0415466	0.197072	-4.58913	NoSignifi
913	K09136	ko:K09136	ycaO; ribosomal protein S12 methylthiotransferase accessory factor	0.0415249	0.570606	-4.58988	NoSignifi
405	K03270	ko:K03270	kdsC; 3-deoxy-D-manno-octulosonate 8-phosphate phosphatase (KDO 8-P phosphatase) [EC:3.1.3.45]	0.0414936	0.684211	-4.59097	NoSignifi
296	K02386	ko:K02386	flgA; flagella basal body P-ring formation protein FlgA	0.0414439	0.676435	-4.5927	NoSignifi
653	K06163	ko:K06163	phnJ; alpha-D-ribose 1-methylphosphonate 5-phosphate C-P lyase [EC:4.7.1.1]	0.0414359	0.0888529	-4.59298	NoSignifi
1292	K19709	ko:K19709	ydiF; acetate CoA-transferase [EC:2.8.3.8]	0.041425	0.272856	-4.59335	NoSignifi
1249	K18839	ko:K18839	ghoT; toxin GhoT	0.0413571	0.467275	-4.59572	NoSignifi
1163	K15540	ko:K15540	ecpD; chaperone protein EcpD	0.0413191	0.306761	-4.59705	NoSignifi
997	K10680	ko:K10680	nemA; N-ethylmaleimide reductase [EC:1.-.-.-]	0.0413038	0.240613	-4.59758	NoSignifi
1095	K12963	ko:K12963	arnF; undecaprenyl phosphate-alpha-L-ara4N flippase subunit ArnF	0.0412371	0.517356	-4.59991	NoSignifi
781	K07352	ko:K07352	sfmA; type 1 fimbrial protein	0.0412168	0.426659	-4.60062	NoSignifi
658	K06181	ko:K06181	rluE; 23S rRNA pseudouridine2457 synthase [EC:5.4.99.20]	0.0411935	0.160392	-4.60144	NoSignifi
641	K06074	ko:K06074	btuD; vitamin B12 transport system ATP-binding protein [EC:7.6.2.8]	0.0411858	0.271227	-4.60171	NoSignifi
341	K02572	ko:K02572	napF; ferredoxin-type protein NapF	0.0411773	0.494665	-4.60201	NoSignifi
614	K05805	ko:K05805	creA; CreA protein	0.0411491	0.255045	-4.603	NoSignifi
457	K03632	ko:K03632	mukB; chromosome partition protein MukB	0.0411326	0.49613	-4.60357	NoSignifi
306	K02408	ko:K02408	fliE; flagellar hook-basal body complex protein FliE	0.0411117	0.113343	-4.60431	NoSignifi
1064	K12144	ko:K12144	hyfI; hydrogenase-4 component I [EC:1.-.-.-]	0.0411061	0.306761	-4.6045	NoSignifi
564	K04753	ko:K04753	sufI; suppressor of ftsI	0.0410906	0.247451	-4.60505	NoSignifi
1362	K22720	ko:K22720	glgS; surface composition regulator	0.0410669	0.0584521	-4.60588	NoSignifi
891	K08350	ko:K08350	fdnI; formate dehydrogenase-N, gamma subunit	0.0410067	0.239547	-4.608	NoSignifi
877	K08304	ko:K08304	mltA; membrane-bound lytic murein transglycosylase A [EC:4.2.2.-]	0.0409885	0.307308	-4.60864	NoSignifi
1142	K14062	ko:K14062	ompN; outer membrane protein N	0.0409394	0.472009	-4.61037	NoSignifi
295	K02381	ko:K02381	fdrA; FdrA protein	0.040919	0.383957	-4.61109	NoSignifi
708	K06956	ko:K06956	K06956; uncharacterized protein	0.0409127	0.279861	-4.61131	NoSignifi
1372	K23187	ko:K23187	fepG; ferric enterobactin transport system permease protein	0.0408701	0.384494	-4.61281	NoSignifi
1313	K20542	ko:K20542	bcsZ; endoglucanase [EC:3.2.1.4]	0.0408674	0.120665	-4.61291	NoSignifi
1370	K23124	ko:K23124	pxpC; 5-oxoprolinase (ATP-hydrolysing) subunit C [EC:3.5.2.9]	0.0408191	0.240613	-4.61461	NoSignifi
1086	K12529	ko:K12529	ygfM; putative selenate reductase FAD-binding subunit	0.0408136	0.139868	-4.61481	NoSignifi
1164	K15548	ko:K15548	aaeA; p-hydroxybenzoic acid efflux pump subunit AaeA	0.040786	0.25666	-4.61578	NoSignifi
528	K03973	ko:K03973	pspC; phage shock protein C	0.0406419	0.565591	-4.62089	NoSignifi
1052	K11920	ko:K11920	envY; AraC family transcriptional regulator	0.0406174	0.426659	-4.62176	NoSignifi
273	K02195	ko:K02195	ccmC; heme exporter protein C	0.040464	0.217563	-4.62722	NoSignifi
275	K02199	ko:K02199	ccmG, dsbE; cytochrome c biogenesis protein CcmG, thiol:disulfide interchange protein DsbE	0.0404407	0.139868	-4.62805	NoSignifi
566	K04760	ko:K04760	greB; transcription elongation factor GreB	0.040439	0.545199	-4.62811	NoSignifi
938	K09823	ko:K09823	zur; Fur family transcriptional regulator, zinc uptake regulator	0.0403589	0.384494	-4.63097	NoSignifi
535	K04021	ko:K04021	eutE; aldehyde dehydrogenase	0.0402532	0.211606	-4.63475	NoSignifi
883	K08312	ko:K08312	nudE; ADP-ribose diphosphatase [EC:3.6.1.-]	0.0402466	0.279861	-4.63499	NoSignifi
356	K02686	ko:K02686	priB; primosomal replication protein N	0.0402206	0.125485	-4.63592	NoSignifi
1245	K18800	ko:K18800	ubiI; 2-polyprenylphenol 6-hydroxylase [EC:1.14.13.240]	0.0402114	0.427181	-4.63625	NoSignifi
871	K08227	ko:K08227	lplT; MFS transporter, LPLT family, lysophospholipid transporter	0.040196	0.198596	-4.63681	NoSignifi
1184	K15974	ko:K15974	emrR, mprA; MarR family transcriptional regulator, negative regulator of the multidrug operon emrRAB	0.0401356	0.364166	-4.63897	NoSignifi
203	K01716	ko:K01716	fabA; 3-hydroxyacyl-[acyl-carrier protein] dehydratase / trans-2-decenoyl-[acyl-carrier protein] isomerase [EC:4.2.1.59 5.3.3.14]	0.0400745	0.403906	-4.64117	NoSignifi
37	K00230	ko:K00230	hemG; menaquinone-dependent protoporphyrinogen oxidase [EC:1.3.5.3]	0.0399992	0.21057	-4.64388	NoSignifi
1076	K12291	ko:K12291	hofP; pilus assembly protein HofP	0.0399935	0.677471	-4.64409	NoSignifi
1053	K11925	ko:K11925	sgrR; SgrR family transcriptional regulator	0.0399184	0.272314	-4.6468	NoSignifi
1029	K11391	ko:K11391	rlmG; 23S rRNA (guanine1835-N2)-methyltransferase [EC:2.1.1.174]	0.039908	0.217563	-4.64718	NoSignifi
522	K03923	ko:K03923	mdaB; NADPH dehydrogenase (quinone) [EC:1.6.5.10]	0.0398899	0.343978	-4.64783	NoSignifi
849	K07786	ko:K07786	emrY; MFS transporter, DHA2 family, multidrug resistance protein	0.0398514	0.279861	-4.64923	NoSignifi
434	K03532	ko:K03532	torC; trimethylamine-N-oxide reductase (cytochrome c), cytochrome c-type subunit TorC	0.0398271	0.272314	-4.65011	NoSignifi
332	K02535	ko:K02535	lpxC; UDP-3-O-[3-hydroxymyristoyl] N-acetylglucosamine deacetylase [EC:3.5.1.108]	0.0398074	0.123005	-4.65082	NoSignifi
1377	K23239	ko:K23239	frmR; FrmR/RcnR family transcriptional regulator, repressor of frmRAB operon	0.0397061	0.167914	-4.6545	NoSignifi
355	K02682	ko:K02682	ppdD; prepilin peptidase dependent protein D	0.0396829	0.21057	-4.65534	NoSignifi
1233	K18326	ko:K18326	mdtD; MFS transporter, DHA2 family, multidrug resistance protein	0.0396808	0.272856	-4.65542	NoSignifi
744	K07147	ko:K07147	msrP; methionine sulfoxide reductase catalytic subunit [EC:1.8.-.-]	0.0395725	0.190316	-4.65936	NoSignifi
872	K08234	ko:K08234	yaeR; glyoxylase I family protein	0.0395346	0.272314	-4.66074	NoSignifi
459	K03634	ko:K03634	lolA; outer membrane lipoprotein carrier protein	0.03952	0.211606	-4.66127	NoSignifi
490	K03747	ko:K03747	smg; Smg protein	0.0395013	0.161341	-4.66196	NoSignifi
1186	K16013	ko:K16013	cydD; ATP-binding cassette, subfamily C, bacterial CydD	0.0394963	0.314999	-4.66214	NoSignifi
950	K09912	ko:K09912	K09912; uncharacterized protein	0.0394458	0.677471	-4.66398	NoSignifi
1237	K18446	ko:K18446	ygiF; triphosphatase [EC:3.6.1.25]	0.0394451	0.241145	-4.66401	NoSignifi
1298	K19789	ko:K19789	radD; DNA repair protein RadD	0.039276	0.247451	-4.67021	NoSignifi
319	K02466	ko:K02466	gutM; glucitol operon activator protein	0.0392704	0.423849	-4.67041	NoSignifi
902	K08970	ko:K08970	rcnA; nickel/cobalt transporter (NicO) family protein	0.0392369	0.427181	-4.67164	NoSignifi
882	K08311	ko:K08311	nudH; putative (di)nucleoside polyphosphate hydrolase [EC:3.6.1.-]	0.0391849	0.211606	-4.67356	NoSignifi
615	K05811	ko:K05811	yfiM; putative lipoprotein	0.0391773	0.383957	-4.67384	NoSignifi
283	K02257	ko:K02257	COX10, ctaB, cyoE; heme o synthase [EC:2.5.1.141]	0.0391549	0.272314	-4.67466	NoSignifi
1346	K21975	ko:K21975	ymgA; probable RcsB/C two-component-system connector	0.0391019	0.357943	-4.67662	NoSignifi
297	K02387	ko:K02387	flgB; flagellar basal-body rod protein FlgB	0.0389902	0.212122	-4.68074	NoSignifi
1153	K14744	ko:K14744	rzpD; prophage endopeptidase [EC:3.4.-.-]	0.0389504	0.0809483	-4.68222	NoSignifi
60	K00529	ko:K00529	hcaD; 3-phenylpropionate/trans-cinnamate dioxygenase ferredoxin reductase component [EC:1.18.1.3]	0.0389143	0.393048	-4.68356	NoSignifi
345	K02611	ko:K02611	paaC; ring-1,2-phenylacetyl-CoA epoxidase subunit PaaC [EC:1.14.13.149]	0.0388997	0.11842	-4.6841	NoSignifi
424	K03478	ko:K03478	chbG; chitin disaccharide deacetylase [EC:3.5.1.105]	0.0388695	0.211606	-4.68522	NoSignifi
726	K07054	ko:K07054	K07054; uncharacterized protein	0.0388669	0.160392	-4.68531	NoSignifi
1003	K10805	ko:K10805	tesB; acyl-CoA thioesterase II [EC:3.1.2.-]	0.0387421	0.307308	-4.68996	NoSignifi
821	K07644	ko:K07644	cusS, copS, silS; two-component system, OmpR family, heavy metal sensor histidine kinase CusS [EC:2.7.13.3]	0.0387197	0.217563	-4.69079	NoSignifi
338	K02565	ko:K02565	nagC; N-acetylglucosamine repressor	0.0386515	0.279861	-4.69333	NoSignifi
1379	K23243	ko:K23243	rcnB; nickel/cobalt homeostasis protein	0.038605	0.511496	-4.69507	NoSignifi
784	K07357	ko:K07357	fimB; type 1 fimbriae regulatory protein FimB	0.0385385	0.518947	-4.69755	NoSignifi
491	K03748	ko:K03748	sanA; SanA protein	0.0385086	0.520366	-4.69867	NoSignifi
976	K10012	ko:K10012	arnC, pmrF; undecaprenyl-phosphate 4-deoxy-4-formamido-L-arabinose transferase [EC:2.4.2.53]	0.0383822	0.120665	-4.70342	NoSignifi
953	K09915	ko:K09915	K09915; uncharacterized protein	0.0383802	0.139868	-4.70349	NoSignifi
700	K06917	ko:K06917	selU, mnmH; tRNA 2-selenouridine synthase [EC:2.9.1.3]	0.0383198	0.212122	-4.70577	NoSignifi
1025	K11250	ko:K11250	leuE; leucine efflux protein	0.0382545	0.543831	-4.70822	NoSignifi
1057	K11934	ko:K11934	ompX; outer membrane protein X	0.0382396	0.241145	-4.70879	NoSignifi
450	K03606	ko:K03606	wcaJ; putative colanic acid biosysnthesis UDP-glucose lipid carrier transferase	0.0382375	0.240613	-4.70887	NoSignifi
975	K10011	ko:K10011	arnA, pmrI; UDP-4-amino-4-deoxy-L-arabinose formyltransferase / UDP-glucuronic acid dehydrogenase (UDP-4-keto-hexauronic acid decarboxylating) [EC:2.1.2.13 1.1.1.305]	0.038235	0.343978	-4.70896	NoSignifi
428	K03487	ko:K03487	ascG; LacI family transcriptional regulator, asc operon repressor	0.0382034	0.325569	-4.71016	NoSignifi
276	K02200	ko:K02200	ccmH; cytochrome c-type biogenesis protein CcmH	0.0381499	0.352681	-4.71218	NoSignifi
629	K05887	ko:K05887	ydiB; quinate/shikimate dehydrogenase [EC:1.1.1.282]	0.0381326	0.139868	-4.71283	NoSignifi
1177	K15736	ko:K15736	lhgO; (S)-2-hydroxyglutarate dehydrogenase [EC:1.1.5.13]	0.0381228	0.21057	-4.7132	NoSignifi
895	K08485	ko:K08485	ptsO, npr; phosphocarrier protein NPr	0.0381129	0.250509	-4.71358	NoSignifi
1388	K23547	ko:K23547	yphE; sugar transport system ATP-binding protein	0.0381088	0.247451	-4.71373	NoSignifi
1290	K19577	ko:K19577	ydhP; MFS transporter, DHA1 family, inner membrane transport protein	0.038087	0.622653	-4.71456	NoSignifi
766	K07286	ko:K07286	yajG; uncharacterized lipoprotein	0.0380068	0.185214	-4.7176	NoSignifi
403	K03208	ko:K03208	wcaI; colanic acid biosynthesis glycosyl transferase WcaI	0.0379679	0.384494	-4.71908	NoSignifi
723	K07038	ko:K07038	K07038; inner membrane protein	0.0379392	0.190316	-4.72017	NoSignifi
536	K04022	ko:K04022	eutG; alcohol dehydrogenase	0.0379023	0.165494	-4.72157	NoSignifi
195	K01669	ko:K01669	phrB; deoxyribodipyrimidine photo-lyase [EC:4.1.99.3]	0.0377814	0.272856	-4.72618	NoSignifi
1319	K21430	ko:K21430	yliI; aldose sugar dehydrogenase [EC:1.1.5.-]	0.0377236	0.344523	-4.72839	NoSignifi
1011	K11066	ko:K11066	E3.5.1.28D, amiD; N-acetylmuramoyl-L-alanine amidase [EC:3.5.1.28]	0.0377015	0.138971	-4.72924	NoSignifi
1151	K14591	ko:K14591	aroM; protein AroM	0.0376528	0.306761	-4.7311	NoSignifi
601	K05775	ko:K05775	malM; maltose operon periplasmic protein	0.0376326	0.279861	-4.73187	NoSignifi
665	K06197	ko:K06197	chaB; cation transport regulator	0.0376326	0.0695154	-4.73187	NoSignifi
350	K02618	ko:K02618	paaZ; oxepin-CoA hydrolase / 3-oxo-5,6-dehydrosuberyl-CoA semialdehyde dehydrogenase [EC:3.3.2.12 1.2.1.91]	0.0376273	0.481251	-4.73208	NoSignifi
604	K05779	ko:K05779	ABC.VB1X.A; putative thiamine transport system ATP-binding protein	0.0376222	0.185214	-4.73227	NoSignifi
1038	K11732	ko:K11732	pheP; phenylalanine-specific permease	0.037621	0.211606	-4.73232	NoSignifi
255	K02064	ko:K02064	thiB, tbpA; thiamine transport system substrate-binding protein	0.037618	0.161341	-4.73243	NoSignifi
777	K07343	ko:K07343	tfoX; DNA transformation protein and related proteins	0.0374744	0.288099	-4.73795	NoSignifi
899	K08682	ko:K08682	acpH; acyl carrier protein phosphodiesterase [EC:3.1.4.14]	0.0373447	0.42561	-4.74295	NoSignifi
1374	K23227	ko:K23227	fhuD; ferric hydroxamate transport system substrate-binding protein	0.037272	0.384494	-4.74576	NoSignifi
521	K03919	ko:K03919	alkB; DNA oxidative demethylase [EC:1.14.11.33]	0.0372616	0.325569	-4.74617	NoSignifi
1020	K11192	ko:K11192	murP; N-acetylmuramic acid PTS system EIICB component [EC:2.7.1.192]	0.0371796	0.185711	-4.74935	NoSignifi
1223	K17948	ko:K17948	nanM; N-acetylneuraminate epimerase [EC:5.1.3.24]	0.0371556	0.190316	-4.75028	NoSignifi
231	K01920	ko:K01920	gshB; glutathione synthase [EC:6.3.2.3]	0.0371548	0.212122	-4.75031	NoSignifi
973	K10003	ko:K10003	gltJ, aatQ; glutamate/aspartate transport system permease protein	0.0371526	0.211606	-4.75039	NoSignifi
349	K02616	ko:K02616	paaX; phenylacetic acid degradation operon negative regulatory protein	0.0371313	0.272314	-4.75122	NoSignifi
819	K07642	ko:K07642	baeS, smeS; two-component system, OmpR family, sensor histidine kinase BaeS [EC:2.7.13.3]	0.0370683	0.272856	-4.75367	NoSignifi
1044	K11744	ko:K11744	tqsA; AI-2 transport protein TqsA	0.0370613	0.10398	-4.75394	NoSignifi
1002	K10763	ko:K10763	hda; DnaA-homolog protein	0.0370531	0.241145	-4.75426	NoSignifi
321	K02468	ko:K02468	srlR, gutR; DeoR family transcriptional regulator, glucitol operon repressor	0.037023	0.472009	-4.75543	NoSignifi
1288	K19335	ko:K19335	bdcR; TetR/AcrR family transcriptional regulator, repressor for divergent bdcA	0.036942	0.171997	-4.75859	NoSignifi
309	K02415	ko:K02415	fliL; flagellar protein FliL	0.0369343	0.237762	-4.75889	NoSignifi
1018	K11183	ko:K11183	fruB, fpr; multiphosphoryl transfer protein [EC:2.7.1.202]	0.0369106	0.393048	-4.75982	NoSignifi
467	K03668	ko:K03668	hslJ; heat shock protein HslJ	0.0368971	0.443631	-4.76035	NoSignifi
191	K01659	ko:K01659	prpC; 2-methylcitrate synthase [EC:2.3.3.5]	0.0368222	0.161341	-4.76328	NoSignifi
453	K03618	ko:K03618	hyaF; hydrogenase-1 operon protein HyaF	0.0367557	0.107669	-4.76589	NoSignifi
724	K07039	ko:K07039	K07039; uncharacterized protein	0.0367376	0.119824	-4.7666	NoSignifi
10	K00042	ko:K00042	garR, glxR; 2-hydroxy-3-oxopropionate reductase [EC:1.1.1.60]	0.0367152	0.25666	-4.76748	NoSignifi
890	K08349	ko:K08349	fdnH; formate dehydrogenase-N, beta subunit	0.0365594	0.185214	-4.77361	NoSignifi
1202	K16703	ko:K16703	wcaL, amsK; colanic acid/amylovoran biosynthesis glycosyltransferase [EC:2.4.-.-]	0.036554	0.383957	-4.77383	NoSignifi
1125	K13683	ko:K13683	wcaE; putative colanic acid biosynthesis glycosyltransferase [EC:2.4.-.-]	0.0365441	0.364166	-4.77422	NoSignifi
1141	K14059	ko:K14059	int; integrase	0.0365077	0.421178	-4.77566	NoSignifi
1371	K23185	ko:K23185	fepB; ferric enterobactin transport system substrate-binding protein	0.0364484	0.519895	-4.778	NoSignifi
569	K04765	ko:K04765	mazG; nucleoside triphosphate diphosphatase [EC:3.6.1.9]	0.0362601	0.161341	-4.78547	NoSignifi
300	K02393	ko:K02393	flgH; flagellar L-ring protein FlgH	0.0362583	0.184219	-4.78554	NoSignifi
408	K03304	ko:K03304	tehA; tellurite resistance protein	0.0361695	0.494665	-4.78908	NoSignifi
1198	K16346	ko:K16346	xanQ; xanthine permease XanQ	0.0361454	0.314999	-4.79004	NoSignifi
442	K03573	ko:K03573	mutH; DNA mismatch repair protein MutH	0.0361153	0.241145	-4.79124	NoSignifi
186	K01630	ko:K01630	garL; 2-dehydro-3-deoxyglucarate aldolase [EC:4.1.2.20]	0.0361081	0.158805	-4.79153	NoSignifi
1024	K11249	ko:K11249	eamB; cysteine/O-acetylserine efflux protein	0.0361029	0.0877718	-4.79174	NoSignifi
1055	K11929	ko:K11929	phoE; outer membrane pore protein E	0.0360582	0.240613	-4.79353	NoSignifi
968	K09980	ko:K09980	K09980; uncharacterized protein	0.0360476	0.0919177	-4.79395	NoSignifi
66	K00568	ko:K00568	ubiG; 2-polyprenyl-6-hydroxyphenyl methylase / 3-demethylubiquinone-9 3-methyltransferase [EC:2.1.1.222 2.1.1.64]	0.0358693	0.184219	-4.80111	NoSignifi
851	K07796	ko:K07796	cusC, silC; outer membrane protein, copper/silver efflux system	0.0358434	0.25666	-4.80215	NoSignifi
121	K01093	ko:K01093	appA; 4-phytase / acid phosphatase [EC:3.1.3.26 3.1.3.2]	0.0358119	0.288099	-4.80342	NoSignifi
1092	K12945	ko:K12945	nudK; GDP-mannose pyrophosphatase NudK [EC:3.6.1.-]	0.0357173	0.160392	-4.80723	NoSignifi
825	K07663	ko:K07663	creB; two-component system, OmpR family, catabolic regulation response regulator CreB	0.0356759	0.138971	-4.80891	NoSignifi
1188	K16135	ko:K16135	dmlR; LysR family transcriptional regulator, transcriptional activator for dmlA	0.0356698	0.426659	-4.80915	NoSignifi
463	K03645	ko:K03645	seqA; negative modulator of initiation of replication	0.0354244	0.443631	-4.81911	NoSignifi
635	K05984	ko:K05984	cho; excinuclease Cho [EC:3.1.25.-]	0.035408	0.240613	-4.81978	NoSignifi
1366	K23007	ko:K23007	lgoD; L-galactonate 5-dehydrogenase [EC:1.1.1.414]	0.0354005	0.184219	-4.82008	NoSignifi
765	K07285	ko:K07285	slp; outer membrane lipoprotein	0.0353864	0.241145	-4.82066	NoSignifi
336	K02554	ko:K02554	mhpD; 2-keto-4-pentenoate hydratase [EC:4.2.1.80]	0.0352881	0.342883	-4.82467	NoSignifi
64	K00564	ko:K00564	rsmC; 16S rRNA (guanine1207-N2)-methyltransferase [EC:2.1.1.172]	0.035272	0.343978	-4.82533	NoSignifi
414	K03412	ko:K03412	cheB; two-component system, chemotaxis family, protein-glutamate methylesterase/glutaminase [EC:3.1.1.61 3.5.1.44]	0.0352713	0.120665	-4.82536	NoSignifi
164	K01484	ko:K01484	astB; succinylarginine dihydrolase [EC:3.5.3.23]	0.035233	0.426659	-4.82693	NoSignifi
1054	K11926	ko:K11926	crl; sigma factor-binding protein Crl	0.0352189	0.231242	-4.82751	NoSignifi
742	K07140	ko:K07140	K07140; uncharacterized protein	0.0351294	0.120665	-4.83118	NoSignifi
274	K02197	ko:K02197	ccmE; cytochrome c-type biogenesis protein CcmE	0.0350724	0.192804	-4.83352	NoSignifi
305	K02407	ko:K02407	fliD; flagellar hook-associated protein 2	0.0349736	0.138971	-4.83759	NoSignifi
741	K07127	ko:K07127	uraH, pucM, hiuH; 5-hydroxyisourate hydrolase [EC:3.5.2.17]	0.0349554	0.197523	-4.83834	NoSignifi
425	K03482	ko:K03482	yidP; GntR family transcriptional regulator, glv operon transcriptional regulator	0.0349548	0.543831	-4.83836	NoSignifi
357	K02688	ko:K02688	prpR; transcriptional regulator, propionate catabolism operon regulatory protein	0.0348981	0.279861	-4.84071	NoSignifi
607	K05786	ko:K05786	rarD; chloramphenicol-sensitive protein RarD	0.0348638	0.272314	-4.84213	NoSignifi
645	K06132	ko:K06132	clsC; cardiolipin synthase C [EC:2.7.8.-]	0.0348448	0.185711	-4.84291	NoSignifi
1219	K17713	ko:K17713	bamB; outer membrane protein assembly factor BamB	0.0348172	0.217563	-4.84406	NoSignifi
250	K02048	ko:K02048	cysP; sulfate/thiosulfate transport system substrate-binding protein	0.0347806	0.211606	-4.84557	NoSignifi
778	K07347	ko:K07347	fimD, fimC, mrkC, htrE, cssD; outer membrane usher protein	0.0347246	0.247451	-4.8479	NoSignifi
757	K07248	ko:K07248	aldA; lactaldehyde dehydrogenase / glycolaldehyde dehydrogenase [EC:1.2.1.22 1.2.1.21]	0.0347061	0.630529	-4.84867	NoSignifi
867	K08219	ko:K08219	UMF2; MFS transporter, UMF2 family, putative MFS family transporter protein	0.0346894	0.241145	-4.84936	NoSignifi
1088	K12582	ko:K12582	wecF, rffT; dTDP-N-acetylfucosamine:lipid II N-acetylfucosaminyltransferase [EC:2.4.1.325]	0.0346098	0.217563	-4.85268	NoSignifi
755	K07243	ko:K07243	FTR, FTH1, efeU; high-affinity iron transporter	0.0345466	0.208838	-4.85531	NoSignifi
143	K01241	ko:K01241	amn; AMP nucleosidase [EC:3.2.2.4]	0.0345273	0.393048	-4.85612	NoSignifi
905	K09001	ko:K09001	anmK; anhydro-N-acetylmuramic acid kinase [EC:2.7.1.170]	0.0345226	0.161341	-4.85631	NoSignifi
623	K05844	ko:K05844	rimK; ribosomal protein S6--L-glutamate ligase [EC:6.3.2.-]	0.0345083	0.684211	-4.85691	NoSignifi
1341	K21963	ko:K21963	ecpR, matA; LuxR family transcriptional regulator, Mat/Ecp fimbriae transcriptional regulator	0.0344682	0.0788775	-4.85859	NoSignifi
642	K06076	ko:K06076	fadL; long-chain fatty acid transport protein	0.0343567	0.272856	-4.86327	NoSignifi
464	K03646	ko:K03646	tolA; colicin import membrane protein	0.0343479	0.182553	-4.86363	NoSignifi
739	K07120	ko:K07120	K07120; uncharacterized protein	0.0343175	0.212122	-4.86491	NoSignifi
936	K09806	ko:K09806	K09806; uncharacterized protein	0.0342927	0.176491	-4.86596	NoSignifi
876	K08296	ko:K08296	sixA; phosphohistidine phosphatase [EC:3.1.3.-]	0.0342479	0.622653	-4.86784	NoSignifi
626	K05877	ko:K05877	tap; methyl-accepting chemotaxis protein IV, peptide sensor receptor	0.0342237	0.384494	-4.86886	NoSignifi
72	K00673	ko:K00673	astA; arginine N-succinyltransferase [EC:2.3.1.109]	0.0340856	0.0752217	-4.87469	NoSignifi
756	K07246	ko:K07246	ttuC, dmlA; tartrate dehydrogenase/decarboxylase / D-malate dehydrogenase [EC:1.1.1.93 4.1.1.73 1.1.1.83]	0.0340781	0.161815	-4.87501	NoSignifi
1007	K10973	ko:K10973	allR; IclR family transcriptional regulator, negative regulator of allantoin and glyoxylate utilization operons	0.0340414	0.0538124	-4.87657	NoSignifi
1068	K12149	ko:K12149	dinI; DNA-damage-inducible protein I	0.0340356	0.145519	-4.87681	NoSignifi
89	K00813	ko:K00813	aspC; aspartate aminotransferase [EC:2.6.1.1]	0.0339584	0.190316	-4.88009	NoSignifi
550	K04082	ko:K04082	hscB, HSCB, HSC20; molecular chaperone HscB	0.0339525	0.305664	-4.88034	NoSignifi
915	K09159	ko:K09159	cptB; antitoxin CptB	0.0339429	0.211606	-4.88075	NoSignifi
947	K09907	ko:K09907	K09907; uncharacterized protein	0.0339417	0.184219	-4.8808	NoSignifi
310	K02418	ko:K02418	fliO, fliZ; flagellar protein FliO/FliZ	0.0339218	0.182553	-4.88164	NoSignifi
1108	K13483	ko:K13483	yagT; xanthine dehydrogenase YagT iron-sulfur-binding subunit	0.033908	0.0521035	-4.88223	NoSignifi
122	K01095	ko:K01095	pgpA; phosphatidylglycerophosphatase A [EC:3.1.3.27]	0.0338902	0.239547	-4.88299	NoSignifi
836	K07715	ko:K07715	glrR, qseF; two-component system, NtrC family, response regulator GlrR	0.0338253	0.247451	-4.88575	NoSignifi
852	K07798	ko:K07798	cusB, silB; membrane fusion protein, copper/silver efflux system	0.0337969	0.288099	-4.88697	NoSignifi
837	K07724	ko:K07724	ner, nlp, sfsB; Ner family transcriptional regulator	0.0337627	0.074556	-4.88842	NoSignifi
843	K07751	ko:K07751	pepB; PepB aminopeptidase [EC:3.4.11.23]	0.0336681	0.289737	-4.89247	NoSignifi
323	K02478	ko:K02478	K02478; two-component system, LytTR family, sensor kinase [EC:2.7.13.3]	0.0336065	0.279861	-4.89511	NoSignifi
1357	K22443	ko:K22443	cntA; carnitine monooxygenase subunit [EC:1.14.13.239]	0.0333876	0.578742	-4.90454	NoSignifi
298	K02389	ko:K02389	flgD; flagellar basal-body rod modification protein FlgD	0.0333538	0.543831	-4.906	NoSignifi
1149	K14414	ko:K14414	rtcR; transcriptional regulatory protein RtcR	0.0333118	0.393048	-4.90782	NoSignifi
451	K03611	ko:K03611	dsbB; protein dithiol:quinone oxidoreductase [EC:1.8.5.9]	0.033252	0.192804	-4.91042	NoSignifi
830	K07690	ko:K07690	evgA, bvgA; two-component system, NarL family, response regulator EvgA	0.0332515	0.062026	-4.91044	NoSignifi
556	K04565	ko:K04565	SOD1; superoxide dismutase, Cu-Zn family [EC:1.15.1.1]	0.0332347	0.519895	-4.91117	NoSignifi
544	K04045	ko:K04045	hscC; molecular chaperone HscC	0.0332007	0.481251	-4.91264	NoSignifi
340	K02570	ko:K02570	napD; periplasmic nitrate reductase NapD	0.0332003	0.288099	-4.91266	NoSignifi
553	K04337	ko:K04337	csgE; curli production assembly/transport component CsgE	0.0331811	0.153041	-4.91349	NoSignifi
1046	K11751	ko:K11751	ushA; 5'-nucleotidase / UDP-sugar diphosphatase [EC:3.1.3.5 3.6.1.45]	0.0330951	0.247451	-4.91724	NoSignifi
1373	K23188	ko:K23188	fepC; ferric enterobactin transport system ATP-binding protein [EC:7.2.2.17]	0.0328918	0.364166	-4.92613	NoSignifi
325	K02504	ko:K02504	hofB; protein transport protein HofB	0.0328504	0.173456	-4.92795	NoSignifi
253	K02055	ko:K02055	ABC.SP.S; putative spermidine/putrescine transport system substrate-binding protein	0.0327898	0.343978	-4.93061	NoSignifi
734	K07109	ko:K07109	K07109; uncharacterized protein	0.0326848	0.102808	-4.93524	NoSignifi
870	K08225	ko:K08225	entS; MFS transporter, ENTS family, enterobactin (siderophore) exporter	0.0326101	0.305664	-4.93854	NoSignifi
1359	K22486	ko:K22486	hilA; transcriptional regulator HilA, main transcriptional regulator of SPI1	0.0325798	0.42561	-4.93988	NoSignifi
959	K09937	ko:K09937	K09937; uncharacterized protein	0.0325277	0.165465	-4.94219	NoSignifi
1328	K21638	ko:K21638	iraM; anti-adapter protein IraM	0.0324629	0.197523	-4.94507	NoSignifi
1131	K13890	ko:K13890	gsiC; glutathione transport system permease protein	0.0323479	0.472509	-4.95018	NoSignifi
85	K00799	ko:K00799	GST, gst; glutathione S-transferase [EC:2.5.1.18]	0.032323	0.14314	-4.9513	NoSignifi
958	K09935	ko:K09935	K09935; uncharacterized protein	0.0322399	0.103589	-4.95501	NoSignifi
1193	K16291	ko:K16291	erfK; L,D-transpeptidase ErfK/SrfK	0.0322296	0.185214	-4.95547	NoSignifi
760	K07262	ko:K07262	pbpG; serine-type D-Ala-D-Ala endopeptidase (penicillin-binding protein 7) [EC:3.4.21.-]	0.0321121	0.481251	-4.96074	NoSignifi
119	K01085	ko:K01085	agp; glucose-1-phosphatase [EC:3.1.3.10]	0.0321084	0.185711	-4.96091	NoSignifi
200	K01692	ko:K01692	paaF, echA; enoyl-CoA hydratase [EC:4.2.1.17]	0.0321001	0.211606	-4.96128	NoSignifi
1194	K16321	ko:K16321	gntP; high-affinity gluconate transporter	0.0320747	0.272856	-4.96242	NoSignifi
1281	K19230	ko:K19230	sapF; cationic peptide transport system ATP-binding protein	0.0319655	0.305664	-4.96734	NoSignifi
337	K02560	ko:K02560	lpxM, msbB; lauroyl-Kdo2-lipid IVA myristoyltransferase [EC:2.3.1.243]	0.0319647	0.120665	-4.96738	NoSignifi
631	K05916	ko:K05916	hmp, YHB1; nitric oxide dioxygenase [EC:1.14.12.17]	0.0317727	0.481251	-4.97607	NoSignifi
628	K05880	ko:K05880	dhaR; transcriptional activator for dhaKLM operon	0.0317579	0.140316	-4.97674	NoSignifi
76	K00697	ko:K00697	otsA; trehalose 6-phosphate synthase [EC:2.4.1.15 2.4.1.347]	0.031661	0.241145	-4.98115	NoSignifi
922	K09472	ko:K09472	puuC, aldH; 4-(gamma-glutamylamino)butanal dehydrogenase [EC:1.2.1.99]	0.031563	0.383957	-4.98562	NoSignifi
616	K05812	ko:K05812	yfiP; DTW domain-containing protein	0.0315153	0.307308	-4.9878	NoSignifi
481	K03721	ko:K03721	tyrR; transcriptional regulator of aroF, aroG, tyrA and aromatic amino acid transport	0.031507	0.212122	-4.98818	NoSignifi
829	K07688	ko:K07688	fimZ; two-component system, NarL family, response regulator, fimbrial Z protein, FimZ	0.0314345	0.570606	-4.99151	NoSignifi
163	K01483	ko:K01483	allA; ureidoglycolate lyase [EC:4.3.2.3]	0.0314022	0.303825	-4.99299	NoSignifi
1244	K18697	ko:K18697	pgpC; phosphatidylglycerophosphatase C [EC:3.1.3.27]	0.0313668	0.341048	-4.99462	NoSignifi
571	K04774	ko:K04774	sohB; serine protease SohB [EC:3.4.21.-]	0.0312985	0.139868	-4.99776	NoSignifi
834	K07711	ko:K07711	glrK, qseE; two-component system, NtrC family, sensor histidine kinase GlrK [EC:2.7.13.3]	0.0312884	0.112276	-4.99823	NoSignifi
1132	K13891	ko:K13891	gsiD; glutathione transport system permease protein	0.0312667	0.307308	-4.99923	NoSignifi
949	K09909	ko:K09909	K09909; uncharacterized protein	0.0312022	0.323926	-5.00221	NoSignifi
988	K10538	ko:K10538	araH; L-arabinose transport system permease protein	0.0311578	0.306761	-5.00427	NoSignifi
404	K03212	ko:K03212	rumB; 23S rRNA (uracil747-C5)-methyltransferase [EC:2.1.1.189]	0.0311376	0.11842	-5.0052	NoSignifi
1070	K12264	ko:K12264	norV; anaerobic nitric oxide reductase flavorubredoxin	0.0310922	0.25666	-5.0073	NoSignifi
563	K04752	ko:K04752	glnK; nitrogen regulatory protein P-II 2	0.0310689	0.21929	-5.00838	NoSignifi
598	K05713	ko:K05713	mhpB; 2,3-dihydroxyphenylpropionate 1,2-dioxygenase [EC:1.13.11.16]	0.030886	0.343978	-5.0169	NoSignifi
589	K05526	ko:K05526	astE; succinylglutamate desuccinylase [EC:3.5.1.96]	0.0308439	0.184219	-5.01887	NoSignifi
209	K01753	ko:K01753	dsdA; D-serine dehydratase [EC:4.3.1.18]	0.0307835	0.325569	-5.0217	NoSignifi
406	K03286	ko:K03286	TC.OOP; OmpA-OmpF porin, OOP family	0.0307809	0.272314	-5.02182	NoSignifi
935	K09802	ko:K09802	K09802; uncharacterized protein	0.0307474	0.412191	-5.02339	NoSignifi
1345	K21974	ko:K21974	ycgZ; probable RcsB/C two-component-system connector	0.0306727	0.232284	-5.0269	NoSignifi
1187	K16052	ko:K16052	ynaI, mscMJ; MscS family membrane protein	0.0306631	0.0538124	-5.02735	NoSignifi
454	K03619	ko:K03619	hyaE; hydrogenase-1 operon protein HyaE	0.0305101	0.338267	-5.03457	NoSignifi
100	K00892	ko:K00892	gsk; inosine kinase [EC:2.7.1.73]	0.0304665	0.185214	-5.03663	NoSignifi
144	K01252	ko:K01252	entB, dhbB, vibB, mxcF; bifunctional isochorismate lyase / aryl carrier protein [EC:3.3.2.1 6.3.2.14]	0.0304469	0.307308	-5.03756	NoSignifi
886	K08317	ko:K08317	hcxA; hydroxycarboxylate dehydrogenase A [EC:1.1.1.-]	0.0302426	0.323926	-5.04727	NoSignifi
16	K00094	ko:K00094	E1.1.1.251, gatD; galactitol-1-phosphate 5-dehydrogenase [EC:1.1.1.251]	0.0302388	0.120665	-5.04746	NoSignifi
1109	K13498	ko:K13498	trpCF; indole-3-glycerol phosphate synthase / phosphoribosylanthranilate isomerase [EC:4.1.1.48 5.3.1.24]	0.0301712	0.427181	-5.05068	NoSignifi
471	K03675	ko:K03675	grxB; glutaredoxin 2	0.0301232	0.220303	-5.05298	NoSignifi
303	K02402	ko:K02402	flhC; flagellar transcriptional activator FlhC	0.0301003	0.319299	-5.05408	NoSignifi
369	K02791	ko:K02791	malX; maltose/glucose PTS system EIICB component [EC:2.7.1.199 2.7.1.208]	0.030085	0.130425	-5.05481	NoSignifi
1386	K23545	ko:K23545	yphF; sugar transport system substrate-binding protein	0.0300325	0.212122	-5.05733	NoSignifi
603	K05777	ko:K05777	ABC.VB1X.S; putative thiamine transport system substrate-binding protein	0.0299589	0.161341	-5.06087	NoSignifi
1176	K15735	ko:K15735	csiR; GntR family transcriptional regulator, carbon starvation induced regulator	0.0299535	0.423849	-5.06113	NoSignifi
492	K03755	ko:K03755	adiY; AraC family transcriptional regulator, transcriptional activator of adiA	0.0299527	0.121085	-5.06117	NoSignifi
1006	K10857	ko:K10857	exoX; exodeoxyribonuclease X [EC:3.1.11.-]	0.0298042	0.620536	-5.06834	NoSignifi
1130	K13889	ko:K13889	gsiB; glutathione transport system substrate-binding protein	0.0297658	0.217563	-5.0702	NoSignifi
987	K10537	ko:K10537	araF; L-arabinose transport system substrate-binding protein	0.0297233	0.306761	-5.07226	NoSignifi
1000	K10748	ko:K10748	tus, tau; DNA replication terminus site-binding protein	0.0297212	0.241145	-5.07236	NoSignifi
50	K00344	ko:K00344	qor, CRYZ; NADPH:quinone reductase [EC:1.6.5.5]	0.029688	0.0884926	-5.07398	NoSignifi
1352	K22131	ko:K22131	otnI; 2-dehydrotetronate isomerase [EC:5.3.1.35]	0.0296785	0.341048	-5.07444	NoSignifi
1211	K17247	ko:K17247	msrQ; methionine sulfoxide reductase heme-binding subunit	0.0296693	0.303825	-5.07488	NoSignifi
1013	K11075	ko:K11075	potH; putrescine transport system permease protein	0.0296148	0.240613	-5.07754	NoSignifi
1030	K11392	ko:K11392	rsmF; 16S rRNA (cytosine1407-C5)-methyltransferase [EC:2.1.1.178]	0.0295757	0.161341	-5.07945	NoSignifi
542	K04033	ko:K04033	eutR; AraC family transcriptional regulator, ethanolamine operon transcriptional activator	0.0294867	0.595314	-5.08379	NoSignifi
546	K04062	ko:K04062	osmB; osmotically inducible lipoprotein OsmB	0.0294726	0.165465	-5.08448	NoSignifi
712	K06970	ko:K06970	rlmF; 23S rRNA (adenine1618-N6)-methyltransferase [EC:2.1.1.181]	0.0293785	0.383957	-5.0891	NoSignifi
435	K03535	ko:K03535	gudP; MFS transporter, ACS family, glucarate transporter	0.0293777	0.165494	-5.08913	NoSignifi
210	K01766	ko:K01766	csdA; cysteine sulfinate desulfinase [EC:4.4.1.-]	0.0293765	0.140316	-5.08919	NoSignifi
1279	K19226	ko:K19226	sapA; cationic peptide transport system substrate-binding protein	0.0291486	0.344523	-5.10043	NoSignifi
480	K03712	ko:K03712	marR; MarR family transcriptional regulator, multiple antibiotic resistance protein MarR	0.0291282	0.147603	-5.10144	NoSignifi
649	K06145	ko:K06145	gntR; LacI family transcriptional regulator, gluconate utilization system Gnt-I transcriptional repressor	0.029108	0.185711	-5.10244	NoSignifi
541	K04032	ko:K04032	eutT; ethanolamine utilization cobalamin adenosyltransferase [EC:2.5.1.17]	0.0290836	0.224725	-5.10365	NoSignifi
768	K07300	ko:K07300	chaA, CAX; Ca2+:H+ antiporter	0.028963	0.272856	-5.10965	NoSignifi
343	K02575	ko:K02575	NRT, narK, nrtP, nasA; MFS transporter, NNP family, nitrate/nitrite transporter	0.0289241	0.279861	-5.11158	NoSignifi
1282	K19234	ko:K19234	ynhG; L,D-transpeptidase YnhG	0.0288126	0.908515	-5.11715	NoSignifi
892	K08354	ko:K08354	phsC; thiosulfate reductase cytochrome b subunit	0.0287223	0.494665	-5.12169	NoSignifi
1277	K19221	ko:K19221	cobA, btuR; cob(I)alamin adenosyltransferase [EC:2.5.1.17]	0.0286908	0.305664	-5.12327	NoSignifi
1391	K23779	ko:K23779	sutR; XRE family transcriptional regulator, regulator of sulfur utilization	0.0286327	0.0554682	-5.12619	NoSignifi
862	K08162	ko:K08162	mdtH; MFS transporter, DHA1 family, multidrug resistance protein	0.0285751	0.306761	-5.1291	NoSignifi
888	K08320	ko:K08320	nudG; (d)CTP diphosphatase [EC:3.6.1.65]	0.0285252	0.0584521	-5.13162	NoSignifi
120	K01087	ko:K01087	otsB; trehalose 6-phosphate phosphatase [EC:3.1.3.12]	0.0284495	0.212122	-5.13545	NoSignifi
904	K08992	ko:K08992	lapA; lipopolysaccharide assembly protein A	0.0282366	0.417376	-5.14629	NoSignifi
1280	K19227	ko:K19227	sapB; cationic peptide transport system permease protein	0.0281552	0.140316	-5.15045	NoSignifi
348	K02614	ko:K02614	paaI; acyl-CoA thioesterase [EC:3.1.2.-]	0.0279725	0.237762	-5.15985	NoSignifi
272	K02193	ko:K02193	ccmA; heme exporter protein A [EC:7.6.2.5]	0.0279115	0.171997	-5.163	NoSignifi
1043	K11743	ko:K11743	mdtJ; spermidine export protein MdtJ	0.027885	0.38494	-5.16437	NoSignifi
647	K06140	ko:K06140	rnk; regulator of nucleoside diphosphate kinase	0.0278612	0.161341	-5.1656	NoSignifi
771	K07308	ko:K07308	dmsC; anaerobic dimethyl sulfoxide reductase subunit C	0.0278423	0.519895	-5.16658	NoSignifi
909	K09019	ko:K09019	rutE; 3-hydroxypropanoate dehydrogenase [EC:1.1.1.-]	0.0276283	0.255045	-5.17771	NoSignifi
764	K07275	ko:K07275	ompW; outer membrane protein	0.0275633	0.140316	-5.18111	NoSignifi
865	K08172	ko:K08172	shiA; MFS transporter, MHS family, shikimate and dehydroshikimate transport protein	0.0275575	0.325569	-5.18141	NoSignifi
84	K00795	ko:K00795	ispA; farnesyl diphosphate synthase [EC:2.5.1.1 2.5.1.10]	0.0274859	0.211606	-5.18517	NoSignifi
299	K02390	ko:K02390	flgE; flagellar hook protein FlgE	0.0273601	0.197072	-5.19178	NoSignifi
940	K09862	ko:K09862	K09862; uncharacterized protein	0.0272453	0.0919177	-5.19785	NoSignifi
586	K05516	ko:K05516	cbpA; curved DNA-binding protein	0.0271966	0.849884	-5.20043	NoSignifi
1368	K23016	ko:K23016	lgoT; MFS transporter, ACS family, L-galactonate transporter	0.0270232	0.161815	-5.20966	NoSignifi
504	K03810	ko:K03810	mviM; virulence factor	0.0263597	0.269406	-5.24552	NoSignifi
339	K02568	ko:K02568	napB; nitrate reductase (cytochrome), electron transfer subunit	0.0261981	0.192804	-5.25439	NoSignifi
597	K05712	ko:K05712	mhpA; 3-(3-hydroxy-phenyl)propionate hydroxylase [EC:1.14.13.127]	0.0261511	0.185214	-5.25698	NoSignifi
547	K04064	ko:K04064	osmE; osmotically inducible lipoprotein OsmE	0.0259577	0.208838	-5.2677	NoSignifi
588	K05523	ko:K05523	hchA; D-lactate dehydratase / protein deglycase [EC:4.2.1.130 3.5.1.124]	0.0256998	0.211606	-5.2821	NoSignifi
638	K06039	ko:K06039	ychN; uncharacterized protein involved in oxidation of intracellular sulfur	0.0253556	0.463104	-5.30155	NoSignifi
707	K06952	ko:K06952	K06952; uncharacterized protein	0.0251789	0.781485	-5.31164	NoSignifi
625	K05875	ko:K05875	tar; methyl-accepting chemotaxis protein II, aspartate sensor receptor	0.0250073	0.250509	-5.32151	NoSignifi
1126	K13695	ko:K13695	nlpC; probable lipoprotein NlpC	0.0247707	0.111059	-5.33522	NoSignifi
1017	K11139	ko:K11139	hlyE, clyA, sheA; hemolysin E	0.0246832	0.552248	-5.34033	NoSignifi
810	K07552	ko:K07552	bcr, tcaB; MFS transporter, DHA1 family, multidrug resistance protein	0.0244809	0.382878	-5.3522	NoSignifi
917	K09161	ko:K09161	K09161; uncharacterized protein	0.0244002	0.182553	-5.35696	NoSignifi
663	K06190	ko:K06190	ispZ; intracellular septation protein	0.0241409	0.192804	-5.37238	NoSignifi
347	K02613	ko:K02613	paaE; ring-1,2-phenylacetyl-CoA epoxidase subunit PaaE	0.0240316	0.44798	-5.37892	NoSignifi
1124	K13654	ko:K13654	mcbR; GntR family transcriptional regulator, colanic acid and biofilm gene transcriptional regulator	0.0238424	0.369109	-5.39033	NoSignifi
662	K06189	ko:K06189	corC; magnesium and cobalt transporter	0.0238012	0.677471	-5.39282	NoSignifi
1375	K23236	ko:K23236	safA; two-component-system connector protein SafA	0.0236253	0.0623296	-5.40352	NoSignifi
346	K02612	ko:K02612	paaD; ring-1,2-phenylacetyl-CoA epoxidase subunit PaaD	0.0235689	0.137472	-5.40697	NoSignifi
869	K08224	ko:K08224	ynfM; MFS transporter, YNFM family, putative membrane transport protein	0.0230691	0.182553	-5.4379	NoSignifi
874	K08277	ko:K08277	caiF; transcriptional activator CaiF	0.0230292	0.158805	-5.44039	NoSignifi
24	K00146	ko:K00146	feaB; phenylacetaldehyde dehydrogenase [EC:1.2.1.39]	0.0229517	0.247451	-5.44525	NoSignifi
506	K03812	ko:K03812	rmf; ribosome modulation factor	0.0225599	0.0836967	-5.4701	NoSignifi
881	K08310	ko:K08310	nudB, ntpA; dihydroneopterin triphosphate diphosphatase [EC:3.6.1.67]	0.0224885	0.303825	-5.47467	NoSignifi
1107	K13480	ko:K13480	ygeU, xdhC; xanthine dehydrogenase iron-sulfur-binding subunit	0.0224594	0.269406	-5.47654	NoSignifi
1091	K12944	ko:K12944	nudI; nucleoside triphosphatase [EC:3.6.1.-]	0.0215295	0.145519	-5.53754	NoSignifi
489	K03746	ko:K03746	hns; DNA-binding protein H-NS	0.0212528	0.341312	-5.55621	NoSignifi
720	K07026	ko:K07026	E3.1.3.70; mannosyl-3-phosphoglycerate phosphatase [EC:3.1.3.70]	0.021156	0.309966	-5.56279	NoSignifi
385	K02919	ko:K02919	RP-L36, MRPL36, rpmJ; large subunit ribosomal protein L36	0.0206864	0.09616	-5.59517	NoSignifi
1179	K15832	ko:K15832	hycG; formate hydrogenlyase subunit 7	0.0206226	0.567825	-5.59963	NoSignifi
301	K02395	ko:K02395	flgJ; peptidoglycan hydrolase FlgJ	0.0205332	0.399405	-5.6059	NoSignifi
900	K08722	ko:K08722	yfbR; 5'-deoxynucleotidase [EC:3.1.3.89]	0.0200918	0.51494	-5.63725	NoSignifi
304	K02403	ko:K02403	flhD; flagellar transcriptional activator FlhD	0.0194391	0.0822427	-5.6849	NoSignifi
1189	K16140	ko:K16140	uidC, gusC; putative glucuronide porin	0.01939	0.362536	-5.68854	NoSignifi
509	K03824	ko:K03824	yhbS; putative acetyltransferase [EC:2.3.1.-]	0.0186334	0.102808	-5.74597	NoSignifi
1001	K10762	ko:K10762	ydaV; putative replication protein	0.0181628	0.968391	-5.78287	NoSignifi
331	K02533	ko:K02533	lasT; tRNA/rRNA methyltransferase [EC:2.1.1.-]	0.0180134	0.421178	-5.79479	NoSignifi
1383	K23514	ko:K23514	fecI, prhI; RNA polymerase sigma-19 factor, ECF subfamily	0.0175342	0.905371	-5.83369	NoSignifi
1167	K15552	ko:K15552	tauC; taurine transport system permease protein	0.01716	0.149388	-5.86481	NoSignifi
417	K03425	ko:K03425	tatE; sec-independent protein translocase protein TatE	0.0169074	0.0518324	-5.8862	NoSignifi
1114	K13631	ko:K13631	soxS; AraC family transcriptional regulator, mar-sox-rob regulon activator	0.0167515	0.898163	-5.89957	NoSignifi
312	K02425	ko:K02425	fliZ; regulator of sigma S factor FliZ	0.016046	0.257449	-5.96164	NoSignifi
1059	K11938	ko:K11938	cof; HMP-PP phosphatase [EC:3.6.1.-]	0.0148904	0.212122	-6.06947	NoSignifi
992	K10556	ko:K10556	lsrC; AI-2 transport system permease protein	0.0147642	0.0608773	-6.08175	NoSignifi
847	K07782	ko:K07782	sdiA; LuxR family transcriptional regulator, quorum-sensing system regulator SdiA	0.0129605	0.374423	-6.26974	NoSignifi
1047	K11892	ko:K11892	impK, ompA, vasF, dotU; type VI secretion system protein ImpK	0.0120304	0.101161	-6.37717	NoSignifi
690	K06884	ko:K06884	K06884; uncharacterized protein	0.0119101	0.0836967	-6.39167	NoSignifi
1297	K19780	ko:K19780	ralA, rcbA; antisense regulator of RalR protein	0.00906931	0.351679	-6.78479	NoSignifi
1296	K19779	ko:K19779	ralR; endodeoxyribonuclease RalR [EC:3.1.-.-]	0.00717596	0.101161	-7.12261	NoSignifi
840	K07733	ko:K07733	alpA; prophage regulatory protein	0.00452961	0.101161	-7.7864	NoSignifi
1049	K11896	ko:K11896	impG, vasA; type VI secretion system protein ImpG	0.00329878	0.234266	-8.24385	NoSignifi
