# Supplementary material for: Integrated multi-omics reveal important roles of gut contents in intestinal ischemia–reperfusion induced injuries in rats
Source: Commun Biol. 2022 Sep 9;5:938. doi: 10.1038/s42003-022-03887-8 (PMC9463172; doi:10.1038/s42003-022-03887-8)
Supplement: Supplementary file 14 — Supplementary Data 12 [file 42003_2022_3887_MOESM14_ESM.xlsx]

## Sheet: Sheet1
	Supplementary Data 12: Identified differencial genes(KO) between IR0h and IR6h.
	genef	KO	KO_explain	IR6h2IR0h	wilcox_IR0h_IR6h	log2IR6h2IR0h	threshold
86	K00631	ko:K00631	plsB; glycerol-3-phosphate O-acyltransferase [EC:2.3.1.15]	Inf	0.00585347	Inf	Up
248	K01750	ko:K01750	E4.3.1.12, ocd; ornithine cyclodeaminase [EC:4.3.1.12]	Inf	0.0119062	Inf	Up
300	K02121	ko:K02121	ATPVE, ntpE, atpE; V/A-type H+/Na+-transporting ATPase subunit E	Inf	0.00273769	Inf	Up
374	K02476	ko:K02476	K02476; two-component system, CitB family, sensor kinase [EC:2.7.13.3]	Inf	0.00585347	Inf	Up
495	K03297	ko:K03297	emrE, qac, mmr, smr; small multidrug resistance pump	Inf	0.0231671	Inf	Up
814	K05851	ko:K05851	cyaA; adenylate cyclase, class 1 [EC:4.6.1.1]	Inf	0.00585347	Inf	Up
903	K06897	ko:K06897	K06897; 7,8-dihydropterin-6-yl-methyl-4-(beta-D-ribofuranosyl)aminobenzene 5'-phosphate synthase [EC:2.5.1.105]	Inf	0.0119062	Inf	Up
1246	K09916	ko:K09916	K09916; uncharacterized protein	Inf	0.0119062	Inf	Up
1389	K11906	ko:K11906	vasD, lip; type VI secretion system protein VasD	Inf	0.00273769	Inf	Up
1411	K12060	ko:K12060	traU; conjugal transfer pilus assembly protein TraU	Inf	0.0231671	Inf	Up
1412	K12063	ko:K12063	traC; conjugal transfer ATP-binding protein TraC	Inf	0.00121157	Inf	Up
1413	K12066	ko:K12066	traK; conjugal transfer pilus assembly protein TraK	Inf	0.0231671	Inf	Up
1414	K12067	ko:K12067	traE; conjugal transfer pilus assembly protein TraE	Inf	0.0231671	Inf	Up
1415	K12068	ko:K12068	traL; conjugal transfer pilus assembly protein TraL	Inf	0.0433804	Inf	Up
1416	K12072	ko:K12072	traH; conjugative transfer pilus assembly protein TraH	Inf	0.00585347	Inf	Up
1477	K13280	ko:K13280	SEC11, sipW; signal peptidase I [EC:3.4.21.89]	Inf	0.00585347	Inf	Up
1485	K13531	ko:K13531	adaB; methylated-DNA-[protein]-cysteine S-methyltransferase [EC:2.1.1.63]	Inf	0.00273769	Inf	Up
1673	K18924	ko:K18924	ykkC; paired small multidrug resistance pump	Inf	0.0231671	Inf	Up
1730	K20532	ko:K20532	trbG; type IV secretion system protein TrbG	Inf	0.0231671	Inf	Up
1796	K22304	ko:K22304	dicB; cell division inhibition protein DicB	Inf	0.00273769	Inf	Up
1799	K22508	ko:K22508	spaQ; type III secretion system export apparatus protein	Inf	0.0119062	Inf	Up
1672	K18922	ko:K18922	hokE; protein HokE	3782.29	0.0024332	11.885	Up
1025	K07454	ko:K07454	K07454; putative restriction endonuclease	1785.08	0.0305534	10.8018	Up
1410	K12057	ko:K12057	traF; conjugal transfer pilus assembly protein TraF	586.012	0.0305534	9.19479	Up
1300	K10550	ko:K10550	alsC; D-allose transport system permease protein	378.073	0.000911858	8.56252	Up
296	K02083	ko:K02083	allC; allantoate deiminase [EC:3.5.3.9]	327.014	0.00603604	8.35321	Up
1409	K12056	ko:K12056	traG; conjugal transfer mating pair stabilization protein TraG	303.567	0.0242814	8.24587	Up
1148	K08322	ko:K08322	rspB; L-gulonate 5-dehydrogenase [EC:1.1.1.380]	269.662	0.000345482	8.07501	Up
1720	K19779	ko:K19779	ralR; endodeoxyribonuclease RalR [EC:3.1.-.-]	268.462	0.00603604	8.06857	Up
1301	K10551	ko:K10551	alsA; D-allose transport system ATP-binding protein [EC:7.5.2.8]	254.932	0.00353215	7.99397	Up
1012	K07354	ko:K07354	sfmD; outer membrane usher protein	237.294	0.00151916	7.89053	Up
1721	K19780	ko:K19780	ralA, rcbA; antisense regulator of RalR protein	206.86	0.0206008	7.69251	Up
898	K06884	ko:K06884	K06884; uncharacterized protein	202.655	0.00151916	7.66288	Up
1819	K23228	ko:K23228	fhuB; ferric hydroxamate transport system permease protein	189.841	0.0024332	7.56865	Up
1309	K10708	ko:K10708	frlB; fructoselysine 6-phosphate deglycase [EC:3.5.-.-]	167.069	0.00620868	7.3843	Up
1312	K10711	ko:K10711	frlR; GntR family transcriptional regulator, frlABCD operon transcriptional regulator	165.113	0.00230482	7.36731	Up
1079	K07733	ko:K07733	alpA; prophage regulatory protein	149.361	0.0305534	7.22266	Up
1377	K11739	ko:K11739	nfrA; bacteriophage N4 adsorption protein A	148.769	0.000319093	7.21693	Up
1771	K21964	ko:K21964	ecpA, matB; Mat/Ecp fimbriae major subunit	142.266	0.00123459	7.15244	Up
1452	K12519	ko:K12519	papD; chaperone protein PapD	137.858	0.00699157	7.10704	Up
1822	K23238	ko:K23238	rpiR, alsR; RpiR family transcriptional regulator, repressor of rpiB and als operon	135.475	0.00648981	7.08188	Up
679	K03970	ko:K03970	pspB; phage shock protein B	128.521	0.000678468	7.00585	Up
994	K07311	ko:K07311	ynfG; Tat-targeted selenate reductase subunit YnfG	127.914	0.00109863	6.99903	Up
1665	K18843	ko:K18843	hicB; antitoxin HicB	126.734	0.000216865	6.98566	Up
513	K03425	ko:K03425	tatE; sec-independent protein translocase protein TatE	124.7	0.00237581	6.96232	Up
911	K06918	ko:K06918	K06918; uncharacterized protein	122.537	0.0168543	6.93707	Up
1782	K22015	ko:K22015	fdhF; formate dehydrogenase (acceptor) [EC:1.17.99.7]	117.464	0.000171162	6.87608	Up
659	K03824	ko:K03824	yhbS; putative acetyltransferase [EC:2.3.1.-]	110.831	0.00171639	6.79222	Up
1677	K18997	ko:K18997	cbpM; chaperone modulatory protein CbpM	110.407	0.000891253	6.78669	Up
1306	K10678	ko:K10678	nfsA; nitroreductase [EC:1.-.-.-]	109.59	0.00648981	6.77597	Up
83	K00598	ko:K00598	tam; trans-aconitate 2-methyltransferase [EC:2.1.1.144]	108.614	0.00127668	6.76307	Up
538	K03533	ko:K03533	torD; TorA specific chaperone	107.964	0.000930406	6.75441	Up
1406	K11938	ko:K11938	cof; HMP-PP phosphatase [EC:3.6.1.-]	107.676	0.010845	6.75055	Up
1058	K07678	ko:K07678	barA, gacS, varS; two-component system, NarL family, sensor histidine kinase BarA [EC:2.7.13.3]	107.61	0.000752264	6.74967	Up
1737	K21039	ko:K21039	int; enterobacteria phage integrase [EC:2.7.7.- 3.1.-.-]	107.539	0.00699157	6.74871	Up
164	K01141	ko:K01141	sbcB, exoI; exodeoxyribonuclease I [EC:3.1.11.1]	106.065	0.0014919	6.72881	Up
1830	K23349	ko:K23349	dmsD; putative dimethyl sulfoxide reductase chaperone	105.922	0.0022774	6.72686	Up
459	K02919	ko:K02919	RP-L36, MRPL36, rpmJ; large subunit ribosomal protein L36	105.619	0.0140051	6.72273	Up
1605	K16137	ko:K16137	nemR; TetR/AcrR family transcriptional regulator, transcriptional repressor for nem operon	105.454	0.00367553	6.72047	Up
328	K02362	ko:K02362	entD; enterobactin synthetase component D [EC:6.3.2.14 2.7.8.-]	105.222	0.00144129	6.71729	Up
312	K02196	ko:K02196	ccmD; heme exporter protein D	104.68	0.00141556	6.70984	Up
1232	K09899	ko:K09899	K09899; uncharacterized protein	104.485	0.00201822	6.70716	Up
1820	K23236	ko:K23236	safA; two-component-system connector protein SafA	103.198	0.000987218	6.68927	Up
1699	K19238	ko:K19238	pmrD; signal transduction protein PmrD	102.898	0.00176451	6.68507	Up
1517	K13938	ko:K13938	folM; dihydromonapterin reductase / dihydrofolate reductase [EC:1.5.1.50 1.5.1.3]	102.863	0.00101558	6.68459	Up
1784	K22051	ko:K22051	mscM, bspA; miniconductance mechanosensitive channel	102.048	0.0150105	6.6731	Up
1364	K11530	ko:K11530	lsrG; (4S)-4-hydroxy-5-phosphonooxypentane-2,3-dione isomerase [EC:5.3.1.32]	101.256	0.000891253	6.66186	Up
770	K05591	ko:K05591	dbpA; ATP-dependent RNA helicase DbpA [EC:3.6.4.13]	100.832	0.00245585	6.65581	Up
967	K07236	ko:K07236	tusC, dsrF; tRNA 2-thiouridine synthesizing protein C	100.581	0.00153063	6.65222	Up
1470	K12974	ko:K12974	lpxP; KDO2-lipid IV(A) palmitoleoyltransferase [EC:2.3.1.242]	100.303	0.00367553	6.64823	Up
1492	K13636	ko:K13636	dsdC; LysR family transcriptional regulator, D-serine deaminase activator	100.067	0.0336483	6.64482	Up
1329	K10985	ko:K10985	agaC; galactosamine PTS system EIIC component	98.7313	0.00251021	6.62544	Up
1089	K07782	ko:K07782	sdiA; LuxR family transcriptional regulator, quorum-sensing system regulator SdiA	97.4929	0.00187005	6.60723	Up
1768	K21907	ko:K21907	gadE; LuxR family transcriptional regulator, glutamate-dependent acid resistance regulator	95.5715	0.00117345	6.57851	Up
1481	K13480	ko:K13480	ygeU, xdhC; xanthine dehydrogenase iron-sulfur-binding subunit	95.5234	0.00209262	6.57778	Up
585	K03636	ko:K03636	moaD, cysO; sulfur-carrier protein	95.5149	0.00237569	6.57765	Up
1343	K11179	ko:K11179	tusE, dsrC; tRNA 2-thiouridine synthesizing protein E [EC:2.8.1.-]	95.4979	0.00201822	6.5774	Up
1714	K19688	ko:K19688	bssR; biofilm regulator BssR	95.2836	0.00237569	6.57416	Up
354	K02414	ko:K02414	fliK; flagellar hook-length control protein FliK	94.9466	0.00077026	6.56904	Up
1310	K10709	ko:K10709	frlC; fructoselysine 3-epimerase [EC:5.1.3.41]	93.2265	0.000791595	6.54267	Up
125	K00881	ko:K00881	alsK; allose kinase [EC:2.7.1.55]	92.2504	0.00419472	6.52748	Up
1450	K12507	ko:K12507	fadK; acyl-CoA synthetase [EC:6.2.1.-]	91.6443	0.00156365	6.51797	Up
1352	K11216	ko:K11216	lsrK; autoinducer-2 kinase [EC:2.7.1.189]	91.1069	0.0036015	6.50949	Up
1222	K09862	ko:K09862	K09862; uncharacterized protein	90.5273	0.0012488	6.50028	Up
680	K03971	ko:K03971	pspD; phage shock protein D	90.4295	0.00144129	6.49872	Up
1558	K15545	ko:K15545	mlc; transcriptional regulator of PTS gene	90.1974	0.00209262	6.49501	Up
1001	K07323	ko:K07323	mlaC; phospholipid transport system substrate-binding protein	90.0764	0.00151661	6.49308	Up
787	K05782	ko:K05782	benE; benzoate membrane transport protein	89.9386	0.000842915	6.49087	Up
1299	K10549	ko:K10549	alsB; D-allose transport system substrate-binding protein	89.8959	0.0150105	6.49018	Up
1773	K21967	ko:K21967	ecpD, matE; Mat/Ecp fimbriae adhesin	89.7495	0.0036015	6.48783	Up
1671	K18919	ko:K18919	hokC_D; protein HokC/D	89.2256	0.00739712	6.47939	Up
1224	K09890	ko:K09890	arfA; alternative ribosome-rescue factor	89.1827	0.00259106	6.47869	Up
534	K03516	ko:K03516	flhE; flagellar protein FlhE	89.0554	0.00194999	6.47663	Up
1553	K15268	ko:K15268	eamA; O-acetylserine/cysteine efflux transporter	88.9354	0.00537366	6.47469	Up
1137	K08310	ko:K08310	nudB, ntpA; dihydroneopterin triphosphate diphosphatase [EC:3.6.1.67]	88.4202	0.00304235	6.4663	Up
623	K03755	ko:K03755	adiY; AraC family transcriptional regulator, transcriptional activator of adiA	88.1507	0.00037323	6.4619	Up
762	K05522	ko:K05522	nei; endonuclease VIII [EC:3.2.2.- 4.2.99.18]	88.1323	0.00447834	6.4616	Up
916	K06957	ko:K06957	tmcA; tRNA(Met) cytidine acetyltransferase [EC:2.3.1.193]	88.1179	0.00521431	6.46136	Up
1497	K13643	ko:K13643	iscR; Rrf2 family transcriptional regulator, iron-sulfur cluster assembly transcription factor	87.8176	0.00187005	6.45644	Up
655	K03815	ko:K03815	xapA; xanthosine phosphorylase [EC:2.4.2.-]	87.7149	0.0125611	6.45475	Up
378	K02485	ko:K02485	rssB, hnr; two-component system, response regulator	87.483	0.00190899	6.45093	Up
1705	K19333	ko:K19333	kdgR; IclR family transcriptional regulator, KDG regulon repressor	87.4796	0.00187005	6.45087	Up
1160	K08722	ko:K08722	yfbR; 5'-deoxynucleotidase [EC:3.1.3.89]	87.1356	0.000752264	6.44519	Up
1521	K14054	ko:K14054	mpaA; murein peptide amidase A	85.5558	0.000929028	6.41879	Up
1028	K07470	ko:K07470	sbmC; DNA gyrase inhibitor	85.4823	0.00506733	6.41755	Up
1774	K21968	ko:K21968	ecpE, matF; Mat/Ecp fimbriae periplasmic chaperone	85.279	0.00304235	6.41412	Up
1187	K09181	ko:K09181	yfiQ; acetyltransferase	84.842	0.000344141	6.40671	Up
960	K07172	ko:K07172	mazE, chpAI; antitoxin MazE	84.1356	0.00353215	6.39464	Up
845	K06140	ko:K06140	rnk; regulator of nucleoside diphosphate kinase	84.1276	0.00308087	6.39451	Up
1522	K14055	ko:K14055	uspE; universal stress protein E	83.0595	0.00134988	6.37607	Up
653	K03812	ko:K03812	rmf; ribosome modulation factor	82.8282	0.000925615	6.37205	Up
360	K02425	ko:K02425	fliZ; regulator of sigma S factor FliZ	82.8121	0.00991771	6.37177	Up
1725	K19803	ko:K19803	lpxT; Kdo2-lipid A phosphotransferase [EC:2.7.4.29]	82.7867	0.00308087	6.37133	Up
1125	K08277	ko:K08277	caiF; transcriptional activator CaiF	82.5968	0.00531359	6.36801	Up
1303	K10556	ko:K10556	lsrC; AI-2 transport system permease protein	82.2817	0.000499031	6.3625	Up
416	K02612	ko:K02612	paaD; ring-1,2-phenylacetyl-CoA epoxidase subunit PaaD	82.0016	0.00171639	6.35758	Up
651	K03809	ko:K03809	wrbA; NAD(P)H dehydrogenase (quinone) [EC:1.6.5.2]	81.8628	0.00648981	6.35514	Up
975	K07251	ko:K07251	thiK; thiamine kinase [EC:2.7.1.89]	81.7056	0.000607169	6.35236	Up
1172	K09017	ko:K09017	rutR; TetR/AcrR family transcriptional regulator	81.6038	0.00103904	6.35056	Up
1520	K14052	ko:K14052	puuP; putrescine importer	81.3549	0.0012488	6.34616	Up
1620	K16370	ko:K16370	pfkB; 6-phosphofructokinase 2 [EC:2.7.1.11]	81.078	0.00624415	6.34124	Up
1575	K15723	ko:K15723	syd; SecY interacting protein Syd	81.0393	0.0014033	6.34055	Up
306	K02173	ko:K02173	yggC; putative kinase	80.996	0.0389299	6.33978	Up
723	K04334	ko:K04334	csgA; major curlin subunit	80.7939	0.000952269	6.33617	Up
27	K00146	ko:K00146	feaB; phenylacetaldehyde dehydrogenase [EC:1.2.1.39]	80.5634	0.000503759	6.33205	Up
405	K02568	ko:K02568	napB; nitrate reductase (cytochrome), electron transfer subunit	80.214	0.00201822	6.32578	Up
1432	K12262	ko:K12262	cybB; superoxide oxidase [EC:1.10.3.17]	80.0193	0.00117345	6.32228	Up
1710	K19354	ko:K19354	waaH; heptose III glucuronosyltransferase [EC:2.4.1.-]	79.9236	0.00141556	6.32055	Up
817	K05876	ko:K05876	trg; methyl-accepting chemotaxis protein III, ribose and galactose sensor receptor	79.6224	0.00447834	6.3151	Up
533	K03503	ko:K03503	umuD; DNA polymerase V [EC:3.4.21.-]	79.5726	0.00308087	6.3142	Up
1242	K09911	ko:K09911	K09911; uncharacterized protein	79.4358	0.00317534	6.31172	Up
1627	K16711	ko:K16711	wcaM; colanic acid biosynthesis protein WcaM	79.4	0.000842915	6.31107	Up
1592	K15922	ko:K15922	yihQ; sulfoquinovosidase [EC:3.2.1.199]	79.399	0.00739712	6.31105	Up
417	K02613	ko:K02613	paaE; ring-1,2-phenylacetyl-CoA epoxidase subunit PaaE	79.3417	0.00232317	6.31001	Up
1498	K13650	ko:K13650	mcbA; MqsR-controlled colanic acid and biofilm protein A	79.1613	0.000891253	6.30672	Up
765	K05527	ko:K05527	bolA; BolA family transcriptional regulator, general stress-responsive regulator	79.1466	0.00403918	6.30646	Up
1611	K16301	ko:K16301	efeB; deferrochelatase/peroxidase EfeB [EC:1.11.1.-]	79.1027	0.00232317	6.30566	Up
775	K05709	ko:K05709	hcaF, hcaA2; 3-phenylpropionate/trans-cinnamate dioxygenase subunit beta [EC:1.14.12.19]	78.9762	0.0012488	6.30335	Up
1267	K09978	ko:K09978	K09978; uncharacterized protein	78.8703	0.00134988	6.30141	Up
295	K02080	ko:K02080	agaI; galactosamine-6-phosphate isomerase [EC:5.3.1.-]	78.8312	0.00176451	6.30069	Up
1431	K12152	ko:K12152	nudJ; phosphatase NudJ [EC:3.6.1.-]	78.4768	0.0022774	6.29419	Up
1168	K08997	ko:K08997	SELENOO, selO; serine/tyrosine/threonine adenylyltransferase [EC:2.7.7.-]	78.4423	0.0041077	6.29356	Up
1204	K09781	ko:K09781	K09781; uncharacterized protein	78.3184	0.00540384	6.29128	Up
1530	K14064	ko:K14064	uspC; universal stress protein C	78.2508	0.00745363	6.29003	Up
1130	K08299	ko:K08299	caiD; crotonobetainyl-CoA hydratase [EC:4.2.1.149]	77.8724	0.00156365	6.28304	Up
1274	K09999	ko:K09999	artQ; arginine transport system permease protein	77.6296	0.00172841	6.27853	Up
1034	K07552	ko:K07552	bcr, tcaB; MFS transporter, DHA1 family, multidrug resistance protein	77.3483	0.00254317	6.2733	Up
979	K07264	ko:K07264	arnT, pmrK; 4-amino-4-deoxy-L-arabinose transferase [EC:2.4.2.43]	77.249	0.000503759	6.27144	Up
1183	K09158	ko:K09158	K09158; uncharacterized protein	77.2398	0.000384875	6.27127	Up
997	K07314	ko:K07314	pphB; serine/threonine protein phosphatase 2 [EC:3.1.3.16]	77.121	0.00187005	6.26905	Up
1504	K13695	ko:K13695	nlpC; probable lipoprotein NlpC	76.7897	0.00281819	6.26284	Up
693	K04020	ko:K04020	eutD; phosphotransacetylase	76.4445	0.00190899	6.25634	Up
1564	K15552	ko:K15552	tauC; taurine transport system permease protein	76.1265	0.00447834	6.25033	Up
323	K02299	ko:K02299	cyoC; cytochrome o ubiquinol oxidase subunit III	76.0858	0.0014919	6.24955	Up
1656	K18778	ko:K18778	zapD; cell division protein ZapD	76.0844	0.00190899	6.24953	Up
1783	K22041	ko:K22041	comR; TetR/AcrR family transcriptional regulator, copper-responsive repressor	76.0059	0.00187005	6.24804	Up
1711	K19540	ko:K19540	frlA; fructoselysine transporter	75.813	0.00353434	6.24437	Up
1468	K12972	ko:K12972	ghrA; glyoxylate/hydroxypyruvate reductase [EC:1.1.1.79 1.1.1.81]	75.7313	0.0036015	6.24282	Up
1011	K07353	ko:K07353	sfmC; fimbrial chaperone protein	75.7268	0.00254317	6.24273	Up
1798	K22486	ko:K22486	hilA; transcriptional regulator HilA, main transcriptional regulator of SPI1	75.4597	0.00642758	6.23763	Up
825	K05964	ko:K05964	citX; holo-ACP synthase [EC:2.7.7.61]	75.3514	0.00209262	6.23556	Up
1146	K08320	ko:K08320	nudG; (d)CTP diphosphatase [EC:3.6.1.65]	75.3104	0.00123459	6.23478	Up
388	K02517	ko:K02517	lpxL, htrB; Kdo2-lipid IVA lauroyltransferase/acyltransferase [EC:2.3.1.241 2.3.1.-]	75.2501	0.0014919	6.23362	Up
1694	K19229	ko:K19229	sapD; cationic peptide transport system ATP-binding protein	75.1149	0.00281819	6.23103	Up
1186	K09161	ko:K09161	K09161; uncharacterized protein	75.0633	0.00308087	6.23004	Up
869	K06190	ko:K06190	ispZ; intracellular septation protein	74.6838	0.00745363	6.22272	Up
372	K02471	ko:K02471	bacA; vitamin B12/bleomycin/antimicrobial peptide transport system ATP-binding/permease protein	74.6396	0.00381347	6.22187	Up
1600	K16088	ko:K16088	TC.FEV.OM1, fhuE, fpvA, fptA; outer-membrane receptor for ferric coprogen and ferric-rhodotorulic acid	74.5886	0.00516281	6.22088	Up
1779	K21976	ko:K21976	ariR; probable RcsB/C two-component-system connector, global regulator of biofilm formation and acid-resistance	74.5574	0.00314859	6.22028	Up
1726	K19804	ko:K19804	lapB; lipopolysaccharide assembly protein B	74.5315	0.0027646	6.21978	Up
342	K02396	ko:K02396	flgK; flagellar hook-associated protein 1	74.5229	0.00403511	6.21961	Up
1335	K11076	ko:K11076	potG; putrescine transport system ATP-binding protein [EC:7.6.2.16]	74.1033	0.0041077	6.21146	Up
1775	K21972	ko:K21972	bluR; MerR family transcriptional regulator, repressor of blue light- and temperature-responsive genes	74.0218	0.00114364	6.20988	Up
1621	K16692	ko:K16692	etk-wzc; tyrosine-protein kinase Etk/Wzc [EC:2.7.10.-]	73.9383	0.00191102	6.20825	Up
710	K04064	ko:K04064	osmE; osmotically inducible lipoprotein OsmE	73.7245	0.00308087	6.20407	Up
324	K02300	ko:K02300	cyoD; cytochrome o ubiquinol oxidase subunit IV	73.6002	0.00165323	6.20164	Up
309	K02193	ko:K02193	ccmA; heme exporter protein A [EC:7.6.2.5]	73.5117	0.00591175	6.1999	Up
617	K03746	ko:K03746	hns; DNA-binding protein H-NS	73.4754	0.000810081	6.19919	Up
1029	K07471	ko:K07471	ygiV; probable transcriptional regulator	73.4727	0.00134988	6.19914	Up
571	K03610	ko:K03610	minC; septum site-determining protein MinC	73.449	0.0014033	6.19867	Up
1074	K07714	ko:K07714	atoC; two-component system, NtrC family, response regulator AtoC	73.4066	0.0353397	6.19784	Up
578	K03619	ko:K03619	hyaE; hydrogenase-1 operon protein HyaE	72.8333	0.00372037	6.18653	Up
348	K02403	ko:K02403	flhD; flagellar transcriptional activator FlhD	72.5274	0.0033423	6.18045	Up
1701	K19270	ko:K19270	hxpA; mannitol-1-/sugar-/sorbitol-6-phosphatase [EC:3.1.3.22 3.1.3.23 3.1.3.50]	72.5044	0.00591175	6.18	Up
1317	K10804	ko:K10804	tesA; acyl-CoA thioesterase I [EC:3.1.2.- 3.1.2.2 3.1.1.2 3.1.1.5]	72.3688	0.00190899	6.1773	Up
1272	K09997	ko:K09997	artI; arginine transport system substrate-binding protein	72.2382	0.0277669	6.17469	Up
409	K02573	ko:K02573	napG; ferredoxin-type protein NapG	72.193	0.00191102	6.17379	Up
326	K02317	ko:K02317	dnaT; DNA replication protein DnaT	72.0796	0.0036015	6.17152	Up
1462	K12944	ko:K12944	nudI; nucleoside triphosphatase [EC:3.6.1.-]	72.078	0.000929028	6.17149	Up
1063	K07689	ko:K07689	uvrY, gacA, varA; two-component system, NarL family, invasion response regulator UvrY	71.9978	0.00209262	6.16988	Up
1404	K11936	ko:K11936	pgaC, icaA; poly-beta-1,6-N-acetyl-D-glucosamine synthase [EC:2.4.1.-]	71.9804	0.00460356	6.16953	Up
1474	K13069	ko:K13069	E2.7.7.65; diguanylate cyclase [EC:2.7.7.65]	71.91	0.00537366	6.16812	Up
1291	K10213	ko:K10213	rihB; ribosylpyrimidine nucleosidase [EC:3.2.2.8]	71.9013	0.0117037	6.16795	Up
971	K07245	ko:K07245	pcoD; copper resistance protein D	71.6745	0.00254317	6.16339	Up
1757	K21638	ko:K21638	iraM; anti-adapter protein IraM	71.5707	0.00699157	6.1613	Up
1279	K10004	ko:K10004	gltL, aatP; glutamate/aspartate transport system ATP-binding protein [EC:7.4.2.1]	71.3789	0.00237569	6.15743	Up
1342	K11139	ko:K11139	hlyE, clyA, sheA; hemolysin E	71.2902	0.00109863	6.15563	Up
1257	K09937	ko:K09937	K09937; uncharacterized protein	71.2021	0.000621004	6.15385	Up
1623	K16695	ko:K16695	wzxC; lipopolysaccharide exporter	71.1613	0.000549401	6.15302	Up
1751	K21511	ko:K21511	GPC; capsid assembly protease [EC:3.4.21.-]	70.9717	0.00946114	6.14917	Up
418	K02614	ko:K02614	paaI; acyl-CoA thioesterase [EC:3.1.2.-]	70.9315	0.00251021	6.14835	Up
751	K05245	ko:K05245	caiT; L-carnitine/gamma-butyrobetaine antiporter	70.8734	0.00232317	6.14717	Up
872	K06194	ko:K06194	nlpD; lipoprotein NlpD	70.8323	0.00245585	6.14633	Up
707	K04046	ko:K04046	yegD; hypothetical chaperone protein	70.8279	0.00232317	6.14625	Up
182	K01252	ko:K01252	entB, dhbB, vibB, mxcF; bifunctional isochorismate lyase / aryl carrier protein [EC:3.3.2.1 6.3.2.14]	70.8083	0.00306742	6.14585	Up
1617	K16328	ko:K16328	psuK; pseudouridine kinase [EC:2.7.1.83]	70.7629	0.00381347	6.14492	Up
159	K01095	ko:K01095	pgpA; phosphatidylglycerophosphatase A [EC:3.1.3.27]	70.7085	0.00114364	6.14381	Up
736	K04752	ko:K04752	glnK; nitrogen regulatory protein P-II 2	70.6265	0.00144129	6.14214	Up
467	K03113	ko:K03113	EIF1, SUI1; translation initiation factor 1	70.4805	0.00171639	6.13915	Up
1800	K22597	ko:K22597	E2.4.1.352; glucosylglycerate phosphorylase [EC:2.4.1.352]	70.3635	0.00642758	6.13676	Up
565	K03603	ko:K03603	fadR; GntR family transcriptional regulator, negative regulator for fad regulon and positive regulator of fabA	70.2865	0.00367553	6.13518	Up
490	K03286	ko:K03286	TC.OOP; OmpA-OmpF porin, OOP family	70.258	0.00243211	6.13459	Up
1316	K10778	ko:K10778	ada; AraC family transcriptional regulator, regulatory protein of adaptative response / methylated-DNA-[protein]-cysteine methyltransferase [EC:2.1.1.63]	70.0509	0.00254317	6.13033	Up
1120	K08224	ko:K08224	ynfM; MFS transporter, YNFM family, putative membrane transport protein	70.0438	0.000929028	6.13019	Up
1460	K12942	ko:K12942	abgT; aminobenzoyl-glutamate transport protein	69.7136	0.0041077	6.12337	Up
877	K06203	ko:K06203	cysZ; CysZ protein	69.6688	0.00190899	6.12244	Up
8	K00076	ko:K00076	hdhA; 7-alpha-hydroxysteroid dehydrogenase [EC:1.1.1.159]	69.5344	0.00434044	6.11966	Up
1839	K23778	ko:K23778	rcdA; TetR/AcrR family transcriptional regulator, regulator of biofilm formation and stress response	69.4141	0.00434044	6.11716	Up
815	K05874	ko:K05874	tsr; methyl-accepting chemotaxis protein I, serine sensor receptor	69.3877	0.00536065	6.11661	Up
1598	K16066	ko:K16066	ydfG; 3-hydroxy acid dehydrogenase / malonic semialdehyde reductase [EC:1.1.1.381 1.1.1.-]	69.3868	0.00531359	6.11659	Up
1013	K07355	ko:K07355	sfmF; fimbrial-like protein	69.3358	0.00314859	6.11553	Up
899	K06887	ko:K06887	K06887; uncharacterized protein	69.3161	0.00281819	6.11512	Up
581	K03632	ko:K03632	mukB; chromosome partition protein MukB	69.2747	0.00232317	6.11426	Up
1165	K08992	ko:K08992	lapA; lipopolysaccharide assembly protein A	69.2648	0.00201822	6.11405	Up
942	K07109	ko:K07109	K07109; uncharacterized protein	69.2048	0.00308087	6.1128	Up
1619	K16346	ko:K16346	xanQ; xanthine permease XanQ	69.1922	0.00115232	6.11254	Up
637	K03774	ko:K03774	slpA; FKBP-type peptidyl-prolyl cis-trans isomerase SlpA [EC:5.2.1.8]	69.1746	0.00201822	6.11217	Up
1692	K19227	ko:K19227	sapB; cationic peptide transport system permease protein	69.1607	0.0014919	6.11188	Up
808	K05819	ko:K05819	mhpT; MFS transporter, AAHS family, 3-hydroxyphenylpropionic acid transporter	69.0272	0.00194999	6.10909	Up
1606	K16138	ko:K16138	uidR; TetR/AcrR family transcriptional regulator, repressor for uid operon	68.9464	0.0036015	6.1074	Up
1362	K11477	ko:K11477	glcG; glc operon protein GlcG	68.8727	0.00447834	6.10586	Up
1574	K15722	ko:K15722	cedA; cell division activator	68.7874	0.00195216	6.10407	Up
1164	K08989	ko:K08989	K08989; putative membrane protein	68.7487	0.00910937	6.10326	Up
993	K07308	ko:K07308	dmsC; anaerobic dimethyl sulfoxide reductase subunit C	68.7388	0.00281819	6.10305	Up
1062	K07688	ko:K07688	fimZ; two-component system, NarL family, response regulator, fimbrial Z protein, FimZ	68.5945	0.00374291	6.10002	Up
189	K01414	ko:K01414	prlC; oligopeptidase A [EC:3.4.24.70]	68.5564	0.000313108	6.09922	Up
833	K06039	ko:K06039	ychN; uncharacterized protein involved in oxidation of intracellular sulfur	68.5041	0.00991771	6.09812	Up
1207	K09794	ko:K09794	K09794; uncharacterized protein	68.4494	0.00237569	6.09697	Up
1515	K13926	ko:K13926	rbbA; ribosome-dependent ATPase	68.3646	0.0132048	6.09518	Up
749	K04775	ko:K04775	ydgD; protease YdgD [EC:3.4.21.-]	68.3063	0.00367553	6.09395	Up
1505	K13888	ko:K13888	macA; membrane fusion protein, macrolide-specific efflux system	68.2984	0.00308087	6.09378	Up
1653	K18697	ko:K18697	pgpC; phosphatidylglycerophosphatase C [EC:3.1.3.27]	68.2884	0.00334532	6.09357	Up
1489	K13630	ko:K13630	marB; multiple antibiotic resistance protein MarB	68.1689	0.00212521	6.09104	Up
1077	K07724	ko:K07724	ner, nlp, sfsB; Ner family transcriptional regulator	68.1394	0.00185695	6.09042	Up
1323	K10939	ko:K10939	acfD; accessory colonization factor AcfD	68.0727	0.00288497	6.08901	Up
1826	K23242	ko:K23242	mntP; manganese efflux pump family protein	68.0494	0.00144129	6.08851	Up
1399	K11930	ko:K11930	torT; periplasmic protein TorT	67.8894	0.00176451	6.08512	Up
1780	K21990	ko:K21990	yfdC; formate-nitrite transporter family protein	67.7397	0.0027646	6.08193	Up
1790	K22131	ko:K22131	otnI; 2-dehydrotetronate isomerase [EC:5.3.1.35]	67.7329	0.0107934	6.08178	Up
1041	K07639	ko:K07639	rstB; two-component system, OmpR family, sensor histidine kinase RstB [EC:2.7.13.3]	67.6749	0.00447834	6.08055	Up
1174	K09019	ko:K09019	rutE; 3-hydroxypropanoate dehydrogenase [EC:1.1.1.-]	67.663	0.00232317	6.08029	Up
914	K06952	ko:K06952	K06952; uncharacterized protein	67.6465	0.0124391	6.07994	Up
171	K01169	ko:K01169	rna; ribonuclease I (enterobacter ribonuclease) [EC:4.6.1.21]	67.638	0.00114364	6.07976	Up
1770	K21963	ko:K21963	ecpR, matA; LuxR family transcriptional regulator, Mat/Ecp fimbriae transcriptional regulator	67.6219	0.000810081	6.07942	Up
982	K07275	ko:K07275	ompW; outer membrane protein	67.6209	0.000503759	6.0794	Up
1777	K21974	ko:K21974	ycgZ; probable RcsB/C two-component-system connector	67.6095	0.00353215	6.07915	Up
344	K02398	ko:K02398	flgM; negative regulator of flagellin synthesis FlgM	67.5967	0.00275665	6.07888	Up
812	K05839	ko:K05839	hha; haemolysin expression modulating protein	67.5564	0.00185695	6.07802	Up
646	K03804	ko:K03804	mukE; chromosome partition protein MukE	67.4777	0.00153063	6.07634	Up
1039	K07637	ko:K07637	phoQ; two-component system, OmpR family, sensor histidine kinase PhoQ [EC:2.7.13.3]	67.4489	0.00187005	6.07572	Up
1181	K09131	ko:K09131	K09131; uncharacterized protein	67.3334	0.00077026	6.07325	Up
1055	K07673	ko:K07673	narX; two-component system, NarL family, nitrate/nitrite sensor histidine kinase NarX [EC:2.7.13.3]	67.3164	0.00232317	6.07289	Up
1321	K10857	ko:K10857	exoX; exodeoxyribonuclease X [EC:3.1.11.-]	67.3066	0.0041077	6.07268	Up
1238	K09907	ko:K09907	K09907; uncharacterized protein	67.2806	0.00758472	6.07212	Up
1098	K07799	ko:K07799	mdtA; membrane fusion protein, multidrug efflux system	67.2617	0.00447834	6.07171	Up
1154	K08354	ko:K08354	phsC; thiosulfate reductase cytochrome b subunit	67.1394	0.00127668	6.06909	Up
181	K01247	ko:K01247	alkA; DNA-3-methyladenine glycosylase II [EC:3.2.2.21]	67.0718	0.00531359	6.06764	Up
1241	K09910	ko:K09910	K09910; uncharacterized protein	66.7698	0.00153063	6.06112	Up
712	K04067	ko:K04067	priC; primosomal replication protein N''	66.7609	0.00209262	6.06093	Up
628	K03761	ko:K03761	kgtP; MFS transporter, MHS family, alpha-ketoglutarate permease	66.7476	0.00115232	6.06064	Up
60	K00344	ko:K00344	qor, CRYZ; NADPH:quinone reductase [EC:1.6.5.5]	66.7046	0.00591175	6.05971	Up
448	K02839	ko:K02839	prfH; peptide chain release factor	66.6221	0.00254317	6.05793	Up
1403	K11935	ko:K11935	pgaA; biofilm PGA synthesis protein PgaA	66.5562	0.0327519	6.0565	Up
356	K02418	ko:K02418	fliO, fliZ; flagellar protein FliO/FliZ	66.4468	0.00635846	6.05413	Up
901	K06895	ko:K06895	lysE, argO; L-lysine exporter family protein LysE/ArgO	66.3344	0.0041077	6.05169	Up
1064	K07690	ko:K07690	evgA, bvgA; two-component system, NarL family, response regulator EvgA	66.2833	0.00165323	6.05057	Up
1693	K19228	ko:K19228	sapC; cationic peptide transport system permease protein	66.1805	0.000929028	6.04833	Up
78	K00564	ko:K00564	rsmC; 16S rRNA (guanine1207-N2)-methyltransferase [EC:2.1.1.172]	66.1801	0.00232317	6.04833	Up
1836	K23676	ko:K23676	btsT; pyruvate/proton symporter	66.1707	0.00237569	6.04812	Up
1358	K11392	ko:K11392	rsmF; 16S rRNA (cytosine1407-C5)-methyltransferase [EC:2.1.1.178]	66.1619	0.0107934	6.04793	Up
807	K05818	ko:K05818	mhpR; IclR family transcriptional regulator, mhp operon transcriptional activator	66.1427	0.00635846	6.04751	Up
1210	K09802	ko:K09802	K09802; uncharacterized protein	66.0761	0.00521431	6.04606	Up
1708	K19336	ko:K19336	bdcA; cyclic-di-GMP-binding biofilm dispersal mediator protein	66.0739	0.00506733	6.04601	Up
528	K03482	ko:K03482	yidP; GntR family transcriptional regulator, glv operon transcriptional regulator	66.0605	0.00447834	6.04572	Up
870	K06192	ko:K06192	pqiB; paraquat-inducible protein B	65.9613	0.000503759	6.04355	Up
718	K04082	ko:K04082	hscB, HSCB, HSC20; molecular chaperone HscB	65.9577	0.00255975	6.04347	Up
1067	K07702	ko:K07702	dpiA, citB; two-component system, CitB family, response regulator CitB	65.9379	0.00101558	6.04304	Up
1428	K12148	ko:K12148	bssS; biofilm regulator BssS	65.7899	0.000446797	6.03979	Up
777	K05712	ko:K05712	mhpA; 3-(3-hydroxy-phenyl)propionate hydroxylase [EC:1.14.13.127]	65.7712	0.00232317	6.03939	Up
640	K03777	ko:K03777	dld; D-lactate dehydrogenase (quinone) [EC:1.1.5.12]	65.762	0.00191102	6.03918	Up
401	K02554	ko:K02554	mhpD; 2-keto-4-pentenoate hydratase [EC:4.2.1.80]	65.7578	0.00308087	6.03909	Up
702	K04030	ko:K04030	eutQ; ethanolamine utilization protein EutQ	65.6873	0.00372037	6.03754	Up
915	K06956	ko:K06956	K06956; uncharacterized protein	65.6741	3.05926e-05	6.03725	Up
506	K03329	ko:K03329	yahN; amino acid exporter	65.6397	0.00159096	6.0365	Up
620	K03749	ko:K03749	dedD; DedD protein	65.6342	0.00115232	6.03638	Up
1510	K13893	ko:K13893	yejA; microcin C transport system substrate-binding protein	65.5809	0.00353215	6.0352	Up
782	K05777	ko:K05777	ABC.VB1X.S; putative thiamine transport system substrate-binding protein	65.5736	0.00156365	6.03504	Up
1367	K11535	ko:K11535	nupC; nucleoside transport protein	65.5451	0.00190899	6.03442	Up
1691	K19226	ko:K19226	sapA; cationic peptide transport system substrate-binding protein	65.5121	0.0014919	6.03369	Up
937	K07071	ko:K07071	K07071; uncharacterized protein	65.4711	0.00635846	6.03279	Up
1408	K11941	ko:K11941	mdoC; glucans biosynthesis protein C [EC:2.1.-.-]	65.2932	0.00372037	6.02886	Up
950	K07127	ko:K07127	uraH, pucM, hiuH; 5-hydroxyisourate hydrolase [EC:3.5.2.17]	65.2521	0.00194999	6.02795	Up
1466	K12962	ko:K12962	arnE; undecaprenyl phosphate-alpha-L-ara4N flippase subunit ArnE	65.2422	0.0036015	6.02773	Up
977	K07262	ko:K07262	pbpG; serine-type D-Ala-D-Ala endopeptidase (penicillin-binding protein 7) [EC:3.4.21.-]	65.1153	0.00646229	6.02493	Up
1283	K10015	ko:K10015	hisM; histidine transport system permease protein	65.1073	0.0027646	6.02475	Up
1766	K21905	ko:K21905	gadX; AraC family transcriptional regulator, glutamate-dependent acid resistance regulator	65.062	0.00591175	6.02374	Up
1524	K14057	ko:K14057	abgR; LysR family transcriptional regulator, regulator of abg operon	64.9278	0.0014033	6.02077	Up
1110	K08162	ko:K08162	mdtH; MFS transporter, DHA1 family, multidrug resistance protein	64.9213	0.0041077	6.02062	Up
1707	K19335	ko:K19335	bdcR; TetR/AcrR family transcriptional regulator, repressor for divergent bdcA	64.8354	0.00232317	6.01871	Up
338	K02391	ko:K02391	flgF; flagellar basal-body rod protein FlgF	64.7172	0.00232317	6.01608	Up
1184	K09159	ko:K09159	cptB; antitoxin CptB	64.6641	0.00591175	6.01489	Up
393	K02533	ko:K02533	lasT; tRNA/rRNA methyltransferase [EC:2.1.1.-]	64.6503	0.00254317	6.01459	Up
108	K00795	ko:K00795	ispA; farnesyl diphosphate synthase [EC:2.5.1.1 2.5.1.10]	64.5508	0.00766395	6.01236	Up
481	K03212	ko:K03212	rumB; 23S rRNA (uracil747-C5)-methyltransferase [EC:2.1.1.189]	64.5391	0.00254317	6.0121	Up
101	K00697	ko:K00697	otsA; trehalose 6-phosphate synthase [EC:2.4.1.15 2.4.1.347]	64.521	0.000669979	6.0117	Up
868	K06189	ko:K06189	corC; magnesium and cobalt transporter	64.5056	0.010845	6.01135	Up
1698	K19236	ko:K19236	ycfS; L,D-transpeptidase YcfS	64.4527	0.00340781	6.01017	Up
793	K05798	ko:K05798	leuO; LysR family transcriptional regulator, transcriptional activator for leuABCD operon	64.4091	0.00215321	6.00919	Up
1004	K07340	ko:K07340	ybbJ; inner membrane protein	64.3843	0.00493566	6.00864	Up
1482	K13483	ko:K13483	yagT; xanthine dehydrogenase YagT iron-sulfur-binding subunit	64.3047	0.00201822	6.00685	Up
151	K01070	ko:K01070	frmB, ESD, fghA; S-formylglutathione hydrolase [EC:3.1.2.12]	64.274	0.00306742	6.00616	Up
1251	K09925	ko:K09925	K09925; uncharacterized protein	64.2435	0.00766395	6.00548	Up
823	K05916	ko:K05916	hmp, YHB1; nitric oxide dioxygenase [EC:1.14.12.17]	64.2384	0.00115232	6.00536	Up
1313	K10748	ko:K10748	tus, tau; DNA replication terminus site-binding protein	64.2371	0.00770372	6.00534	Up
479	K03207	ko:K03207	wcaH; colanic acid biosynthesis protein WcaH [EC:3.6.1.-]	64.1075	0.0036015	6.00242	Up
1394	K11924	ko:K11924	mntR; DtxR family transcriptional regulator, manganese transport regulator	64.0749	0.0163398	6.00169	Up
813	K05844	ko:K05844	rimK; ribosomal protein S6--L-glutamate ligase [EC:6.3.2.-]	64.072	0.00590846	6.00162	Up
1433	K12264	ko:K12264	norV; anaerobic nitric oxide reductase flavorubredoxin	64.0089	0.00493566	6.0002	Up
1527	K14061	ko:K14061	uspF; universal stress protein F	63.909	0.00254317	5.99795	Up
1580	K15773	ko:K15773	hipB; HTH-type transcriptional regulator / antitoxin HipB	63.8904	0.00383738	5.99753	Up
1741	K21088	ko:K21088	ydaM; diguanylate cyclase [EC:2.7.7.65]	63.8254	0.00447834	5.99606	Up
1050	K07661	ko:K07661	rstA; two-component system, OmpR family, response regulator RstA	63.8193	0.0014033	5.99592	Up
727	K04338	ko:K04338	csgF; curli production assembly/transport component CsgF	63.7992	0.00447834	5.99547	Up
1071	K07711	ko:K07711	glrK, qseE; two-component system, NtrC family, sensor histidine kinase GlrK [EC:2.7.13.3]	63.7776	0.00281819	5.99498	Up
990	K07300	ko:K07300	chaA, CAX; Ca2+:H+ antiporter	63.7642	0.00540384	5.99468	Up
1275	K10000	ko:K10000	artP; arginine transport system ATP-binding protein [EC:7.4.2.1]	63.7497	0.0041077	5.99435	Up
1333	K11074	ko:K11074	potI; putrescine transport system permease protein	63.626	0.000929028	5.99155	Up
976	K07261	ko:K07261	mepA; penicillin-insensitive murein DD-endopeptidase [EC:3.4.24.-]	63.6053	0.000503759	5.99107	Up
359	K02423	ko:K02423	fliT; flagellar protein FliT	63.4399	0.00725922	5.98732	Up
783	K05778	ko:K05778	ABC.VB1X.P; putative thiamine transport system permease protein	63.4221	0.00306742	5.98691	Up
1211	K09806	ko:K09806	K09806; uncharacterized protein	63.2964	0.00506733	5.98405	Up
1815	K23186	ko:K23186	fepD; ferric enterobactin transport system permease protein	63.2653	0.00254317	5.98334	Up
1293	K10537	ko:K10537	araF; L-arabinose transport system substrate-binding protein	63.2548	0.00281819	5.9831	Up
1429	K12149	ko:K12149	dinI; DNA-damage-inducible protein I	63.2492	0.00201822	5.98298	Up
413	K02609	ko:K02609	paaA; ring-1,2-phenylacetyl-CoA epoxidase subunit PaaA [EC:1.14.13.149]	63.1909	0.00308087	5.98165	Up
961	K07184	ko:K07184	ygiM; SH3 domain protein	63.1819	0.00281819	5.98144	Up
1695	K19230	ko:K19230	sapF; cationic peptide transport system ATP-binding protein	63.1521	0.00171639	5.98076	Up
1003	K07337	ko:K07337	K07337; penicillin-binding protein activator	63.1105	0.00340781	5.97981	Up
1484	K13498	ko:K13498	trpCF; indole-3-glycerol phosphate synthase / phosphoribosylanthranilate isomerase [EC:4.1.1.48 5.3.1.24]	63.1094	0.00243211	5.97978	Up
1528	K14062	ko:K14062	ompN; outer membrane protein N	63.0652	0.00725148	5.97877	Up
429	K02745	ko:K02745	agaV; N-acetylgalactosamine PTS system EIIB component [EC:2.7.1.-]	63.0583	0.0022774	5.97861	Up
593	K03649	ko:K03649	mug; double-stranded uracil-DNA glycosylase [EC:3.2.2.28]	63.0387	0.0014033	5.97817	Up
630	K03765	ko:K03765	cadC; transcriptional activator of cad operon	62.9757	0.00340781	5.97672	Up
1456	K12660	ko:K12660	rhmA; 2-dehydro-3-deoxy-L-rhamnonate aldolase [EC:4.1.2.53]	62.9668	0.0022774	5.97652	Up
1087	K07772	ko:K07772	torR; two-component system, OmpR family, torCAD operon response regulator TorR	62.9529	0.00372037	5.9762	Up
203	K01483	ko:K01483	allA; ureidoglycolate lyase [EC:4.3.2.3]	62.9322	0.00442634	5.97573	Up
1635	K17713	ko:K17713	bamB; outer membrane protein assembly factor BamB	62.8687	0.00306742	5.97427	Up
776	K05710	ko:K05710	hcaC; 3-phenylpropionate/trans-cinnamate dioxygenase ferredoxin component	62.8669	0.0012488	5.97423	Up
1806	K23007	ko:K23007	lgoD; L-galactonate 5-dehydrogenase [EC:1.1.1.414]	62.8287	0.00367553	5.97335	Up
759	K05516	ko:K05516	cbpA; curved DNA-binding protein	62.8022	0.000884127	5.97274	Up
1150	K08324	ko:K08324	sad; succinate-semialdehyde dehydrogenase [EC:1.2.1.16 1.2.1.24]	62.7547	0.00297879	5.97165	Up
985	K07285	ko:K07285	slp; outer membrane lipoprotein	62.7154	0.00243211	5.97075	Up
686	K04013	ko:K04013	nrfB; cytochrome c-type protein NrfB	62.6918	0.00156365	5.97021	Up
988	K07289	ko:K07289	asmA; AsmA protein	62.6908	0.0041077	5.97018	Up
1610	K16291	ko:K16291	erfK; L,D-transpeptidase ErfK/SrfK	62.6696	0.00447834	5.96969	Up
1376	K11738	ko:K11738	ansP; L-asparagine permease	62.623	0.0014919	5.96862	Up
785	K05780	ko:K05780	phnL; alpha-D-ribose 1-methylphosphonate 5-triphosphate synthase subunit PhnL [EC:2.7.8.37]	62.544	0.00705854	5.9668	Up
1052	K07663	ko:K07663	creB; two-component system, OmpR family, catabolic regulation response regulator CreB	62.5269	0.00254317	5.9664	Up
24	K00130	ko:K00130	betB, gbsA; betaine-aldehyde dehydrogenase [EC:1.2.1.8]	62.5074	0.00156365	5.96596	Up
708	K04062	ko:K04062	osmB; osmotically inducible lipoprotein OsmB	62.472	0.00606846	5.96514	Up
1302	K10555	ko:K10555	lsrB; AI-2 transport system substrate-binding protein	62.4679	0.0027646	5.96504	Up
403	K02560	ko:K02560	lpxM, msbB; lauroyl-Kdo2-lipid IVA myristoyltransferase [EC:2.3.1.243]	62.3996	0.00642758	5.96347	Up
1284	K10016	ko:K10016	hisQ; histidine transport system permease protein	62.3976	0.00521431	5.96342	Up
1259	K09954	ko:K09954	K09954; uncharacterized protein	62.2924	0.000188125	5.96098	Up
1624	K16703	ko:K16703	wcaL, amsK; colanic acid/amylovoran biosynthesis glycosyltransferase [EC:2.4.-.-]	62.2204	0.00103904	5.95932	Up
516	K03435	ko:K03435	fruR1, fruR; LacI family transcriptional regulator, fructose operon transcriptional repressor	62.1943	0.00156365	5.95871	Up
1599	K16074	ko:K16074	zntB; zinc transporter	62.138	0.00123459	5.9574	Up
946	K07120	ko:K07120	K07120; uncharacterized protein	62.0892	0.00306742	5.95627	Up
249	K01753	ko:K01753	dsdA; D-serine dehydratase [EC:4.3.1.18]	62.0229	0.00493566	5.95473	Up
284	K02048	ko:K02048	cysP; sulfate/thiosulfate transport system substrate-binding protein	61.9985	0.00493566	5.95416	Up
1325	K10973	ko:K10973	allR; IclR family transcriptional regulator, negative regulator of allantoin and glyoxylate utilization operons	61.9779	0.00372037	5.95368	Up
1424	K12142	ko:K12142	hyfG; hydrogenase-4 component G [EC:1.-.-.-]	61.9273	0.00190899	5.9525	Up
1140	K08313	ko:K08313	fsaA, mipB; fructose-6-phosphate aldolase 1 [EC:4.1.2.-]	61.8633	0.00159538	5.95101	Up
1772	K21965	ko:K21965	ecpB, matC; Mat/Ecp fimbriae periplasmic chaperone	61.8522	0.00368565	5.95075	Up
1189	K09470	ko:K09470	puuA; gamma-glutamylputrescine synthase [EC:6.3.1.11]	61.7519	0.0041077	5.94841	Up
650	K03808	ko:K03808	pqiA; paraquat-inducible protein A	61.7276	0.0014919	5.94784	Up
1523	K14056	ko:K14056	puuR; HTH-type transcriptional regulator, repressor for puuD	61.7069	0.0106905	5.94736	Up
1294	K10538	ko:K10538	araH; L-arabinose transport system permease protein	61.6551	0.0117899	5.94615	Up
1612	K16321	ko:K16321	gntP; high-affinity gluconate transporter	61.5725	0.000884127	5.94421	Up
36	K00242	ko:K00242	sdhD, frdD; succinate dehydrogenase / fumarate reductase, membrane anchor subunit	61.5606	0.0204533	5.94394	Up
1088	K07773	ko:K07773	arcA; two-component system, OmpR family, aerobic respiration control protein ArcA	61.5471	0.00340781	5.94362	Up
1269	K09980	ko:K09980	K09980; uncharacterized protein	61.5191	0.00521431	5.94296	Up
1141	K08314	ko:K08314	fsaB, talC; fructose-6-phosphate aldolase 2 [EC:4.1.2.-]	61.5067	0.00243211	5.94267	Up
1273	K09998	ko:K09998	artM; arginine transport system permease protein	61.4547	0.00232317	5.94145	Up
816	K05875	ko:K05875	tar; methyl-accepting chemotaxis protein II, aspartate sensor receptor	61.4375	0.0022774	5.94105	Up
1713	K19591	ko:K19591	cueR; MerR family transcriptional regulator, copper efflux regulator	61.4029	0.00434044	5.94024	Up
1096	K07797	ko:K07797	emrK; multidrug resistance protein K	61.3965	0.00281819	5.94008	Up
1578	K15736	ko:K15736	lhgO; (S)-2-hydroxyglutarate dehydrogenase [EC:1.1.5.13]	61.3961	0.00642758	5.94007	Up
1604	K16136	ko:K16136	malI; LacI family transcriptional regulator, maltose regulon regulatory protein	61.3127	0.00982309	5.93811	Up
837	K06075	ko:K06075	slyA; MarR family transcriptional regulator, transcriptional regulator for hemolysin	61.2406	0.00226622	5.93642	Up
217	K01630	ko:K01630	garL; 2-dehydro-3-deoxyglucarate aldolase [EC:4.1.2.20]	61.1986	0.00434044	5.93543	Up
1577	K15735	ko:K15735	csiR; GntR family transcriptional regulator, carbon starvation induced regulator	61.181	0.00642758	5.93501	Up
31	K00219	ko:K00219	fadH; 2,4-dienoyl-CoA reductase (NADPH2) [EC:1.3.1.34]	61.1768	0.00171639	5.93491	Up
820	K05880	ko:K05880	dhaR; transcriptional activator for dhaKLM operon	61.1708	0.00243211	5.93477	Up
442	K02791	ko:K02791	malX; maltose/glucose PTS system EIICB component [EC:2.7.1.199 2.7.1.208]	61.17	0.00232317	5.93475	Up
779	K05714	ko:K05714	mhpC; 2-hydroxy-6-oxonona-2,4-dienedioate hydrolase [EC:3.7.1.14]	61.1476	0.0014033	5.93422	Up
1803	K22720	ko:K22720	glgS; surface composition regulator	61.1021	0.00606846	5.93315	Up
1171	K09016	ko:K09016	rutG; putative pyrimidine permease RutG	61.0581	0.00232317	5.93211	Up
368	K02462	ko:K02462	gspM; general secretion pathway protein M	61.0507	0.00209262	5.93194	Up
407	K02570	ko:K02570	napD; periplasmic nitrate reductase NapD	60.9875	0.00281819	5.93044	Up
1240	K09909	ko:K09909	K09909; uncharacterized protein	60.9354	0.00447834	5.92921	Up
1514	K13918	ko:K13918	gudX; glucarate dehydratase-related protein	60.9234	0.00190899	5.92892	Up
1748	K21469	ko:K21469	pbp4b; serine-type D-Ala-D-Ala carboxypeptidase [EC:3.4.16.4]	60.8583	0.00308087	5.92738	Up
1252	K09927	ko:K09927	K09927; uncharacterized protein	60.8523	0.00991771	5.92724	Up
1556	K15460	ko:K15460	yfiC, trmX; tRNA1Val (adenine37-N6)-methyltransferase [EC:2.1.1.223]	60.8447	0.00996803	5.92706	Up
234	K01692	ko:K01692	paaF, echA; enoyl-CoA hydratase [EC:4.2.1.17]	60.7008	0.000884127	5.92364	Up
1507	K13890	ko:K13890	gsiC; glutathione transport system permease protein	60.6441	0.00540384	5.9223	Up
223	K01659	ko:K01659	prpC; 2-methylcitrate synthase [EC:2.3.3.5]	60.6293	0.00340781	5.92194	Up
963	K07224	ko:K07224	efeO; iron uptake system component EfeO	60.562	0.00156365	5.92034	Up
599	K03670	ko:K03670	mdoG; periplasmic glucans biosynthesis protein	60.5547	0.00156365	5.92017	Up
1191	K09472	ko:K09472	puuC, aldH; 4-(gamma-glutamylamino)butanal dehydrogenase [EC:1.2.1.99]	60.5142	0.00340781	5.9192	Up
748	K04774	ko:K04774	sohB; serine protease SohB [EC:3.4.21.-]	60.4076	0.00493566	5.91666	Up
1449	K12500	ko:K12500	tesC; thioesterase III [EC:3.1.2.-]	60.3953	0.0041077	5.91636	Up
1097	K07798	ko:K07798	cusB, silB; membrane fusion protein, copper/silver efflux system	60.393	0.00340781	5.91631	Up
876	K06202	ko:K06202	cyaY; CyaY protein	60.3863	0.00635846	5.91615	Up
1387	K11751	ko:K11751	ushA; 5'-nucleotidase / UDP-sugar diphosphatase [EC:3.1.3.5 3.6.1.45]	60.3472	0.00384448	5.91522	Up
1512	K13895	ko:K13895	yejE; microcin C transport system permease protein	60.3461	0.000197832	5.91519	Up
1129	K08296	ko:K08296	sixA; phosphohistidine phosphatase [EC:3.1.3.-]	60.3399	0.00115232	5.91504	Up
1704	K19304	ko:K19304	mepM; murein DD-endopeptidase [EC:3.4.24.-]	60.338	0.00384448	5.91499	Up
981	K07274	ko:K07274	mipA, ompV; MipA family protein	60.2897	0.00384448	5.91384	Up
1351	K11209	ko:K11209	yghU, yfcG; GSH-dependent disulfide-bond oxidoreductase [EC:1.8.4.-]	60.2784	0.00384448	5.91357	Up
745	K04770	ko:K04770	lonH; Lon-like ATP-dependent protease [EC:3.4.21.-]	60.2647	0.00243211	5.91324	Up
1084	K07751	ko:K07751	pepB; PepB aminopeptidase [EC:3.4.11.23]	60.2367	0.00493566	5.91257	Up
1736	K21028	ko:K21028	ynjE; molybdopterin synthase sulfurtransferase [EC:2.8.1.11]	60.2279	0.0041077	5.91236	Up
175	K01194	ko:K01194	TREH, treA, treF; alpha,alpha-trehalase [EC:3.2.1.28]	60.2096	0.0014919	5.91192	Up
1353	K11249	ko:K11249	eamB; cysteine/O-acetylserine efflux protein	60.1624	0.00537366	5.91079	Up
778	K05713	ko:K05713	mhpB; 2,3-dihydroxyphenylpropionate 1,2-dioxygenase [EC:1.13.11.16]	60.1434	0.00642758	5.91033	Up
1255	K09935	ko:K09935	K09935; uncharacterized protein	60.1228	0.00334532	5.90984	Up
1068	K07703	ko:K07703	dcuR; two-component system, CitB family, response regulator DcuR	60.0699	0.00171639	5.90857	Up
136	K00932	ko:K00932	tdcD; propionate kinase [EC:2.7.2.15]	60.0635	0.00635846	5.90842	Up
347	K02402	ko:K02402	flhC; flagellar transcriptional activator FlhC	60.0344	0.0036015	5.90772	Up
1689	K19221	ko:K19221	cobA, btuR; cob(I)alamin adenosyltransferase [EC:2.5.1.17]	60.0087	0.00367553	5.9071	Up
266	K01920	ko:K01920	gshB; glutathione synthase [EC:6.3.2.3]	59.9493	0.00306742	5.90567	Up
458	K02858	ko:K02858	ribB, RIB3; 3,4-dihydroxy 2-butanone 4-phosphate synthase [EC:4.1.99.12]	59.8908	0.00191102	5.90426	Up
410	K02574	ko:K02574	napH; ferredoxin-type protein NapH	59.8706	0.00141347	5.90378	Up
1717	K19775	ko:K19775	exuR; GntR family transcriptional regulator, hexuronate regulon transcriptional repressor	59.8117	0.00537366	5.90236	Up
1075	K07715	ko:K07715	glrR, qseF; two-component system, NtrC family, response regulator GlrR	59.7998	0.00115232	5.90207	Up
1454	K12529	ko:K12529	ygfM; putative selenate reductase FAD-binding subunit	59.7594	0.0041077	5.90109	Up
1305	K10558	ko:K10558	lsrA, ego; AI-2 transport system ATP-binding protein	59.7036	0.0117899	5.89975	Up
774	K05708	ko:K05708	hcaE, hcaA1; 3-phenylpropionate/trans-cinnamate dioxygenase subunit alpha [EC:1.14.12.19]	59.6845	0.00372037	5.89928	Up
110	K00799	ko:K00799	GST, gst; glutathione S-transferase [EC:2.5.1.18]	59.6673	0.0014919	5.89887	Up
1685	K19162	ko:K19162	tomB; hha toxicity modulator TomB	59.6607	0.00209262	5.89871	Up
1761	K21739	ko:K21739	rclA; probable pyridine nucleotide-disulfide oxidoreductase	59.6259	0.00372037	5.89787	Up
540	K03535	ko:K03535	gudP; MFS transporter, ACS family, glucarate transporter	59.622	0.00243211	5.89777	Up
30	K00216	ko:K00216	entA; 2,3-dihydro-2,3-dihydroxybenzoate dehydrogenase [EC:1.3.1.28]	59.5821	0.0117899	5.89681	Up
1571	K15586	ko:K15586	nikC, cntC; nickel transport system permease protein	59.5739	0.00281819	5.89661	Up
594	K03651	ko:K03651	cpdA; 3',5'-cyclic-AMP phosphodiesterase [EC:3.1.4.53]	59.5572	0.00251021	5.89621	Up
293	K02067	ko:K02067	mlaD, linM; phospholipid/cholesterol/gamma-HCH transport system substrate-binding protein	59.5399	0.000391718	5.89578	Up
313	K02197	ko:K02197	ccmE; cytochrome c-type biogenesis protein CcmE	59.4941	0.00434044	5.89467	Up
894	K06867	ko:K06867	K06867; uncharacterized protein	59.4922	0.00591175	5.89463	Up
824	K05939	ko:K05939	aas; acyl-[acyl-carrier-protein]-phospholipid O-acyltransferase / long-chain-fatty-acid--[acyl-carrier-protein] ligase [EC:2.3.1.40 6.2.1.20]	59.3807	0.000141746	5.89192	Up
1840	K23779	ko:K23779	sutR; XRE family transcriptional regulator, regulator of sulfur utilization	59.3796	0.00403918	5.89189	Up
44	K00299	ko:K00299	ssuE; FMN reductase [EC:1.5.1.38]	59.3563	0.000621004	5.89133	Up
71	K00432	ko:K00432	gpx, btuE, bsaA; glutathione peroxidase [EC:1.11.1.9]	59.3531	1.01975e-06	5.89125	Up
42	K00285	ko:K00285	dadA; D-amino-acid dehydrogenase [EC:1.4.5.1]	59.1672	0.0107934	5.88672	Up
271	K01991	ko:K01991	wza, gfcE; polysaccharide biosynthesis/export protein	59.1171	0.0014919	5.8855	Up
18	K00116	ko:K00116	mqo; malate dehydrogenase (quinone) [EC:1.1.5.4]	59.0556	0.00156365	5.884	Up
569	K03607	ko:K03607	proQ; ProP effector	59.0241	0.0041077	5.88323	Up
854	K06159	ko:K06159	yojI; multidrug/microcin transport system ATP-binding/permease protein	58.9859	0.00190899	5.8823	Up
1109	K08160	ko:K08160	mdfA, cmr; MFS transporter, DHA1 family, multidrug/chloramphenicol efflux transport protein	58.97	0.00340781	5.88191	Up
889	K06447	ko:K06447	astD; succinylglutamic semialdehyde dehydrogenase [EC:1.2.1.71]	58.9683	0.00766395	5.88187	Up
848	K06143	ko:K06143	creD; inner membrane protein	58.9476	0.0014033	5.88136	Up
1179	K09024	ko:K09024	rutF; flavin reductase [EC:1.5.1.-]	58.9321	0.00201822	5.88098	Up
843	K06132	ko:K06132	clsC; cardiolipin synthase C [EC:2.7.8.-]	58.9227	0.00243211	5.88075	Up
1486	K13574	ko:K13574	hcxB; hydroxycarboxylate dehydrogenase B [EC:1.1.1.237 1.1.1.-]	58.9041	0.00232317	5.8803	Up
1178	K09023	ko:K09023	rutD; aminoacrylate hydrolase [EC:3.5.1.-]	58.8741	0.00367553	5.87956	Up
473	K03179	ko:K03179	ubiA; 4-hydroxybenzoate polyprenyltransferase [EC:2.5.1.39]	58.7929	0.00037323	5.87757	Up
288	K02055	ko:K02055	ABC.SP.S; putative spermidine/putrescine transport system substrate-binding protein	58.7744	0.00156365	5.87712	Up
1099	K07806	ko:K07806	arnB, pmrH; UDP-4-amino-4-deoxy-L-arabinose-oxoglutarate aminotransferase [EC:2.6.1.87]	58.6983	0.00232317	5.87525	Up
369	K02466	ko:K02466	gutM; glucitol operon activator protein	58.6886	0.00103904	5.87501	Up
504	K03326	ko:K03326	TC.DCUC, dcuC, dcuD; C4-dicarboxylate transporter, DcuC family	58.6282	0.00243211	5.87352	Up
943	K07112	ko:K07112	K07112; uncharacterized protein	58.6255	0.000503759	5.87346	Up
532	K03490	ko:K03490	chbR, celD; AraC family transcriptional regulator, dual regulator of chb operon	58.6222	0.00254317	5.87337	Up
521	K03459	ko:K03459	focB; formate transporter	58.6123	0.00232317	5.87313	Up
411	K02575	ko:K02575	NRT, narK, nrtP, nasA; MFS transporter, NNP family, nitrate/nitrite transporter	58.5918	0.00306742	5.87263	Up
1425	K12143	ko:K12143	hyfH; hydrogenase-4 component H	58.5219	0.00910937	5.8709	Up
763	K05523	ko:K05523	hchA; D-lactate dehydratase / protein deglycase [EC:4.2.1.130 3.5.1.124]	58.5103	0.00642758	5.87062	Up
1526	K14059	ko:K14059	int; integrase	58.497	0.0372329	5.87029	Up
780	K05775	ko:K05775	malM; maltose operon periplasmic protein	58.4904	0.00243211	5.87013	Up
1808	K23016	ko:K23016	lgoT; MFS transporter, ACS family, L-galactonate transporter	58.4865	0.0014919	5.87003	Up
154	K01087	ko:K01087	otsB; trehalose 6-phosphate phosphatase [EC:3.1.3.12]	58.386	0.00384448	5.86755	Up
492	K03290	ko:K03290	nanT; MFS transporter, SHS family, sialic acid transporter	58.3761	0.000884127	5.86731	Up
1147	K08321	ko:K08321	lsrF; 3-hydroxy-5-phosphonooxypentane-2,4-dione thiolase [EC:2.3.1.245]	58.3288	0.0014033	5.86614	Up
1357	K11391	ko:K11391	rlmG; 23S rRNA (guanine1835-N2)-methyltransferase [EC:2.1.1.174]	58.316	0.00243211	5.86582	Up
337	K02390	ko:K02390	flgE; flagellar hook protein FlgE	58.2895	0.00281819	5.86516	Up
1738	K21085	ko:K21085	yedQ; diguanylate cyclase [EC:2.7.7.65]	58.2719	0.00243211	5.86473	Up
674	K03923	ko:K03923	mdaB; NADPH dehydrogenase (quinone) [EC:1.6.5.10]	58.2486	0.00232317	5.86415	Up
426	K02686	ko:K02686	priB; primosomal replication protein N	58.2438	0.0036015	5.86403	Up
1722	K19784	ko:K19784	chrR, NQR; chromate reductase, NAD(P)H dehydrogenase (quinone)	58.2295	0.0012488	5.86368	Up
1361	K11474	ko:K11474	glcC; GntR family transcriptional regulator, glc operon transcriptional activator	58.2151	0.00840126	5.86332	Up
187	K01297	ko:K01297	ldcA; muramoyltetrapeptide carboxypeptidase [EC:3.4.17.13]	58.2086	0.00209262	5.86316	Up
1396	K11926	ko:K11926	crl; sigma factor-binding protein Crl	58.2084	0.00237569	5.86316	Up
767	K05540	ko:K05540	dusB; tRNA-dihydrouridine synthase B [EC:1.-.-.-]	58.1761	0.00450447	5.86236	Up
589	K03643	ko:K03643	lptE, rlpB; LPS-assembly lipoprotein	58.1694	0.00153063	5.86219	Up
652	K03810	ko:K03810	mviM; virulence factor	58.0684	0.00447834	5.85968	Up
469	K03117	ko:K03117	tatB; sec-independent protein translocase protein TatB	58.0664	0.00232317	5.85963	Up
695	K04022	ko:K04022	eutG; alcohol dehydrogenase	57.9316	0.00590846	5.85628	Up
743	K04765	ko:K04765	mazG; nucleoside triphosphate diphosphatase [EC:3.6.1.9]	57.9106	0.00281819	5.85576	Up
1785	K22104	ko:K22104	nanR; GntR family transcriptional regulator, sialic acid-inducible nan operon repressor	57.8462	0.00232317	5.85415	Up
965	K07232	ko:K07232	CHAC, chaC; glutathione-specific gamma-glutamylcyclotransferase [EC:4.3.2.7]	57.8424	0.00372037	5.85405	Up
112	K00813	ko:K00813	aspC; aspartate aminotransferase [EC:2.6.1.1]	57.7534	0.00306742	5.85183	Up
386	K02505	ko:K02505	hofC; protein transport protein HofC	57.6942	0.00254317	5.85036	Up
1463	K12945	ko:K12945	nudK; GDP-mannose pyrophosphatase NudK [EC:3.6.1.-]	57.6871	0.00447834	5.85018	Up
1637	K17948	ko:K17948	nanM; N-acetylneuraminate epimerase [EC:5.1.3.24]	57.6714	0.00306742	5.84978	Up
621	K03750	ko:K03750	moeA; molybdopterin molybdotransferase [EC:2.10.1.1]	57.671	0.00281819	5.84978	Up
598	K03669	ko:K03669	mdoH; membrane glycosyltransferase [EC:2.4.1.-]	57.661	0.00493566	5.84952	Up
591	K03645	ko:K03645	seqA; negative modulator of initiation of replication	57.6582	0.00334532	5.84945	Up
1152	K08349	ko:K08349	fdnH; formate dehydrogenase-N, beta subunit	57.6549	0.0139013	5.84937	Up
1663	K18841	ko:K18841	chpB, chpBK; mRNA interferase ChpB [EC:3.1.-.-]	57.5644	0.00308087	5.8471	Up
1344	K11183	ko:K11183	fruB, fpr; multiphosphoryl transfer protein [EC:2.7.1.202]	57.5604	0.00384448	5.847	Up
1196	K09612	ko:K09612	iap; alkaline phosphatase isozyme conversion protein [EC:3.4.11.-]	57.5453	0.00191102	5.84663	Up
16	K00112	ko:K00112	glpB; glycerol-3-phosphate dehydrogenase subunit B [EC:1.1.5.3]	57.5404	0.00770372	5.8465	Up
270	K01975	ko:K01975	thpR; RNA 2',3'-cyclic 3'-phosphodiesterase [EC:3.1.4.58]	57.5094	0.00187005	5.84573	Up
972	K07246	ko:K07246	ttuC, dmlA; tartrate dehydrogenase/decarboxylase / D-malate dehydrogenase [EC:1.1.1.93 4.1.1.73 1.1.1.83]	57.4955	0.00191102	5.84538	Up
871	K06193	ko:K06193	phnA; protein PhnA	57.4096	0.0027646	5.84322	Up
764	K05526	ko:K05526	astE; succinylglutamate desuccinylase [EC:3.5.1.96]	57.3566	0.00209262	5.84189	Up
130	K00892	ko:K00892	gsk; inosine kinase [EC:2.7.1.73]	57.3492	0.00493566	5.8417	Up
158	K01093	ko:K01093	appA; 4-phytase / acid phosphatase [EC:3.1.3.26 3.1.3.2]	57.2855	0.00281819	5.8401	Up
1579	K15737	ko:K15737	csiD; glutarate dioxygenase [EC:1.14.11.64]	57.2841	0.0014033	5.84006	Up
1469	K12973	ko:K12973	pagP, crcA; lipid IVA palmitoyltransferase [EC:2.3.1.251]	57.2294	0.00403511	5.83868	Up
1593	K15974	ko:K15974	emrR, mprA; MarR family transcriptional regulator, negative regulator of the multidrug operon emrRAB	57.2156	0.00340781	5.83834	Up
1664	K18842	ko:K18842	chpS, chpBI; antitoxin ChpS	57.1935	0.00187005	5.83778	Up
838	K06076	ko:K06076	fadL; long-chain fatty acid transport protein	57.1843	0.00243211	5.83755	Up
850	K06145	ko:K06145	gntR; LacI family transcriptional regulator, gluconate utilization system Gnt-I transcriptional repressor	57.1818	0.00477959	5.83748	Up
1254	K09934	ko:K09934	K09934; uncharacterized protein	57.0868	0.0036015	5.83509	Up
1743	K21090	ko:K21090	adrB; c-di-GMP phosphodiesterase [EC:3.1.4.52]	57.0551	0.00493566	5.83428	Up
321	K02257	ko:K02257	COX10, ctaB, cyoE; heme o synthase [EC:2.5.1.141]	57.0493	0.00374291	5.83414	Up
962	K07214	ko:K07214	fes; iron(III)-enterobactin esterase [EC:3.1.1.108]	57.0036	0.00537366	5.83298	Up
1814	K23185	ko:K23185	fepB; ferric enterobactin transport system substrate-binding protein	56.9996	0.0041077	5.83288	Up
1015	K07357	ko:K07357	fimB; type 1 fimbriae regulatory protein FimB	56.9915	0.00531359	5.83268	Up
81	K00573	ko:K00573	E2.1.1.77, pcm; protein-L-isoaspartate(D-aspartate) O-methyltransferase [EC:2.1.1.77]	56.9688	0.00367553	5.8321	Up
394	K02535	ko:K02535	lpxC; UDP-3-O-[3-hydroxymyristoyl] N-acetylglucosamine deacetylase [EC:3.5.1.108]	56.9669	0.000503759	5.83205	Up
153	K01085	ko:K01085	agp; glucose-1-phosphatase [EC:3.1.3.10]	56.9302	0.000503759	5.83112	Up
1657	K18800	ko:K18800	ubiI; 2-polyprenylphenol 6-hydroxylase [EC:1.14.13.240]	56.9285	0.00191102	5.83108	Up
625	K03757	ko:K03757	cadB; cadaverine:lysine antiporter	56.9195	0.00281819	5.83085	Up
1838	K23777	ko:K23777	cecR; TetR/AcrR family transcriptional regulator, regulator of cefoperazone and chloramphenicol sensitivity	56.9099	0.00384448	5.83061	Up
852	K06155	ko:K06155	gntT; Gnt-I system high-affinity gluconate transporter	56.88	0.00725148	5.82985	Up
3	K00042	ko:K00042	garR, glxR; 2-hydroxy-3-oxopropionate reductase [EC:1.1.1.60]	56.8723	0.00591175	5.82966	Up
1278	K10003	ko:K10003	gltJ, aatQ; glutamate/aspartate transport system permease protein	56.8691	0.00281819	5.82957	Up
1220	K09857	ko:K09857	K09857; uncharacterized protein	56.8691	0.00187005	5.82957	Up
1264	K09973	ko:K09973	K09973; uncharacterized protein	56.8573	0.00115232	5.82927	Up
1825	K23241	ko:K23241	mdtM; MFS transporter, DHA1 family, multidrug resistance protein	56.8318	0.00306742	5.82863	Up
25	K00137	ko:K00137	prr; aminobutyraldehyde dehydrogenase [EC:1.2.1.19]	56.8295	0.00447834	5.82857	Up	5-aminopentanoic acid	Oxidoreductases; Acting on the aldehyde or oxo group of donors; With NAD+ or NADP+ as acceptor
1121	K08225	ko:K08225	entS; MFS transporter, ENTS family, enterobactin (siderophore) exporter	56.7375	0.00209262	5.82623	Up
21	K00123	ko:K00123	fdoG, fdhF, fdwA; formate dehydrogenase major subunit [EC:1.17.1.9]	56.7359	0.00340781	5.82619	Up
970	K07243	ko:K07243	FTR, FTH1, efeU; high-affinity iron transporter	56.7335	0.00531359	5.82613	Up
1345	K11192	ko:K11192	murP; N-acetylmuramic acid PTS system EIICB component [EC:2.7.1.192]	56.7287	0.0014919	5.82601	Up
95	K00673	ko:K00673	astA; arginine N-succinyltransferase [EC:2.3.1.109]	56.6966	0.00766395	5.82519	Up
352	K02411	ko:K02411	fliH; flagellar assembly protein FliH	56.6945	0.00485165	5.82514	Up
721	K04088	ko:K04088	hflK; modulator of FtsH protease HflK	56.6589	0.00243211	5.82423	Up
1603	K16135	ko:K16135	dmlR; LysR family transcriptional regulator, transcriptional activator for dmlA	56.5962	0.00591175	5.82263	Up
922	K07000	ko:K07000	K07000; uncharacterized protein	56.5748	0.0014919	5.82209	Up
1060	K07685	ko:K07685	narP; two-component system, NarL family, nitrate/nitrite response regulator NarP	56.5457	0.00493566	5.82134	Up
711	K04065	ko:K04065	osmY; hyperosmotically inducible periplasmic protein	56.5178	0.00288497	5.82063	Up
737	K04753	ko:K04753	sufI; suppressor of ftsI	56.5161	0.0014919	5.82059	Up
482	K03214	ko:K03214	yfiF, trmG; RNA methyltransferase, TrmH family [EC:2.1.1.-]	56.5089	0.00540384	5.82041	Up
233	K01690	ko:K01690	edd; phosphogluconate dehydratase [EC:4.2.1.12]	56.4976	0.00493566	5.82012	Up
1159	K08682	ko:K08682	acpH; acyl carrier protein phosphodiesterase [EC:3.1.4.14]	56.4771	0.00367553	5.81959	Up
951	K07136	ko:K07136	K07136; uncharacterized protein	56.4642	0.00109863	5.81926	Up
1138	K08311	ko:K08311	nudH; putative (di)nucleoside polyphosphate hydrolase [EC:3.6.1.-]	56.44	0.00243211	5.81865	Up
618	K03747	ko:K03747	smg; Smg protein	56.4029	0.00493566	5.8177	Up
1227	K09893	ko:K09893	rraB; regulator of ribonuclease activity B	56.3958	0.0012488	5.81752	Up
881	K06214	ko:K06214	csgG; curli production assembly/transport component CsgG	56.3771	0.00372037	5.81704	Up
936	K07070	ko:K07070	K07070; uncharacterized protein	56.3193	0.00726589	5.81556	Up
1508	K13891	ko:K13891	gsiD; glutathione transport system permease protein	56.3085	0.0014919	5.81528	Up
355	K02415	ko:K02415	fliL; flagellar protein FliL	56.3019	0.00447834	5.81511	Up
1457	K12678	ko:K12678	aidA-I, misL; autotransporter family porin	56.3009	0.000752264	5.81508	Up
1037	K07592	ko:K07592	tdcA; LysR family transcriptional regulator, tdc operon transcriptional activator	56.2767	0.00460356	5.81446	Up
299	K02106	ko:K02106	atoE; short-chain fatty acids transporter	56.2754	0.0342007	5.81443	Up
1542	K14591	ko:K14591	aroM; protein AroM	56.2494	0.00232317	5.81377	Up
1218	K09823	ko:K09823	zur; Fur family transcriptional regulator, zinc uptake regulator	56.2296	0.00191102	5.81326	Up
427	K02688	ko:K02688	prpR; transcriptional regulator, propionate catabolism operon regulatory protein	56.2152	0.00477959	5.81289	Up
73	K00529	ko:K00529	hcaD; 3-phenylpropionate/trans-cinnamate dioxygenase ferredoxin reductase component [EC:1.18.1.3]	56.2046	0.00384448	5.81262	Up
692	K04019	ko:K04019	eutA; ethanolamine utilization protein EutA	56.1878	0.00243211	5.81218	Up
1778	K21975	ko:K21975	ymgA; probable RcsB/C two-component-system connector	56.1523	0.00521431	5.81127	Up
1591	K15866	ko:K15866	paaG; 2-(1,2-epoxy-1,2-dihydrophenyl)acetyl-CoA isomerase [EC:5.3.3.18]	56.1385	0.00209262	5.81092	Up
1818	K23227	ko:K23227	fhuD; ferric hydroxamate transport system substrate-binding protein	56.0107	0.00115232	5.80763	Up
1101	K07821	ko:K07821	torY; trimethylamine-N-oxide reductase (cytochrome c), cytochrome c-type subunit TorY	55.9965	0.00281819	5.80727	Up
801	K05811	ko:K05811	yfiM; putative lipoprotein	55.9919	0.00910937	5.80715	Up
934	K07054	ko:K07054	K07054; uncharacterized protein	55.9872	0.00447834	5.80703	Up
501	K03314	ko:K03314	nhaB; Na+:H+ antiporter, NhaB family	55.9796	0.0014919	5.80683	Up
1475	K13244	ko:K13244	yahA; c-di-GMP-specific phosphodiesterase [EC:3.1.4.52]	55.942	0.00281819	5.80586	Up
1167	K08994	ko:K08994	yneE, BEST; ion channel-forming bestrophin family protein	55.9314	0.00232317	5.80559	Up
446	K02806	ko:K02806	ptsN; nitrogen PTS system EIIA component [EC:2.7.1.-]	55.9206	0.000141746	5.80531	Up
1139	K08312	ko:K08312	nudE; ADP-ribose diphosphatase [EC:3.6.1.-]	55.912	0.000669979	5.80509	Up
287	K02053	ko:K02053	ABC.SP.P; putative spermidine/putrescine transport system permease protein	55.902	0.00254317	5.80483	Up
209	K01525	ko:K01525	apaH; bis(5'-nucleosyl)-tetraphosphatase (symmetrical) [EC:3.6.1.41]	55.8901	0.00191102	5.80452	Up
80	K00568	ko:K00568	ubiG; 2-polyprenyl-6-hydroxyphenyl methylase / 3-demethylubiquinone-9 3-methyltransferase [EC:2.1.1.222 2.1.1.64]	55.8741	0.00537366	5.80411	Up
1233	K09900	ko:K09900	E3.5.1.135; N4-acetylcytidine amidohydrolase [EC:3.5.1.135]	55.869	0.00297879	5.80398	Up
706	K04045	ko:K04045	hscC; molecular chaperone HscC	55.8452	0.00384448	5.80336	Up
1320	K10831	ko:K10831	tauB; taurine transport system ATP-binding protein [EC:7.6.2.7]	55.8189	0.00191102	5.80268	Up
1438	K12290	ko:K12290	hofO; pilus assembly protein HofO	55.7923	0.00521431	5.80199	Up
856	K06163	ko:K06163	phnJ; alpha-D-ribose 1-methylphosphonate 5-phosphate C-P lyase [EC:4.7.1.1]	55.7435	0.00372037	5.80073	Up
714	K04073	ko:K04073	mhpF; acetaldehyde dehydrogenase [EC:1.2.1.10]	55.7389	0.00190899	5.80061	Up
639	K03776	ko:K03776	aer; aerotaxis receptor	55.72	0.0022774	5.80012	Up
1372	K11732	ko:K11732	pheP; phenylalanine-specific permease	55.7077	0.0041077	5.79981	Up
64	K00373	ko:K00373	narJ, narW; nitrate reductase molybdenum cofactor assembly chaperone NarJ/NarW	55.7064	0.00477959	5.79977	Up
1650	K18657	ko:K18657	zapC; cell division protein ZapC	55.6941	0.0041077	5.79945	Up
1108	K08159	ko:K08159	sotB; MFS transporter, DHA1 family, L-arabinose/isopropyl-beta-D-thiogalactopyranoside export protein	55.6935	0.00215321	5.79944	Up
694	K04021	ko:K04021	eutE; aldehyde dehydrogenase	55.6898	0.00493566	5.79934	Up
45	K00313	ko:K00313	fixC; electron transfer flavoprotein-quinone oxidoreductase [EC:1.5.5.-]	55.6799	0.00243211	5.79908	Up
1122	K08227	ko:K08227	lplT; MFS transporter, LPLT family, lysophospholipid transporter	55.6711	0.00591175	5.79886	Up
883	K06221	ko:K06221	dkgA; 2,5-diketo-D-gluconate reductase A [EC:1.1.1.346]	55.6704	0.00646229	5.79884	Up
1503	K13694	ko:K13694	mepS, spr; murein DD-endopeptidase / murein LD-carboxypeptidase [EC:3.4.-.- 3.4.17.13]	55.6638	0.0027646	5.79867	Up
1193	K09475	ko:K09475	ompC; outer membrane pore protein C	55.6057	0.00766395	5.79716	Up
862	K06176	ko:K06176	truD, PUS7; tRNA pseudouridine13 synthase [EC:5.4.99.27]	55.5947	0.00281819	5.79688	Up
917	K06966	ko:K06966	ppnN; pyrimidine/purine-5'-nucleotide nucleosidase [EC:3.2.2.10 3.2.2.-]	55.5702	0.00281819	5.79624	Up
1334	K11075	ko:K11075	potH; putrescine transport system permease protein	55.5658	0.00493566	5.79613	Up
349	K02407	ko:K02407	fliD; flagellar hook-associated protein 2	55.5486	0.0431896	5.79568	Up
1499	K13654	ko:K13654	mcbR; GntR family transcriptional regulator, colanic acid and biofilm gene transcriptional regulator	55.4948	0.00349211	5.79428	Up
1572	K15587	ko:K15587	nikD, cntD; nickel transport system ATP-binding protein [EC:7.2.2.11]	55.4818	0.00308087	5.79394	Up
1703	K19303	ko:K19303	mepH; murein DD-endopeptidase [EC:3.4.-.-]	55.45	0.00434044	5.79312	Up
484	K03270	ko:K03270	kdsC; 3-deoxy-D-manno-octulosonate 8-phosphate phosphatase (KDO 8-P phosphatase) [EC:3.1.3.45]	55.4413	0.00540384	5.79289	Up
1644	K18446	ko:K18446	ygiF; triphosphatase [EC:3.6.1.25]	55.4158	0.0014919	5.79223	Up
1487	K13620	ko:K13620	wcaD; putative colanic acid polymerase	55.4019	0.00646229	5.79186	Up
180	K01241	ko:K01241	amn; AMP nucleosidase [EC:3.2.2.4]	55.3882	0.00306742	5.79151	Up
592	K03646	ko:K03646	tolA; colicin import membrane protein	55.3745	0.00372037	5.79115	Up
1266	K09975	ko:K09975	K09975; uncharacterized protein	55.3711	0.00434044	5.79106	Up
1835	K23547	ko:K23547	yphE; sugar transport system ATP-binding protein	55.3421	0.00590846	5.79031	Up
1455	K12582	ko:K12582	wecF, rffT; dTDP-N-acetylfucosamine:lipid II N-acetylfucosaminyltransferase [EC:2.4.1.325]	55.3387	0.00191102	5.79022	Up
1709	K19338	ko:K19338	nac; LysR family transcriptional regulator, nitrogen assimilation regulatory protein	55.3358	0.00232317	5.79014	Up
1151	K08325	ko:K08325	yqhD; NADP-dependent alcohol dehydrogenase [EC:1.1.-.-]	55.3351	0.00340781	5.79012	Up
1092	K07786	ko:K07786	emrY; MFS transporter, DHA2 family, multidrug resistance protein	55.2617	0.0014919	5.78821	Up
339	K02393	ko:K02393	flgH; flagellar L-ring protein FlgH	55.2493	0.00367553	5.78788	Up
689	K04016	ko:K04016	nrfE; cytochrome c-type biogenesis protein NrfE	55.244	0.00243211	5.78775	Up
430	K02753	ko:K02753	ascF; beta-glucoside (arbutin/salicin/cellobiose) PTS system EIICB component [EC:2.7.1.-]	55.2431	0.00251021	5.78772	Up
1788	K22111	ko:K22111	nanS; 9-O-acetyl-N-acetylneuraminic acid deacetylase	55.2103	0.00591175	5.78687	Up
835	K06048	ko:K06048	gshA, ybdK; glutamate---cysteine ligase / carboxylate-amine ligase [EC:6.3.2.2 6.3.-.-]	55.2053	0.0041077	5.78673	Up
730	K04565	ko:K04565	SOD1; superoxide dismutase, Cu-Zn family [EC:1.15.1.1]	55.1918	0.00915477	5.78638	Up
1247	K09917	ko:K09917	K09917; uncharacterized protein	55.1894	0.00782856	5.78632	Up
376	K02478	ko:K02478	K02478; two-component system, LytTR family, sensor kinase [EC:2.7.13.3]	55.1872	0.00191102	5.78626	Up
761	K05520	ko:K05520	pfpI; protease I [EC:3.5.1.124]	55.1403	0.00705854	5.78504	Up
1044	K07642	ko:K07642	baeS, smeS; two-component system, OmpR family, sensor histidine kinase BaeS [EC:2.7.13.3]	55.1316	0.00384448	5.78481	Up
1123	K08234	ko:K08234	yaeR; glyoxylase I family protein	55.1055	0.00537366	5.78413	Up
1046	K07644	ko:K07644	cusS, copS, silS; two-component system, OmpR family, heavy metal sensor histidine kinase CusS [EC:2.7.13.3]	55.0904	0.000669979	5.78373	Up
1506	K13889	ko:K13889	gsiB; glutathione transport system substrate-binding protein	55.0642	0.000884127	5.78304	Up
1641	K18142	ko:K18142	acrF; multidrug efflux pump	55.0262	0.00591175	5.78205	Up
1740	K21087	ko:K21087	ycgR; flagellar brake protein	54.9837	0.00477959	5.78093	Up
334	K02387	ko:K02387	flgB; flagellar basal-body rod protein FlgB	54.9832	0.00477959	5.78092	Up
966	K07235	ko:K07235	tusD, dsrE; tRNA 2-thiouridine synthesizing protein D [EC:2.8.1.-]	54.9746	0.00254317	5.78069	Up
1823	K23239	ko:K23239	frmR; FrmR/RcnR family transcriptional regulator, repressor of frmRAB operon	54.9575	0.0124391	5.78024	Up
124	K00880	ko:K00880	lyxK; L-xylulokinase [EC:2.7.1.53]	54.9291	0.000884127	5.7795	Up
800	K05810	ko:K05810	yfiH; polyphenol oxidase [EC:1.10.3.-]	54.929	0.000274314	5.7795	Up
530	K03487	ko:K03487	ascG; LacI family transcriptional regulator, asc operon repressor	54.918	0.00591175	5.77921	Up
1366	K11534	ko:K11534	deoR; DeoR family transcriptional regulator, deoxyribose operon repressor	54.8749	0.00209262	5.77808	Up
1643	K18326	ko:K18326	mdtD; MFS transporter, DHA2 family, multidrug resistance protein	54.8697	0.00191102	5.77794	Up
290	K02064	ko:K02064	thiB, tbpA; thiamine transport system substrate-binding protein	54.8417	0.0041077	5.7772	Up
568	K03606	ko:K03606	wcaJ; putative colanic acid biosysnthesis UDP-glucose lipid carrier transferase	54.8131	0.0014919	5.77645	Up
1654	K18702	ko:K18702	uctC; CoA:oxalate CoA-transferase [EC:2.8.3.19]	54.8054	0.00153063	5.77625	Up
1023	K07402	ko:K07402	xdhC; xanthine dehydrogenase accessory factor	54.6938	0.00243211	5.77331	Up
1315	K10763	ko:K10763	hda; DnaA-homolog protein	54.6936	0.00885147	5.7733	Up
332	K02381	ko:K02381	fdrA; FdrA protein	54.6924	0.00493566	5.77327	Up
1127	K08281	ko:K08281	pncA; nicotinamidase/pyrazinamidase [EC:3.5.1.19 3.5.1.-]	54.658	0.00447834	5.77236	Up
603	K03675	ko:K03675	grxB; glutaredoxin 2	54.6128	0.0012488	5.77117	Up
1280	K10011	ko:K10011	arnA, pmrI; UDP-4-amino-4-deoxy-L-arabinose formyltransferase / UDP-glucuronic acid dehydrogenase (UDP-4-keto-hexauronic acid decarboxylating) [EC:2.1.2.13 1.1.1.305]	54.6081	0.00591175	5.77104	Up
1548	K14977	ko:K14977	ylbA, UGHY; (S)-ureidoglycine aminohydrolase [EC:3.5.3.26]	54.5619	0.00506733	5.76982	Up
33	K00230	ko:K00230	hemG; menaquinone-dependent protoporphyrinogen oxidase [EC:1.3.5.3]	54.5596	0.0014033	5.76976	Up
1173	K09018	ko:K09018	rutA; pyrimidine oxygenase [EC:1.14.99.46]	54.5514	0.00340781	5.76954	Up
857	K06164	ko:K06164	phnI; alpha-D-ribose 1-methylphosphonate 5-triphosphate synthase subunit PhnI [EC:2.7.8.37]	54.5413	0.00191102	5.76928	Up
1596	K16052	ko:K16052	ynaI, mscMJ; MscS family membrane protein	54.5162	0.00171639	5.76861	Up
1407	K11939	ko:K11939	rhtA; inner membrane transporter RhtA	54.5028	0.0041077	5.76826	Up
420	K02617	ko:K02617	paaY; phenylacetic acid degradation protein	54.4888	0.0127487	5.76789	Up
932	K07048	ko:K07048	PTER, php; phosphotriesterase-related protein	54.4864	0.00232317	5.76782	Up
1194	K09476	ko:K09476	ompF; outer membrane pore protein F	54.464	0.00447834	5.76723	Up
1330	K10986	ko:K10986	agaD; galactosamine PTS system EIID component	54.4605	0.00591175	5.76714	Up
228	K01669	ko:K01669	phrB; deoxyribodipyrimidine photo-lyase [EC:4.1.99.3]	54.4585	0.00243211	5.76709	Up
1451	K12518	ko:K12518	papC; outer membrane usher protein PapC	54.4463	0.00886916	5.76676	Up
400	K02553	ko:K02553	rraA, menG; regulator of ribonuclease activity A	54.4228	0.000884127	5.76614	Up
1473	K13051	ko:K13051	ASRGL1, iaaA; L-asparaginase / beta-aspartyl-peptidase [EC:3.5.1.1 3.4.19.5]	54.4155	0.000274314	5.76595	Up
250	K01766	ko:K01766	csdA; cysteine sulfinate desulfinase [EC:4.4.1.-]	54.3452	0.000884127	5.76408	Up
454	K02853	ko:K02853	wzyE, rffT; enterobacterial common antigen polymerase [EC:2.4.1.-]	54.3034	0.0014919	5.76297	Up
1435	K12266	ko:K12266	norR; anaerobic nitric oxide reductase transcription regulator	54.2762	0.00191102	5.76225	Up
1781	K22014	ko:K22014	Nu1, Noh; terminase small subunit / prophage DNA-packing protein	54.2009	0.012642	5.76024	Up
1674	K18968	ko:K18968	adrA; diguanylate cyclase [EC:2.7.7.65]	54.1604	0.00384448	5.75917	Up
1360	K11473	ko:K11473	glcF; glycolate oxidase iron-sulfur subunit	54.1551	0.00232317	5.75903	Up
397	K02550	ko:K02550	glcA; glycolate permease	54.0859	0.00243211	5.75718	Up
930	K07039	ko:K07039	K07039; uncharacterized protein	54.0621	0.00308087	5.75655	Up
619	K03748	ko:K03748	sanA; SanA protein	54.0394	9.89162e-05	5.75594	Up
1286	K10108	ko:K10108	malE; maltose/maltodextrin transport system substrate-binding protein	54.0339	0.00243211	5.75579	Up
1590	K15835	ko:K15835	murR; RpiR family transcriptional regulator, murPQ operon repressor	54.0182	0.00232317	5.75537	Up
511	K03414	ko:K03414	cheZ; chemotaxis protein CheZ	53.9856	0.00187005	5.7545	Up
1118	K08219	ko:K08219	UMF2; MFS transporter, UMF2 family, putative MFS family transporter protein	53.9801	0.00770372	5.75436	Up
141	K00998	ko:K00998	pssA; CDP-diacylglycerol---serine O-phosphatidyltransferase [EC:2.7.8.8]	53.9704	0.0041077	5.7541	Up
280	K02024	ko:K02024	lamB; maltoporin	53.9351	0.0014919	5.75315	Up
818	K05877	ko:K05877	tap; methyl-accepting chemotaxis protein IV, peptide sensor receptor	53.8998	0.00115232	5.75221	Up
1614	K16324	ko:K16324	psuT; putative pseudouridine transporter	53.8976	0.00190899	5.75215	Up
891	K06858	ko:K06858	btuF; vitamin B12 transport system substrate-binding protein	53.8906	0.00840126	5.75196	Up
345	K02399	ko:K02399	flgN; flagella synthesis protein FlgN	53.8798	0.00624415	5.75167	Up
577	K03618	ko:K03618	hyaF; hydrogenase-1 operon protein HyaF	53.8648	0.0027646	5.75127	Up
740	K04760	ko:K04760	greB; transcription elongation factor GreB	53.8422	0.000669979	5.75067	Up
1386	K11750	ko:K11750	frsA; esterase FrsA [EC:3.1.-.-]	53.8178	0.00306742	5.75001	Up
1298	K10545	ko:K10545	xylG; D-xylose transport system ATP-binding protein [EC:7.5.2.10]	53.785	0.0041077	5.74913	Up
1536	K14348	ko:K14348	lldR; GntR family transcriptional regulator, L-lactate dehydrogenase operon regulator	53.775	0.00384448	5.74886	Up
1393	K11922	ko:K11922	mngR, farR; GntR family transcriptional regulator, mannosyl-D-glycerate transport/metabolism system repressor	53.7661	0.00308087	5.74863	Up
1827	K23243	ko:K23243	rcnB; nickel/cobalt homeostasis protein	53.7651	0.0111743	5.7486	Up
797	K05803	ko:K05803	nlpI; lipoprotein NlpI	53.7637	0.00770372	5.74856	Up
1502	K13684	ko:K13684	wcaC; putative colanic acid biosynthesis glycosyltransferase [EC:2.4.-.-]	53.7497	0.00306742	5.74819	Up
572	K03611	ko:K03611	dsbB; protein dithiol:quinone oxidoreductase [EC:1.8.5.9]	53.7151	0.0012488	5.74726	Up
1742	K21089	ko:K21089	mlrA; MerR family transcriptional regulator, activator of the csg genes	53.7087	0.00447834	5.74708	Up
1043	K07641	ko:K07641	creC; two-component system, OmpR family, sensor histidine kinase CreC [EC:2.7.13.3]	53.7068	0.00191102	5.74703	Up
1511	K13894	ko:K13894	yejB; microcin C transport system permease protein	53.6871	0.000503759	5.7465	Up
1613	K16322	ko:K16322	pit; low-affinity inorganic phosphate transporter	53.5883	0.00115232	5.74385	Up
480	K03208	ko:K03208	wcaI; colanic acid biosynthesis glycosyl transferase WcaI	53.5856	0.00191102	5.74377	Up
341	K02395	ko:K02395	flgJ; peptidoglycan hydrolase FlgJ	53.5647	0.00245585	5.74321	Up
999	K07320	ko:K07320	prmB; ribosomal protein L3 glutamine methyltransferase [EC:2.1.1.298]	53.5268	0.00151661	5.74219	Up
258	K01816	ko:K01816	hyi, gip; hydroxypyruvate isomerase [EC:5.3.1.22]	53.5233	0.00115232	5.7421	Up
1630	K17247	ko:K17247	msrQ; methionine sulfoxide reductase heme-binding subunit	53.4352	0.00910937	5.73972	Up
220	K01638	ko:K01638	aceB, glcB; malate synthase [EC:2.3.3.9]	53.4113	0.00191102	5.73907	Up
1340	K11106	ko:K11106	ttdT; L-tartrate/succinate antiporter	53.3652	0.00191102	5.73783	Up
147	K01051	ko:K01051	E3.1.1.11; pectinesterase [EC:3.1.1.11]	53.3386	0.00591175	5.73711	Up
449	K02841	ko:K02841	waaC, rfaC; heptosyltransferase I [EC:2.4.-.-]	53.3358	0.0107934	5.73703	Up
1560	K15548	ko:K15548	aaeA; p-hydroxybenzoic acid efflux pump subunit AaeA	53.2912	0.0041077	5.73583	Up
1586	K15831	ko:K15831	hycF; formate hydrogenlyase subunit 6	53.256	0.0022774	5.73487	Up
314	K02199	ko:K02199	ccmG, dsbE; cytochrome c biogenesis protein CcmG, thiol:disulfide interchange protein DsbE	53.2492	0.00190899	5.73469	Up
510	K03412	ko:K03412	cheB; two-component system, chemotaxis family, protein-glutamate methylesterase/glutaminase [EC:3.1.1.61 3.5.1.44]	53.2377	0.0041077	5.73438	Up
1471	K12975	ko:K12975	eptB; KDO II ethanolaminephosphotransferase [EC:2.7.8.42]	53.2029	0.00384448	5.73343	Up
456	K02855	ko:K02855	rhaS; AraC family transcriptional regulator, L-rhamnose operon regulatory protein RhaS	53.1831	0.0129529	5.7329	Up
552	K03573	ko:K03573	mutH; DNA mismatch repair protein MutH	53.1812	0.00384448	5.73284	Up
387	K02507	ko:K02507	hofQ; protein transport protein HofQ	53.179	0.00191102	5.73278	Up
1472	K13014	ko:K13014	arnD; undecaprenyl phosphate-alpha-L-ara4FN deformylase [EC:3.5.1.-]	53.1737	0.00340781	5.73264	Up
1602	K16092	ko:K16092	btuB; vitamin B12 transporter	53.1683	0.00306742	5.7325	Up
1765	K21901	ko:K21901	dctR; LuxR family transcriptional regulator, dicarboxylate transport regulator	53.166	0.0022774	5.73243	Up
1008	K07349	ko:K07349	fimG; minor fimbrial subunit	53.1531	0.0041077	5.73208	Up
1010	K07352	ko:K07352	sfmA; type 1 fimbrial protein	53.1384	0.0176203	5.73168	Up
1767	K21906	ko:K21906	gadW; AraC family transcriptional regulator, glutamate-dependent acid resistance regulator	53.1271	0.0041077	5.73138	Up
1439	K12291	ko:K12291	hofP; pilus assembly protein HofP	53.1251	0.00450447	5.73132	Up
322	K02297	ko:K02297	cyoA; cytochrome o ubiquinol oxidase subunit II [EC:7.1.1.3]	53.0855	0.00308087	5.73024	Up
1543	K14682	ko:K14682	argAB; amino-acid N-acetyltransferase [EC:2.3.1.1]	53.0806	0.00590846	5.73011	Up
193	K01438	ko:K01438	argE; acetylornithine deacetylase [EC:3.5.1.16]	53.026	0.000503759	5.72863	Up
1547	K14762	ko:K14762	yibL; ribosome-associated protein	53.0231	0.00288497	5.72855	Up
890	K06518	ko:K06518	cidA; holin-like protein	53.0012	0.000503759	5.72795	Up
1290	K10124	ko:K10124	bglH; carbohydrate-specific outer membrane porin	52.9772	0.0014919	5.7273	Up
798	K05805	ko:K05805	creA; CreA protein	52.9753	0.00447834	5.72725	Up
523	K03473	ko:K03473	pdxB; erythronate-4-phosphate dehydrogenase [EC:1.1.1.290]	52.8357	0.000503759	5.72344	Up
424	K02680	ko:K02680	ppdB; prepilin peptidase dependent protein B	52.8348	0.0014919	5.72342	Up
363	K02430	ko:K02430	fucR; DeoR family transcriptional regulator, L-fucose operon activator	52.8019	0.00447834	5.72252	Up
406	K02569	ko:K02569	napC; cytochrome c-type protein NapC	52.7762	0.00372037	5.72182	Up
1670	K18898	ko:K18898	mdtE; membrane fusion protein, multidrug efflux system	52.7328	0.0014919	5.72063	Up
1402	K11934	ko:K11934	ompX; outer membrane protein X	52.6947	0.00115232	5.71959	Up
104	K00758	ko:K00758	deoA, TYMP; thymidine phosphorylase [EC:2.4.2.4]	52.6841	0.00340781	5.7193	Up
1020	K07393	ko:K07393	ECM4, yqjG; glutathionyl-hydroquinone reductase [EC:1.8.5.7]	52.6828	0.00191102	5.71926	Up
385	K02504	ko:K02504	hofB; protein transport protein HofB	52.6741	0.00493566	5.71902	Up
477	K03185	ko:K03185	ubiH; 2-octaprenyl-6-methoxyphenol hydroxylase [EC:1.14.13.-]	52.6698	0.00232317	5.71891	Up
583	K03634	ko:K03634	lolA; outer membrane lipoprotein carrier protein	52.6543	0.00372037	5.71848	Up
738	K04754	ko:K04754	mlaA, vacJ; phospholipid-binding lipoprotein MlaA	52.6541	0.00232317	5.71847	Up
758	K05501	ko:K05501	slmA, ttk; TetR/AcrR family transcriptional regulator	52.6293	0.00840126	5.7178	Up
1582	K15827	ko:K15827	hycB; formate hydrogenlyase subunit 2	52.5926	0.0027646	5.71679	Up
861	K06175	ko:K06175	truC; tRNA pseudouridine65 synthase [EC:5.4.99.26]	52.5861	0.0223655	5.71661	Up
1465	K12961	ko:K12961	diaA; DnaA initiator-associating protein	52.5795	0.00191102	5.71643	Up
1833	K23545	ko:K23545	yphF; sugar transport system substrate-binding protein	52.5585	0.00915477	5.71585	Up
643	K03788	ko:K03788	aphA; acid phosphatase (class B) [EC:3.1.3.2]	52.5235	0.00770372	5.71489	Up
1057	K07675	ko:K07675	uhpB; two-component system, NarL family, sensor histidine kinase UhpB [EC:2.7.13.3]	52.4785	0.0041077	5.71365	Up
920	K06980	ko:K06980	ygfZ; tRNA-modifying protein YgfZ	52.4346	0.00243211	5.71245	Up
768	K05541	ko:K05541	dusC; tRNA-dihydrouridine synthase C [EC:1.-.-.-]	52.428	0.00103904	5.71226	Up
421	K02618	ko:K02618	paaZ; oxepin-CoA hydrolase / 3-oxo-5,6-dehydrosuberyl-CoA semialdehyde dehydrogenase [EC:3.3.2.12 1.2.1.91]	52.4179	0.000884127	5.71199	Up
669	K03836	ko:K03836	tnaB; low affinity tryptophan permease	52.3872	0.0041077	5.71114	Up
1458	K12940	ko:K12940	abgA; aminobenzoyl-glutamate utilization protein A	52.3274	0.00340781	5.7095	Up
419	K02616	ko:K02616	paaX; phenylacetic acid degradation operon negative regulatory protein	52.3172	0.00591175	5.70921	Up
119	K00853	ko:K00853	araB; L-ribulokinase [EC:2.7.1.16]	52.2853	0.0041077	5.70833	Up
1496	K13641	ko:K13641	iclR; IclR family transcriptional regulator, acetate operon repressor	52.2698	0.00191102	5.70791	Up
1398	K11929	ko:K11929	phoE; outer membrane pore protein E	52.2622	0.0041077	5.7077	Up
1395	K11925	ko:K11925	sgrR; SgrR family transcriptional regulator	52.2593	0.0041077	5.70762	Up
1288	K10110	ko:K10110	malG; maltose/maltodextrin transport system permease protein	52.2391	0.00340781	5.70706	Up
304	K02169	ko:K02169	bioC; malonyl-CoA O-methyltransferase [EC:2.1.1.197]	52.2373	0.00447834	5.70701	Up
1261	K09970	ko:K09970	aapQ, bztB; general L-amino acid transport system permease protein	52.193	0.00281819	5.70578	Up
240	K01720	ko:K01720	prpD; 2-methylcitrate dehydratase [EC:4.2.1.79]	52.1681	0.00243211	5.7051	Up
1792	K22214	ko:K22214	scpC; propionyl-CoA:succinyl-CoA transferase [EC:2.8.3.-]	52.1543	0.00232317	5.70471	Up
726	K04337	ko:K04337	csgE; curli production assembly/transport component CsgE	52.1487	0.00201822	5.70456	Up
789	K05786	ko:K05786	rarD; chloramphenicol-sensitive protein RarD	52.1074	0.0041077	5.70342	Up
1221	K09858	ko:K09858	K09858; SEC-C motif domain protein	52.0889	0.00317534	5.7029	Up
1289	K10111	ko:K10111	malK, mtlK, thuK; multiple sugar transport system ATP-binding protein [EC:3.6.3.-]	52.0508	0.00306742	5.70185	Up
1157	K08641	ko:K08641	vanX; zinc D-Ala-D-Ala dipeptidase [EC:3.4.13.22]	52.0454	0.000200023	5.7017	Up
1104	K08137	ko:K08137	galP; MFS transporter, SP family, galactose:H+ symporter	52.0261	0.00232317	5.70116	Up
1107	K08156	ko:K08156	araJ; MFS transporter, DHA1 family, arabinose polymer utilization protein	52.0119	0.00209262	5.70077	Up
584	K03635	ko:K03635	MOCS2B, moaE; molybdopterin synthase catalytic subunit [EC:2.8.1.12]	51.9468	0.00367553	5.69896	Up
145	K01042	ko:K01042	selA; L-seryl-tRNA(Ser) seleniumtransferase [EC:2.9.1.1]	51.9427	0.00340781	5.69885	Up
1490	K13631	ko:K13631	soxS; AraC family transcriptional regulator, mar-sox-rob regulon activator	51.9264	0.0265364	5.6984	Up
648	K03806	ko:K03806	ampD; N-acetyl-anhydromuramoyl-L-alanine amidase [EC:3.5.1.28]	51.9129	0.00770372	5.69802	Up
1756	K21637	ko:K21637	iraD; anti-adapter protein IraD	51.8953	0.00127668	5.69753	Up
1723	K19789	ko:K19789	radD; DNA repair protein RadD	51.8348	0.00477959	5.69585	Up
69	K00427	ko:K00427	lldP, lctP; L-lactate permease	51.8091	0.00232317	5.69513	Up
724	K04335	ko:K04335	csgB; minor curlin subunit	51.7931	0.0027646	5.69469	Up
953	K07140	ko:K07140	K07140; uncharacterized protein	51.7712	0.00334532	5.69408	Up
929	K07038	ko:K07038	K07038; inner membrane protein	51.7318	0.00306742	5.69298	Up
1441	K12339	ko:K12339	cysM; S-sulfo-L-cysteine synthase (O-acetyl-L-serine-dependent) [EC:2.5.1.144]	51.7218	0.0041077	5.6927	Up
1237	K09906	ko:K09906	epmC; elongation factor P hydroxylase [EC:1.14.-.-]	51.7213	0.0176203	5.69269	Up
1331	K11066	ko:K11066	E3.5.1.28D, amiD; N-acetylmuramoyl-L-alanine amidase [EC:3.5.1.28]	51.7186	0.00209262	5.69261	Up
1253	K09933	ko:K09933	mtfA; MtfA peptidase	51.6741	0.00982309	5.69137	Up
117	K00840	ko:K00840	astC; succinylornithine aminotransferase [EC:2.6.1.81]	51.6671	0.00243211	5.69117	Up
1557	K15539	ko:K15539	rodZ; cytoskeleton protein RodZ	51.6278	0.00297879	5.69008	Up
1056	K07674	ko:K07674	narQ; two-component system, NarL family, nitrate/nitrite sensor histidine kinase NarQ [EC:2.7.13.3]	51.616	0.00306742	5.68975	Up
597	K03668	ko:K03668	hslJ; heat shock protein HslJ	51.6153	0.00153063	5.68973	Up
609	K03712	ko:K03712	marR; MarR family transcriptional regulator, multiple antibiotic resistance protein MarR	51.6099	0.00127616	5.68957	Up
563	K03598	ko:K03598	rseB; sigma-E factor negative regulatory protein RseB	51.607	0.00493566	5.6895	Up
828	K05984	ko:K05984	cho; excinuclease Cho [EC:3.1.25.-]	51.5832	0.00493566	5.68883	Up
1239	K09908	ko:K09908	K09908; uncharacterized protein	51.5474	0.00642758	5.68783	Up
1513	K13896	ko:K13896	yejF; microcin C transport system ATP-binding protein	51.5027	0.00243211	5.68658	Up
1812	K23124	ko:K23124	pxpC; 5-oxoprolinase (ATP-hydrolysing) subunit C [EC:3.5.2.9]	51.497	0.00190899	5.68642	Up
1529	K14063	ko:K14063	feaR; AraC family transcriptional regulator, positive regulator of tynA and feaB	51.4875	0.00403511	5.68615	Up
1327	K10975	ko:K10975	allP; allantoin permease	51.4741	9.89162e-05	5.68577	Up
1382	K11745	ko:K11745	kefC; glutathione-regulated potassium-efflux system ancillary protein KefC	51.3646	0.00232317	5.6827	Up
336	K02389	ko:K02389	flgD; flagellar basal-body rod modification protein FlgD	51.3433	0.00537366	5.6821	Up
806	K05816	ko:K05816	ugpC; sn-glycerol 3-phosphate transport system ATP-binding protein [EC:7.6.2.10]	51.3391	0.00243211	5.68199	Up
1509	K13892	ko:K13892	gsiA; glutathione transport system ATP-binding protein	51.2762	0.00591175	5.68022	Up
455	K02854	ko:K02854	rhaR; AraC family transcriptional regulator, L-rhamnose operon transcriptional activator RhaR	51.265	0.00590846	5.6799	Up
605	K03683	ko:K03683	rnt; ribonuclease T [EC:3.1.13.-]	51.256	6.83236e-05	5.67965	Up
183	K01255	ko:K01255	CARP, pepA; leucyl aminopeptidase [EC:3.4.11.1]	51.252	0.00885147	5.67954	Up
311	K02195	ko:K02195	ccmC; heme exporter protein C	51.243	0.00306742	5.67928	Up
14	K00108	ko:K00108	betA, CHDH; choline dehydrogenase [EC:1.1.99.1]	51.2308	0.00384448	5.67894	Up
115	K00832	ko:K00832	tyrB; aromatic-amino-acid transaminase [EC:2.6.1.57]	51.2199	0.00281819	5.67863	Up
1287	K10109	ko:K10109	malF; maltose/maltodextrin transport system permease protein	51.1944	0.00191102	5.67791	Up
537	K03532	ko:K03532	torC; trimethylamine-N-oxide reductase (cytochrome c), cytochrome c-type subunit TorC	51.167	0.00190899	5.67714	Up
1124	K08276	ko:K08276	eco; ecotin	51.1481	0.00886916	5.67661	Up
526	K03477	ko:K03477	ulaR; DeoR family transcriptional regulator, ulaG and ulaABCDEF operon transcriptional repressor	51.1097	0.00306742	5.67553	Up
541	K03543	ko:K03543	emrA; membrane fusion protein, multidrug efflux system	51.0981	0.00372037	5.6752	Up
910	K06917	ko:K06917	selU, mnmH; tRNA 2-selenouridine synthase [EC:2.9.1.3]	51.0901	0.00306742	5.67497	Up
1495	K13639	ko:K13639	soxR; MerR family transcriptional regulator, redox-sensitive transcriptional activator SoxR	51.086	0.00590846	5.67486	Up
353	K02413	ko:K02413	fliJ; flagellar protein FliJ	51.0729	0.00624415	5.67449	Up
691	K04018	ko:K04018	nrfG; formate-dependent nitrite reductase complex subunit NrfG	51.0664	0.00372037	5.6743	Up
67	K00381	ko:K00381	cysI; sulfite reductase (NADPH) hemoprotein beta-component [EC:1.8.1.2]	51.0612	0.00477959	5.67416	Up
1133	K08304	ko:K08304	mltA; membrane-bound lytic murein transglycosylase A [EC:4.2.2.-]	51.0541	0.00646229	5.67396	Up
613	K03721	ko:K03721	tyrR; transcriptional regulator of aroF, aroG, tyrA and aromatic amino acid transport	51.0268	0.00384448	5.67318	Up
1069	K07708	ko:K07708	glnL, ntrB; two-component system, NtrC family, nitrogen regulation sensor histidine kinase GlnL [EC:2.7.13.3]	51.0006	0.00191102	5.67244	Up
1276	K10001	ko:K10001	gltI, aatJ; glutamate/aspartate transport system substrate-binding protein	50.9646	0.00232317	5.67142	Up
1461	K12943	ko:K12943	ygeR; lipoprotein YgeR	50.943	0.00705854	5.67081	Up
555	K03577	ko:K03577	acrR, smeT; TetR/AcrR family transcriptional regulator, acrAB operon repressor	50.9291	0.00434044	5.67042	Up
882	K06219	ko:K06219	smtA; S-adenosylmethionine-dependent methyltransferase	50.9193	0.00384448	5.67014	Up
371	K02468	ko:K02468	srlR, gutR; DeoR family transcriptional regulator, glucitol operon repressor	50.9161	0.0041077	5.67005	Up
657	K03819	ko:K03819	wcaB; putative colanic acid biosynthesis acetyltransferase WcaB [EC:2.3.1.-]	50.9154	0.00232317	5.67003	Up
1807	K23015	ko:K23015	lgoR; GntR family transcriptional regulator, transcriptional activator for L-galactonate catabolism	50.9095	0.00591175	5.66986	Up
986	K07286	ko:K07286	yajG; uncharacterized lipoprotein	50.894	0.00340781	5.66942	Up
4	K00060	ko:K00060	tdh; threonine 3-dehydrogenase [EC:1.1.1.103]	50.887	0.000197832	5.66923	Up
551	K03568	ko:K03568	tldD; TldD protein	50.8813	0.00243211	5.66906	Up
9	K00090	ko:K00090	ghrB; glyoxylate/hydroxypyruvate/2-ketogluconate reductase [EC:1.1.1.79 1.1.1.81 1.1.1.215]	50.8748	0.000669979	5.66888	Up
1245	K09915	ko:K09915	K09915; uncharacterized protein	50.8693	0.00281819	5.66872	Up
32	K00228	ko:K00228	CPOX, hemF; coproporphyrinogen III oxidase [EC:1.3.3.3]	50.8626	0.00885147	5.66853	Up
635	K03772	ko:K03772	fkpA; FKBP-type peptidyl-prolyl cis-trans isomerase FkpA [EC:5.2.1.8]	50.8472	0.00103904	5.6681	Up
1588	K15833	ko:K15833	hycA; formate hydrogenlyase regulatory protein HycA	50.8443	0.00334532	5.66802	Up
422	K02619	ko:K02619	pabC; 4-amino-4-deoxychorismate lyase [EC:4.1.3.38]	50.8101	0.00766395	5.66704	Up
1332	K11073	ko:K11073	potF; putrescine transport system substrate-binding protein	50.793	0.0041077	5.66656	Up
610	K03717	ko:K03717	nhaR; LysR family transcriptional regulator, transcriptional activator of nhaA	50.7811	0.00590846	5.66622	Up
1817	K23188	ko:K23188	fepC; ferric enterobactin transport system ATP-binding protein [EC:7.2.2.17]	50.7799	0.0223655	5.66619	Up
1002	K07336	ko:K07336	K07336; PKHD-type hydroxylase [EC:1.14.11.-]	50.7729	0.00171639	5.66599	Up
924	K07019	ko:K07019	K07019; uncharacterized protein	50.7666	0.00243211	5.66581	Up
1136	K08308	ko:K08308	mltE, emtA; membrane-bound lytic murein transglycosylase E [EC:4.2.2.-]	50.7546	0.00485165	5.66547	Up
1787	K22110	ko:K22110	kdgM, kdgN, nanC, ompL; oligogalacturonate-specific porin family protein	50.6345	0.00281819	5.66205	Up
842	K06080	ko:K06080	rcsF; RcsF protein	50.6311	0.00281819	5.66195	Up
160	K01096	ko:K01096	pgpB; phosphatidylglycerophosphatase B [EC:3.1.3.27 3.1.3.81 3.1.3.4 3.6.1.27]	50.6211	0.00705854	5.66167	Up
1009	K07351	ko:K07351	fimI; fimbrial protein	50.6107	0.00521431	5.66137	Up
1295	K10539	ko:K10539	araG; L-arabinose transport system ATP-binding protein [EC:7.5.2.12]	50.5805	0.00191102	5.66051	Up
508	K03385	ko:K03385	nrfA; nitrite reductase (cytochrome c-552) [EC:1.7.2.2]	50.5762	4.07902e-06	5.66039	Up
1739	K21086	ko:K21086	yhjH; c-di-GMP phosphodiesterase [EC:3.1.4.52]	50.5719	0.00232317	5.66027	Up
143	K01011	ko:K01011	TST, MPST, sseA; thiosulfate/3-mercaptopyruvate sulfurtransferase [EC:2.8.1.1 2.8.1.2]	50.5706	0.0041077	5.66023	Up
980	K07269	ko:K07269	ytfB; uncharacterized protein	50.5652	0.00384448	5.66007	Up
989	K07290	ko:K07290	yhjG; AsmA family protein	50.5428	0.0014919	5.65943	Up
315	K02200	ko:K02200	ccmH; cytochrome c-type biogenesis protein CcmH	50.5335	0.00725148	5.65917	Up
1354	K11250	ko:K11250	leuE; leucine efflux protein	50.5263	0.00232317	5.65896	Up
1328	K10984	ko:K10984	agaB; galactosamine PTS system EIIB component [EC:2.7.1.-]	50.5162	0.00766395	5.65867	Up
1175	K09020	ko:K09020	rutB; ureidoacrylate peracid hydrolase [EC:3.5.1.110]	50.4916	0.00694732	5.65797	Up
165	K01146	ko:K01146	xni; protein Xni	50.4539	0.00308087	5.65689	Up
1005	K07343	ko:K07343	tfoX; DNA transformation protein and related proteins	50.4333	0.0041077	5.65631	Up
1268	K09979	ko:K09979	K09979; uncharacterized protein	50.4049	0.00340781	5.65549	Up
1192	K09473	ko:K09473	puuD; gamma-glutamyl-gamma-aminobutyrate hydrolase [EC:3.5.1.94]	50.402	0.00187005	5.65541	Up
1494	K13638	ko:K13638	zntR; MerR family transcriptional regulator, Zn(II)-responsive regulator of zntA	50.3847	0.00447834	5.65491	Up
391	K02526	ko:K02526	kdgT; 2-keto-3-deoxygluconate permease	50.3753	0.00340781	5.65465	Up
612	K03720	ko:K03720	trpR; TrpR family transcriptional regulator, trp operon repressor	50.3564	0.0022774	5.6541	Up
1061	K07686	ko:K07686	uhpA; two-component system, NarL family, uhpT operon response regulator UhpA	50.2899	0.0041077	5.6522	Up
1715	K19709	ko:K19709	ydiF; acetate CoA-transferase [EC:2.8.3.8]	50.2733	0.00477959	5.65172	Up
1718	K19776	ko:K19776	dgoR; GntR family transcriptional regulator, galactonate operon transcriptional repressor	50.2722	0.00537366	5.65169	Up
1734	K20881	ko:K20881	yrfG; 5'-nucleotidase [EC:3.1.3.5]	50.2653	0.00156365	5.65149	Up
1467	K12963	ko:K12963	arnF; undecaprenyl phosphate-alpha-L-ara4N flippase subunit ArnF	50.2088	0.0106905	5.64987	Up
1082	K07746	ko:K07746	parD1_3_4; antitoxin ParD1/3/4	50.1849	0.0033423	5.64918	Up
722	K04333	ko:K04333	csgD; LuxR family transcriptional regulator, csgAB operon transcriptional regulatory protein	50.1792	0.00403511	5.64902	Up
204	K01484	ko:K01484	astB; succinylarginine dihydrolase [EC:3.5.3.23]	50.1509	0.0117899	5.6482	Up
1065	K07700	ko:K07700	dpiB, citA; two-component system, CitB family, cit operon sensor histidine kinase CitA [EC:2.7.13.3]	50.1426	0.00243211	5.64797	Up
1106	K08154	ko:K08154	emrD; MFS transporter, DHA1 family, 2-module integral membrane pump EmrD	50.0707	0.0014919	5.64589	Up
627	K03760	ko:K03760	eptA, pmrC; lipid A ethanolaminephosphotransferase [EC:2.7.8.43]	50.0091	0.00191102	5.64412	Up
238	K01716	ko:K01716	fabA; 3-hydroxyacyl-[acyl-carrier protein] dehydratase / trans-2-decenoyl-[acyl-carrier protein] isomerase [EC:4.2.1.59 5.3.3.14]	50.0081	0.000141746	5.64409	Up
1447	K12372	ko:K12372	dppF; dipeptide transport system ATP-binding protein	49.9933	0.00590846	5.64366	Up
792	K05796	ko:K05796	hydN; electron transport protein HydN	49.973	0.00245585	5.64308	Up
1053	K07664	ko:K07664	baeR, smeR; two-component system, OmpR family, response regulator BaeR	49.8746	0.00590846	5.64023	Up
1007	K07348	ko:K07348	fimF; minor fimbrial subunit	49.8106	0.00372037	5.63838	Up
128	K00885	ko:K00885	nanK; N-acylmannosamine kinase [EC:2.7.1.60]	49.8093	0.00725148	5.63834	Up
62	K00363	ko:K00363	nirD; nitrite reductase (NADH) small subunit [EC:1.7.1.15]	49.8052	0.00171639	5.63822	Up
298	K02100	ko:K02100	araE; MFS transporter, SP family, arabinose:H+ symporter	49.7676	0.00306742	5.63714	Up
1501	K13683	ko:K13683	wcaE; putative colanic acid biosynthesis glycosyltransferase [EC:2.4.-.-]	49.7492	0.00281819	5.6366	Up
878	K06205	ko:K06205	mioC; MioC protein	49.728	0.00447834	5.63599	Up
855	K06162	ko:K06162	phnM; alpha-D-ribose 1-methylphosphonate 5-triphosphate diphosphatase [EC:3.6.1.63]	49.7005	0.00705854	5.63519	Up
1205	K09786	ko:K09786	K09786; uncharacterized protein	49.6811	0.00996803	5.63463	Up
1423	K12140	ko:K12140	hyfE; hydrogenase-4 component E [EC:1.-.-.-]	49.6645	0.00127668	5.63414	Up
5	K00065	ko:K00065	kduD; 2-dehydro-3-deoxy-D-gluconate 5-dehydrogenase [EC:1.1.1.127]	49.6102	0.000669979	5.63257	Up
399	K02552	ko:K02552	menF; menaquinone-specific isochorismate synthase [EC:5.4.4.2]	49.5816	0.00115232	5.63173	Up
1244	K09914	ko:K09914	K09914; putative lipoprotein	49.5599	0.00384448	5.6311	Up
1418	K12113	ko:K12113	ebgR; LacI family transcriptional regulator, ebg operon repressor	49.5581	0.00590846	5.63105	Up
995	K07312	ko:K07312	ynfH; Tat-targeted selenate reductase subunit YnfH	49.5439	0.00725922	5.63063	Up
1797	K22443	ko:K22443	cntA; carnitine monooxygenase subunit [EC:1.14.13.239]	49.5357	0.0014919	5.6304	Up
1014	K07356	ko:K07356	sfmH; fimbrial protein	49.5181	0.00245585	5.62988	Up
1755	K21602	ko:K21602	yiaJ; IclR family transcriptional regulator, carbohydrate utilization repressor	49.5041	0.0041077	5.62948	Up
1006	K07347	ko:K07347	fimD, fimC, mrkC, htrE, cssD; outer membrane usher protein	49.49	0.00243211	5.62906	Up
289	K02063	ko:K02063	thiP; thiamine transport system permease protein	49.4515	0.0014919	5.62794	Up
927	K07034	ko:K07034	K07034; uncharacterized protein	49.426	0.00115232	5.6272	Up
1559	K15547	ko:K15547	mdtO; multidrug resistance protein MdtO	49.417	0.00308087	5.62694	Up
1688	K19168	ko:K19168	cptA; toxin CptA	49.4117	0.0027646	5.62678	Up
1169	K09001	ko:K09001	anmK; anhydro-N-acetylmuramic acid kinase [EC:2.7.1.170]	49.4104	0.0117899	5.62674	Up
654	K03814	ko:K03814	mtgA; monofunctional glycosyltransferase [EC:2.4.1.129]	49.4098	0.00156365	5.62673	Up
451	K02846	ko:K02846	solA; N-methyl-L-tryptophan oxidase [EC:1.5.3.-]	49.3596	0.0128072	5.62526	Up
219	K01637	ko:K01637	E4.1.3.1, aceA; isocitrate lyase [EC:4.1.3.1]	49.3017	0.00191102	5.62357	Up
1436	K12288	ko:K12288	hofM; pilus assembly protein HofM	49.2939	0.00996803	5.62334	Up
404	K02565	ko:K02565	nagC; N-acetylglucosamine repressor	49.2814	0.00191102	5.62297	Up
1712	K19577	ko:K19577	ydhP; MFS transporter, DHA1 family, inner membrane transport protein	49.2729	0.00281819	5.62272	Up
1595	K16013	ko:K16013	cydD; ATP-binding cassette, subfamily C, bacterial CydD	49.2517	0.0014919	5.6221	Up
527	K03478	ko:K03478	chbG; chitin disaccharide deacetylase [EC:3.5.1.105]	49.2043	0.00232317	5.62071	Up
846	K06141	ko:K06141	tsgA; MFS transporter, TsgA protein	49.1982	0.00281819	5.62053	Up
830	K05997	ko:K05997	sufA; Fe-S cluster assembly protein SufA	49.1882	0.0058149	5.62024	Up
615	K03736	ko:K03736	eutC; ethanolamine ammonia-lyase small subunit [EC:4.3.1.7]	49.1737	9.89162e-05	5.61981	Up
519	K03446	ko:K03446	emrB; MFS transporter, DHA2 family, multidrug resistance protein	49.1608	0.00232317	5.61944	Up
784	K05779	ko:K05779	ABC.VB1X.A; putative thiamine transport system ATP-binding protein	49.1414	0.00591175	5.61887	Up
1066	K07701	ko:K07701	dcuS; two-component system, CitB family, sensor histidine kinase DcuS [EC:2.7.13.3]	49.1229	0.00281819	5.61832	Up
1570	K15585	ko:K15585	nikB, cntB; nickel transport system permease protein	49.1091	0.00243211	5.61792	Up
1616	K16326	ko:K16326	yeiL; CRP/FNR family transcriptional regulator, putaive post-exponential-phase nitrogen-starvation regulator	49.1019	0.00372037	5.61771	Up
123	K00879	ko:K00879	fucK; L-fuculokinase [EC:2.7.1.51]	49.1018	0.00115232	5.6177	Up
973	K07248	ko:K07248	aldA; lactaldehyde dehydrogenase / glycolaldehyde dehydrogenase [EC:1.2.1.22 1.2.1.21]	49.0621	0.00646229	5.61654	Up
1716	K19745	ko:K19745	acuI; acrylyl-CoA reductase (NADPH) [EC:1.3.1.-]	49.0233	0.00384448	5.6154	Up
493	K03291	ko:K03291	MFS.SET; MFS transporter, SET family, sugar efflux transporter	49.0167	0.0014919	5.6152	Up
859	K06166	ko:K06166	phnG; alpha-D-ribose 1-methylphosphonate 5-triphosphate synthase subunit PhnG [EC:2.7.8.37]	49.0121	0.00209262	5.61507	Up
705	K04044	ko:K04044	hscA; molecular chaperone HscA	49.0112	0.00384448	5.61504	Up
198	K01466	ko:K01466	allB; allantoinase [EC:3.5.2.5]	48.9757	0.00191102	5.61399	Up	(S)-allantoin + H2O = allantoate [RN:R02425]
1281	K10012	ko:K10012	arnC, pmrF; undecaprenyl-phosphate 4-deoxy-4-formamido-L-arabinose transferase [EC:2.4.2.53]	48.9026	0.00190899	5.61184	Up
1103	K08092	ko:K08092	dlgD; 3-dehydro-L-gulonate 2-dehydrogenase [EC:1.1.1.130]	48.8983	0.00281819	5.61171	Up
1369	K11685	ko:K11685	stpA; DNA-binding protein StpA	48.8498	0.0042134	5.61028	Up
660	K03825	ko:K03825	aaaT; L-phenylalanine/L-methionine N-acetyltransferase [EC:2.3.1.53 2.3.1.-]	48.8259	0.00447834	5.60957	Up
709	K04063	ko:K04063	osmC, ohr; lipoyl-dependent peroxiredoxin [EC:1.11.1.28]	48.8005	0.00485165	5.60882	Up
1834	K23546	ko:K23546	yphD; sugar transport system permease protein	48.7446	0.00191102	5.60717	Up
831	K06006	ko:K06006	cpxP, spy; periplasmic protein CpxP/Spy	48.7345	0.00447834	5.60687	Up
556	K03583	ko:K03583	recC; exodeoxyribonuclease V gamma subunit [EC:3.1.11.5]	48.7168	0.00159096	5.60635	Up
1464	K12957	ko:K12957	ahr; alcohol/geraniol dehydrogenase (NADP+) [EC:1.1.1.2 1.1.1.183]	48.7093	0.00190899	5.60613	Up
1422	K12139	ko:K12139	hyfD; hydrogenase-4 component D [EC:1.-.-.-]	48.7073	0.00591175	5.60607	Up
26	K00138	ko:K00138	aldB; aldehyde dehydrogenase [EC:1.2.1.-]	48.679	0.000884127	5.60523	Up
600	K03672	ko:K03672	trxC; thioredoxin 2 [EC:1.8.1.8]	48.671	0.00447834	5.60499	Up
415	K02611	ko:K02611	paaC; ring-1,2-phenylacetyl-CoA epoxidase subunit PaaC [EC:1.14.13.149]	48.6668	0.00403511	5.60486	Up
208	K01521	ko:K01521	cdh; CDP-diacylglycerol pyrophosphatase [EC:3.6.1.26]	48.6571	0.0041077	5.60458	Up
77	K00557	ko:K00557	trmA; tRNA (uracil-5-)-methyltransferase [EC:2.1.1.35]	48.651	0.00115232	5.6044	Up
381	K02495	ko:K02495	hemN, hemZ; oxygen-independent coproporphyrinogen III oxidase [EC:1.3.98.3]	48.6211	0.00115232	5.60351	Up
1816	K23187	ko:K23187	fepG; ferric enterobactin transport system permease protein	48.6086	0.00191102	5.60314	Up
1569	K15584	ko:K15584	nikA, cntA; nickel transport system substrate-binding protein	48.5862	0.00591175	5.60247	Up
897	K06879	ko:K06879	queF; 7-cyano-7-deazaguanine reductase [EC:1.7.1.13]	48.5677	0.00243211	5.60192	Up
1235	K09902	ko:K09902	K09902; uncharacterized protein	48.5615	0.00758472	5.60174	Up
1821	K23237	ko:K23237	melR; AraC family transcriptional regulator, melibiose operon regulatory protein	48.5298	0.00725148	5.6008	Up
1270	K09994	ko:K09994	phnO; (aminoalkyl)phosphonate N-acetyltransferase [EC:2.3.1.280]	48.4719	0.00725148	5.59908	Up
1036	K07589	ko:K07589	folX; D-erythro-7,8-dihydroneopterin triphosphate epimerase [EC:5.1.99.7]	48.4643	0.00372037	5.59885	Up
1144	K08317	ko:K08317	hcxA; hydroxycarboxylate dehydrogenase A [EC:1.1.1.-]	48.4424	0.00190899	5.5982	Up
734	K04691	ko:K04691	hhoB, degS; serine protease DegS [EC:3.4.21.-]	48.4286	0.00384448	5.59779	Up
720	K04085	ko:K04085	tusA, sirA; tRNA 2-thiouridine synthesizing protein A [EC:2.8.1.-]	48.4228	0.00245585	5.59761	Up
1735	K21021	ko:K21021	tpbB; diguanylate cyclase [EC:2.7.7.65]	48.3704	0.00766395	5.59605	Up
132	K00906	ko:K00906	aceK; isocitrate dehydrogenase kinase/phosphatase [EC:2.7.11.5 3.1.3.-]	48.3113	0.0014919	5.59429	Up
704	K04033	ko:K04033	eutR; AraC family transcriptional regulator, ethanolamine operon transcriptional activator	48.3077	0.00766395	5.59418	Up
329	K02363	ko:K02363	entE, dhbE, vibE, mxcE; 2,3-dihydroxybenzoate-AMP ligase [EC:6.3.2.14 2.7.7.58]	48.3011	0.00477959	5.59398	Up
269	K01974	ko:K01974	RTCA, rtcA; RNA 3'-terminal phosphate cyclase (ATP) [EC:6.5.1.4]	48.246	0.00306742	5.59234	Up
1030	K07479	ko:K07479	yrdD; putative DNA topoisomerase	48.2387	0.0022774	5.59212	Up
408	K02572	ko:K02572	napF; ferredoxin-type protein NapF	48.195	0.00190899	5.59081	Up
1271	K09996	ko:K09996	artJ; arginine transport system substrate-binding protein	48.1374	0.00185695	5.58908	Up
908	K06915	ko:K06915	K06915; uncharacterized protein	48.1263	0.00037323	5.58875	Up
98	K00681	ko:K00681	ggt; gamma-glutamyltranspeptidase / glutathione hydrolase [EC:2.3.2.2 3.4.19.13]	48.1224	0.00477959	5.58864	Up
383	K02498	ko:K02498	hemY; HemY protein	48.0476	0.00477959	5.58639	Up
1420	K12137	ko:K12137	hyfB; hydrogenase-4 component B [EC:1.-.-.-]	48.0094	0.00306742	5.58525	Up
1243	K09913	ko:K09913	ppnP; purine/pyrimidine-nucleoside phosphorylase [EC:2.4.2.1 2.4.2.2]	48.0078	0.00334532	5.5852	Up
1070	K07709	ko:K07709	zraS, hydH; two-component system, NtrC family, sensor histidine kinase HydH [EC:2.7.13.3]	47.9774	0.00372037	5.58428	Up
773	K05596	ko:K05596	iciA; LysR family transcriptional regulator, chromosome initiation inhibitor	47.9605	0.00372037	5.58377	Up
236	K01706	ko:K01706	gudD; glucarate dehydratase [EC:4.2.1.40]	47.9509	0.00156365	5.58349	Up
1732	K20862	ko:K20862	yigB; FMN hydrolase / 5-amino-6-(5-phospho-D-ribitylamino)uracil phosphatase [EC:3.1.3.102 3.1.3.104]	47.9356	0.00590846	5.58303	Up
428	K02742	ko:K02742	sprT; SprT protein	47.9065	0.00910937	5.58215	Up
1745	K21394	ko:K21394	yiaM; TRAP-type transport system small permease protein	47.9014	0.00694732	5.582	Up
210	K01529	ko:K01529	yjjX; inosine/xanthosine triphosphatase [EC:3.6.1.73]	47.7967	0.00384448	5.57884	Up
46	K00322	ko:K00322	sthA, udhA; NAD(P) transhydrogenase [EC:1.6.1.1]	47.7674	0.0041077	5.57796	Up
1392	K11921	ko:K11921	cynR; LysR family transcriptional regulator, cyn operon transcriptional activator	47.7272	0.00635846	5.57674	Up
65	K00374	ko:K00374	narI, narV; nitrate reductase gamma subunit [EC:1.7.5.1 1.7.99.-]	47.7145	0.00477959	5.57635	Up
471	K03119	ko:K03119	tauD; taurine dioxygenase [EC:1.14.11.17]	47.7109	0.00591175	5.57625	Up
1426	K12144	ko:K12144	hyfI; hydrogenase-4 component I [EC:1.-.-.-]	47.6799	0.00840126	5.57531	Up
1759	K21695	ko:K21695	aaeX; protein AaeX	47.6777	0.00201822	5.57524	Up
1661	K18839	ko:K18839	ghoT; toxin GhoT	47.6748	0.0033423	5.57516	Up
717	K04081	ko:K04081	ibpB; molecular chaperone IbpB	47.6668	0.0041077	5.57491	Up
913	K06940	ko:K06940	K06940; uncharacterized protein	47.651	0.0027646	5.57443	Up
703	K04032	ko:K04032	eutT; ethanolamine utilization cobalamin adenosyltransferase [EC:2.5.1.17]	47.619	0.00910937	5.57346	Up
1493	K13637	ko:K13637	uxuR; GntR family transcriptional regulator, uxu operon transcriptional repressor	47.5833	0.00191102	5.57238	Up
756	K05396	ko:K05396	dcyD; D-cysteine desulfhydrase [EC:4.4.1.15]	47.5493	0.00642758	5.57135	Up
874	K06197	ko:K06197	chaB; cation transport regulator	47.5276	0.00699157	5.57069	Up
1760	K21698	ko:K21698	aaeR; LysR family transcriptional regulator, transcriptional activator for aaeXAB operon	47.4624	0.00384448	5.56871	Up
267	K01935	ko:K01935	bioD; dethiobiotin synthetase [EC:6.3.3.3]	47.4152	9.89162e-05	5.56728	Up
377	K02484	ko:K02484	K02484; two-component system, OmpR family, sensor kinase [EC:2.7.13.3]	47.3905	0.00191102	5.56653	Up
1769	K21948	ko:K21948	otnK; 3-dehydrotetronate 4-kinase [EC:2.7.1.217]	47.379	0.00232317	5.56618	Up
1384	K11747	ko:K11747	kefB; glutathione-regulated potassium-efflux system protein KefB	47.3761	0.00384448	5.56609	Up
683	K03974	ko:K03974	pspF; psp operon transcriptional activator	47.3662	0.0106905	5.56579	Up
1639	K18140	ko:K18140	envR, acrS; TetR/AcrR family transcriptional regulator, acrEF/envCD operon repressor	47.3485	0.00770372	5.56525	Up
1163	K08984	ko:K08984	yjdF; putative membrane protein	47.3321	0.00705854	5.56475	Up
94	K00658	ko:K00658	DLST, sucB; 2-oxoglutarate dehydrogenase E2 component (dihydrolipoamide succinyltransferase) [EC:2.3.1.61]	47.2991	0.00127668	5.56374	Up
626	K03759	ko:K03759	adiC; arginine:agmatine antiporter	47.2246	0.00243211	5.56147	Up
1446	K12371	ko:K12371	dppD; dipeptide transport system ATP-binding protein	47.2229	0.00384448	5.56142	Up
955	K07147	ko:K07147	msrP; methionine sulfoxide reductase catalytic subunit [EC:1.8.-.-]	47.2142	0.00243211	5.56115	Up
836	K06074	ko:K06074	btuD; vitamin B12 transport system ATP-binding protein [EC:7.6.2.8]	47.2116	0.00372037	5.56107	Up
673	K03919	ko:K03919	alkB; DNA oxidative demethylase [EC:1.14.11.33]	47.194	0.0139013	5.56053	Up
948	K07122	ko:K07122	mlaB; phospholipid transport system transporter-binding protein	47.1638	0.00705854	5.55961	Up
802	K05812	ko:K05812	yfiP; DTW domain-containing protein	47.1629	0.00243211	5.55958	Up
120	K00855	ko:K00855	PRK, prkB; phosphoribulokinase [EC:2.7.1.19]	47.1535	0.0041077	5.55929	Up
351	K02409	ko:K02409	fliF; flagellar M-ring protein FliF	47.1402	0.00306742	5.55889	Up
1176	K09021	ko:K09021	rutC; aminoacrylate peracid reductase	47.1027	0.0086469	5.55774	Up
1048	K07647	ko:K07647	torS; two-component system, OmpR family, sensor histidine kinase TorS [EC:2.7.13.3]	47.1024	0.00232317	5.55773	Up
957	K07150	ko:K07150	K07150; uncharacterized protein	47.1023	0.00191102	5.55773	Up
685	K03981	ko:K03981	dsbC; thiol:disulfide interchange protein DsbC [EC:5.3.4.1]	47.0969	0.00232317	5.55756	Up
604	K03676	ko:K03676	grxC, GLRX, GLRX2; glutaredoxin 3	47.0556	0.00758472	5.55629	Up
741	K04761	ko:K04761	oxyR; LysR family transcriptional regulator, hydrogen peroxide-inducible genes activator	47.0466	0.000936229	5.55602	Up
380	K02494	ko:K02494	lolB; outer membrane lipoprotein LolB	47.0291	0.00245585	5.55548	Up
947	K07121	ko:K07121	K07121; uncharacterized protein	47.0017	0.0041077	5.55464	Up
733	K04653	ko:K04653	hypC; hydrogenase expression/formation protein HypC	46.9877	0.000669979	5.55421	Up
766	K05539	ko:K05539	dusA; tRNA-dihydrouridine synthase A [EC:1.-.-.-]	46.9587	0.00384448	5.55332	Up
1733	K20866	ko:K20866	yihX; glucose-1-phosphatase [EC:3.1.3.10]	46.9497	0.00447834	5.55304	Up
629	K03764	ko:K03764	metJ; MetJ family transcriptional regulator, methionine regulon repressor	46.9487	0.00531359	5.55301	Up
425	K02682	ko:K02682	ppdD; prepilin peptidase dependent protein D	46.9462	0.00450447	5.55294	Up
1324	K10972	ko:K10972	allS; LysR family transcriptional regulator, transcriptional activator of the allD operon	46.9343	0.00447834	5.55257	Up
698	K04025	ko:K04025	eutK; ethanolamine utilization protein EutK	46.9309	0.00493566	5.55247	Up
466	K03112	ko:K03112	damX; DamX protein	46.9297	0.00243211	5.55243	Up
822	K05887	ko:K05887	ydiB; quinate/shikimate dehydrogenase [EC:1.1.1.282]	46.9261	0.00591175	5.55232	Up
1339	K11105	ko:K11105	cvrA, nhaP2; potassium/hydrogen antiporter	46.9222	0.00766395	5.5522	Up
1145	K08319	ko:K08319	ltnD; L-threonate 2-dehydrogenase [EC:1.1.1.411]	46.9204	0.0022774	5.55214	Up
1049	K07657	ko:K07657	phoB; two-component system, OmpR family, phosphate regulon response regulator PhoB	46.9142	0.000141746	5.55195	Up
87	K00632	ko:K00632	fadA, fadI; acetyl-CoA acyltransferase [EC:2.3.1.16]	46.8421	0.00384448	5.54973	Up
325	K02302	ko:K02302	cysG; uroporphyrin-III C-methyltransferase / precorrin-2 dehydrogenase / sirohydrochlorin ferrochelatase [EC:2.1.1.107 1.3.1.76 4.99.1.4]	46.8408	0.0014919	5.54969	Up
1095	K07796	ko:K07796	cusC, silC; outer membrane protein, copper/silver efflux system	46.8406	0.00340781	5.54969	Up
512	K03417	ko:K03417	prpB; methylisocitrate lyase [EC:4.1.3.30]	46.8105	0.00590846	5.54876	Up
460	K03071	ko:K03071	secB; preprotein translocase subunit SecB	46.7951	0.00115232	5.54829	Up
964	K07229	ko:K07229	yqjH; ferric-chelate reductase (NADPH) [EC:1.16.1.9]	46.7114	0.00191102	5.5457	Up
879	K06206	ko:K06206	sfsA; sugar fermentation stimulation protein A	46.669	4.5889e-05	5.54439	Up
1445	K12370	ko:K12370	dppC; dipeptide transport system permease protein	46.6577	0.00115232	5.54404	Up
732	K04651	ko:K04651	hypA, hybF; hydrogenase nickel incorporation protein HypA/HybF	46.6492	0.000936229	5.54378	Up
1562	K15550	ko:K15550	mdtP; outer membrane protein, multidrug efflux system	46.6326	0.00243211	5.54327	Up
886	K06281	ko:K06281	hyaB, hybC; hydrogenase large subunit [EC:1.12.99.6]	46.6325	0.000884127	5.54326	Up
688	K04015	ko:K04015	nrfD; protein NrfD	46.6151	0.000141746	5.54273	Up
811	K05835	ko:K05835	rhtC; threonine efflux protein	46.6122	0.00191102	5.54263	Up
909	K06916	ko:K06916	zapE; cell division protein ZapE	46.5893	0.00340781	5.54193	Up
226	K01666	ko:K01666	mhpE; 4-hydroxy 2-oxovalerate aldolase [EC:4.1.3.39]	46.5771	0.00910937	5.54155	Up
586	K03638	ko:K03638	moaB; molybdopterin adenylyltransferase [EC:2.7.7.75]	46.5512	0.00901892	5.54075	Up
1640	K18141	ko:K18141	acrE; membrane fusion protein, multidrug efflux system	46.4997	0.00493566	5.53915	Up
364	K02438	ko:K02438	glgX; glycogen debranching enzyme [EC:3.2.1.196]	46.4993	0.00477959	5.53914	Up
614	K03732	ko:K03732	rhlB; ATP-dependent RNA helicase RhlB [EC:3.6.4.13]	46.4926	0.00477959	5.53893	Up
1341	K11107	ko:K11107	yfaE; ferredoxin	46.4601	0.000891253	5.53792	Up
1585	K15830	ko:K15830	hycE; formate hydrogenlyase subunit 5	46.3844	0.00115232	5.53557	Up
760	K05517	ko:K05517	tsx; nucleoside-specific channel-forming protein	46.3674	0.00340781	5.53504	Up
1731	K20542	ko:K20542	bcsZ; endoglucanase [EC:3.2.1.4]	46.3385	0.00705854	5.53414	Up
1374	K11735	ko:K11735	gabP; GABA permease	46.3294	0.00191102	5.53386	Up
1802	K22719	ko:K22719	envC; murein hydrolase activator	46.3153	0.00384448	5.53342	Up
350	K02408	ko:K02408	fliE; flagellar hook-basal body complex protein FliE	46.3035	0.00991771	5.53305	Up
1225	K09891	ko:K09891	K09891; uncharacterized protein	46.2322	0.00372037	5.53083	Up
1589	K15834	ko:K15834	hycH; formate hydrogenlyase maturation protein HycH	46.2299	0.00308087	5.53075	Up
958	K07153	ko:K07153	hflD; high frequency lysogenization protein	46.2175	0.00281819	5.53037	Up
1538	K14414	ko:K14414	rtcR; transcriptional regulatory protein RtcR	46.2092	0.00306742	5.53011	Up
974	K07250	ko:K07250	gabT; 4-aminobutyrate aminotransferase / (S)-3-amino-2-methylpropionate transaminase / 5-aminovalerate transaminase [EC:2.6.1.19 2.6.1.22 2.6.1.48]	46.1866	0.00477959	5.5294	Up	5-aminopentanoate + 2-oxoglutarate = 5-oxopentanoate + L-glutamate [RN:R02274]	Lysine degradation
474	K03181	ko:K03181	ubiC; chorismate--pyruvate lyase [EC:4.1.3.40]	46.1384	0.00910937	5.5279	Up
810	K05834	ko:K05834	rhtB; homoserine/homoserine lactone efflux protein	46.1303	0.00384448	5.52764	Up
331	K02380	ko:K02380	fdhE; FdhE protein	46.1221	0.00384448	5.52739	Up
786	K05781	ko:K05781	phnK; putative phosphonate transport system ATP-binding protein	46.0631	0.00590846	5.52554	Up
1045	K07643	ko:K07643	basS; two-component system, OmpR family, sensor histidine kinase BasS [EC:2.7.13.3]	46.0513	0.00384448	5.52517	Up
38	K00246	ko:K00246	frdC; fumarate reductase subunit C	45.9946	0.00372037	5.52339	Up
1304	K10557	ko:K10557	lsrD; AI-2 transport system permease protein	45.9772	0.00840126	5.52285	Up
1346	K11201	ko:K11201	frvA; fructose-like PTS system EIIA component [EC:2.7.1.-]	45.9745	0.0014919	5.52276	Up
788	K05785	ko:K05785	rfaH; transcriptional antiterminator RfaH	45.9195	0.0041077	5.52104	Up
1135	K08307	ko:K08307	mltD, dniR; membrane-bound lytic murein transglycosylase D [EC:4.2.2.-]	45.916	6.83236e-05	5.52093	Up
1618	K16345	ko:K16345	xanP; xanthine permease XanP	45.9088	0.00493566	5.5207	Up
968	K07237	ko:K07237	tusB, dsrH; tRNA 2-thiouridine synthesizing protein B	45.8975	0.00308087	5.52034	Up
1113	K08172	ko:K08172	shiA; MFS transporter, MHS family, shikimate and dehydroshikimate transport protein	45.8805	0.00493566	5.51981	Up
1440	K12299	ko:K12299	garP; MFS transporter, ACS family, probable galactarate transporter	45.8493	0.00384448	5.51883	Up
645	K03796	ko:K03796	bax; Bax protein	45.7731	0.00591175	5.51643	Up
1375	K11737	ko:K11737	cycA; D-serine/D-alanine/glycine transporter	45.7626	0.00232317	5.5161	Up
1318	K10805	ko:K10805	tesB; acyl-CoA thioesterase II [EC:3.1.2.-]	45.7385	0.00384448	5.51534	Up
672	K03855	ko:K03855	fixX; ferredoxin like protein	45.6929	0.00591175	5.5139	Up
1391	K11920	ko:K11920	envY; AraC family transcriptional regulator	45.6869	0.00281819	5.51371	Up
984	K07278	ko:K07278	tamA; translocation and assembly module TamA	45.6022	0.00306742	5.51103	Up
1047	K07645	ko:K07645	qseC; two-component system, OmpR family, sensor histidine kinase QseC [EC:2.7.13.3]	45.5898	0.0036015	5.51064	Up
1185	K09160	ko:K09160	K09160; uncharacterized protein	45.5601	0.00910937	5.5097	Up
1155	K08485	ko:K08485	ptsO, npr; phosphocarrier protein NPr	45.5537	0.00521431	5.5095	Up
1059	K07679	ko:K07679	evgS, bvgS; two-component system, NarL family, sensor histidine kinase EvgS [EC:2.7.13.3]	45.541	0.010845	5.50909	Up
199	K01467	ko:K01467	ampC; beta-lactamase class C [EC:3.5.2.6]	45.5202	0.00493566	5.50844	Up
1567	K15555	ko:K15555	ssuB; sulfonate transport system ATP-binding protein [EC:7.6.2.14]	45.5138	0.00705854	5.50823	Up
423	K02679	ko:K02679	ppdA; prepilin peptidase dependent protein A	45.5048	0.00910937	5.50795	Up
40	K00254	ko:K00254	DHODH, pyrD; dihydroorotate dehydrogenase [EC:1.3.5.2]	45.4811	0.00037323	5.50719	Up
1308	K10680	ko:K10680	nemA; N-ethylmaleimide reductase [EC:1.-.-.-]	45.4653	0.00840126	5.5067	Up
1573	K15634	ko:K15634	gpmB; 2,3-bisphosphoglycerate-dependent phosphoglycerate mutase [EC:5.4.2.11]	45.4586	0.00384448	5.50648	Up
769	K05590	ko:K05590	srmB; ATP-dependent RNA helicase SrmB [EC:3.6.4.13]	45.3913	0.000141746	5.50434	Up
476	K03184	ko:K03184	ubiF; 3-demethoxyubiquinol 3-hydroxylase [EC:1.14.99.60]	45.3657	0.00306742	5.50353	Up
1533	K14187	ko:K14187	tyrA; chorismate mutase / prephenate dehydrogenase [EC:5.4.99.5 1.3.1.12]	45.3614	0.00153063	5.50339	Up
809	K05820	ko:K05820	hcaT; MFS transporter, PPP family, 3-phenylpropionic acid transporter	45.3204	0.00384448	5.50209	Up
1648	K18531	ko:K18531	frvR; putative frv operon regulatory protein	45.2579	0.00384448	5.5001	Up
925	K07026	ko:K07026	E3.1.3.70; mannosyl-3-phosphoglycerate phosphatase [EC:3.1.3.70]	45.2351	0.0079259	5.49937	Up
196	K01460	ko:K01460	gsp; glutathionylspermidine amidase/synthetase [EC:3.5.1.78 6.3.1.8]	45.232	0.00306742	5.49927	Up
1116	K08194	ko:K08194	dgoT; MFS transporter, ACS family, D-galactonate transporter	45.2276	0.00384448	5.49913	Up
273	K02000	ko:K02000	proV; glycine betaine/proline transport system ATP-binding protein [EC:7.6.2.9]	45.1757	0.00281819	5.49747	Up
1697	K19235	ko:K19235	ybiS; L,D-transpeptidase YbiS	45.173	0.00281819	5.49739	Up
542	K03548	ko:K03548	perM; putative permease	45.1515	0.00493566	5.4967	Up
1476	K13255	ko:K13255	fhuF; ferric iron reductase protein FhuF	45.1434	0.00705854	5.49644	Up
781	K05776	ko:K05776	modF; molybdate transport system ATP-binding protein	45.1402	0.00590846	5.49634	Up
716	K04080	ko:K04080	ibpA; molecular chaperone IbpA	45.1308	0.00403511	5.49604	Up
1126	K08279	ko:K08279	caiE; carnitine operon protein CaiE	45.119	0.00308087	5.49566	Up
1086	K07771	ko:K07771	basR; two-component system, OmpR family, response regulator BasR	45.1153	0.00308087	5.49554	Up
1228	K09894	ko:K09894	K09894; uncharacterized protein	45.1126	0.00340781	5.49546	Up
731	K04568	ko:K04568	epmA, poxA; elongation factor P--(R)-beta-lysine ligase [EC:6.3.1.-]	45.1021	0.0041077	5.49512	Up
1209	K09798	ko:K09798	K09798; uncharacterized protein	45.0744	0.00384448	5.49423	Up
666	K03833	ko:K03833	selB, EEFSEC; selenocysteine-specific elongation factor	45.0664	0.00477959	5.49398	Up
1421	K12138	ko:K12138	hyfC; hydrogenase-4 component C [EC:1.-.-.-]	45.0277	0.00190899	5.49274	Up
987	K07287	ko:K07287	bamC; outer membrane protein assembly factor BamC	45.025	0.00384448	5.49266	Up
1519	K13979	ko:K13979	yahK; alcohol dehydrogenase (NADP+) [EC:1.1.1.2]	44.9493	0.0014919	5.49023	Up
1356	K11264	ko:K11264	scpB, mmcD; methylmalonyl-CoA decarboxylase [EC:4.1.1.-]	44.9301	0.00306742	5.48961	Up
1794	K22293	ko:K22293	rspR; GntR family transcriptional regulator, rspAB operon transcriptional repressor	44.9034	0.00590846	5.48875	Up
1541	K14588	ko:K14588	cueO; blue copper oxidase	44.8953	0.00590846	5.48849	Up
607	K03690	ko:K03690	ubiJ; ubiquinone biosynthesis protein UbiJ	44.8762	0.00190899	5.48788	Up
465	K03098	ko:K03098	APOD; apolipoprotein D and lipocalin family protein	44.8466	0.00115232	5.48693	Up
1234	K09901	ko:K09901	K09901; uncharacterized protein	44.8169	0.00694732	5.48597	Up
1337	K11103	ko:K11103	dctA; aerobic C4-dicarboxylate transport protein	44.8167	0.00340781	5.48596	Up
1114	K08173	ko:K08173	ydfJ; MFS transporter, MHS family, metabolite:H+ symporter	44.8026	0.00442634	5.48551	Up
152	K01082	ko:K01082	cysQ, MET22, BPNT1; 3'(2'), 5'-bisphosphate nucleotidase [EC:3.1.3.7]	44.791	0.00190899	5.48514	Up
1078	K07726	ko:K07726	K07726; putative transcriptional regulator	44.7721	0.0014033	5.48453	Up
562	K03597	ko:K03597	rseA; sigma-E factor negative regulatory protein RseA	44.7398	0.00493566	5.48349	Up
1636	K17938	ko:K17938	sbmA, bacA; peptide/bleomycin uptake transporter	44.7352	0.00840126	5.48334	Up
866	K06186	ko:K06186	bamE, smpA; outer membrane protein assembly factor BamE	44.7015	0.00171639	5.48225	Up
1072	K07712	ko:K07712	glnG, ntrC; two-component system, NtrC family, nitrogen regulation response regulator GlnG	44.6576	0.00191102	5.48083	Up
497	K03304	ko:K03304	tehA; tellurite resistance protein	44.558	0.00996803	5.47761	Up
1022	K07400	ko:K07400	nfuA; Fe/S biogenesis protein NfuA	44.5238	0.000141746	5.4765	Up
676	K03926	ko:K03926	cutA; periplasmic divalent cation tolerance protein	44.5158	0.00245585	5.47625	Up
12	K00101	ko:K00101	lldD; L-lactate dehydrogenase (cytochrome) [EC:1.1.2.3]	44.5133	0.00384448	5.47617	Up
750	K04844	ko:K04844	ycjT; hypothetical glycosyl hydrolase [EC:3.2.1.-]	44.451	0.0170263	5.47414	Up
1248	K09918	ko:K09918	K09918; uncharacterized protein	44.4507	0.0106905	5.47414	Up
7	K00073	ko:K00073	allD; ureidoglycolate dehydrogenase (NAD+) [EC:1.1.1.350]	44.4506	0.00340781	5.47413	Up
1531	K14065	ko:K14065	uspD; universal stress protein D	44.4095	0.0022774	5.4728	Up
1051	K07662	ko:K07662	cpxR; two-component system, OmpR family, response regulator CpxR	44.4025	0.00254317	5.47257	Up
10	K00094	ko:K00094	E1.1.1.251, gatD; galactitol-1-phosphate 5-dehydrogenase [EC:1.1.1.251]	44.3024	0.00493566	5.46931	Up
725	K04336	ko:K04336	csgC; curli production protein	44.2987	0.00624415	5.46919	Up
1609	K16263	ko:K16263	yjeH; amino acid efflux transporter	44.2972	0.0014919	5.46914	Up
1535	K14347	ko:K14347	SLC10A7, P7; solute carrier family 10 (sodium/bile acid cotransporter), member 7	44.2742	0.00075829	5.46839	Up
1762	K21741	ko:K21741	rclC; reactive chlorine resistance protein C	44.2711	0.00451047	5.46829	Up
1682	K19156	ko:K19156	prlF, sohA; antitoxin PrlF	44.2326	0.00834051	5.46704	Up
1628	K16868	ko:K16868	tehB; tellurite methyltransferase [EC:2.1.1.265]	44.2284	0.00506733	5.4669	Up
690	K04017	ko:K04017	nrfF; formate-dependent nitrite reductase complex subunit NrfF	44.2126	0.00232317	5.46639	Up
1746	K21395	ko:K21395	yiaO; TRAP-type transport system periplasmic protein	44.2098	0.00885147	5.46629	Up
791	K05790	ko:K05790	wzzE; lipopolysaccharide biosynthesis protein WzzE	44.1873	0.00115232	5.46556	Up
1223	K09889	ko:K09889	yjgA; ribosome-associated protein	44.1554	0.00251021	5.46452	Up
1401	K11933	ko:K11933	hcr; NADH oxidoreductase Hcr [EC:1.-.-.-]	44.1203	0.00477959	5.46337	Up
1478	K13283	ko:K13283	fieF; ferrous-iron efflux pump FieF	44.1159	0.000884127	5.46323	Up
320	K02255	ko:K02255	ftnB; ferritin-like protein 2	44.1091	0.00493566	5.46301	Up
1153	K08350	ko:K08350	fdnI; formate dehydrogenase-N, gamma subunit	44.1025	0.00642758	5.46279	Up
1545	K14744	ko:K14744	rzpD; prophage endopeptidase [EC:3.4.-.-]	44.0632	0.0235621	5.4615	Up
1282	K10014	ko:K10014	hisJ; histidine transport system substrate-binding protein	44.0131	0.00447834	5.45986	Up
370	K02467	ko:K02467	gutQ; arabinose 5-phosphate isomerase [EC:5.3.1.13]	43.9812	0.00281819	5.45881	Up
998	K07319	ko:K07319	yhdJ; adenine-specific DNA-methyltransferase [EC:2.1.1.72]	43.9786	0.00191102	5.45873	Up
1622	K16693	ko:K16693	wzxE; enterobacterial common antigen flippase	43.9645	0.00306742	5.45827	Up
1747	K21430	ko:K21430	yliI; aldose sugar dehydrogenase [EC:1.1.5.-]	43.9372	0.00477959	5.45737	Up
1042	K07640	ko:K07640	cpxA; two-component system, OmpR family, sensor histidine kinase CpxA [EC:2.7.13.3]	43.9217	0.00590846	5.45686	Up
229	K01671	ko:K01671	yihT; sulfofructosephosphate aldolase [EC:4.1.2.57]	43.8788	0.0448393	5.45545	Up
849	K06144	ko:K06144	uspB; universal stress protein B	43.8502	0.00766395	5.45451	Up
1828	K23256	ko:K23256	curA; NADPH-dependent curcumin reductase [EC:1.3.1.-]	43.8476	0.0041077	5.45443	Up
225	K01665	ko:K01665	pabB; para-aminobenzoate synthetase component I [EC:2.6.1.85]	43.8107	0.00037323	5.45321	Up
343	K02397	ko:K02397	flgL; flagellar hook-associated protein 3 FlgL	43.8101	0.00537366	5.45319	Up
1162	K08970	ko:K08970	rcnA; nickel/cobalt transporter (NicO) family protein	43.8085	0.010845	5.45314	Up
260	K01894	ko:K01894	gluQ; glutamyl-Q tRNA(Asp) synthetase [EC:6.1.1.-]	43.8043	0.00075829	5.453	Up
148	K01058	ko:K01058	pldA; phospholipase A1/A2 [EC:3.1.1.32 3.1.1.4]	43.7776	0.00493566	5.45212	Up
1134	K08305	ko:K08305	mltB; membrane-bound lytic murein transglycosylase B [EC:4.2.2.-]	43.7441	0.00384448	5.45102	Up
547	K03560	ko:K03560	tolR; biopolymer transport protein TolR	43.7425	0.00037323	5.45096	Up
1385	K11748	ko:K11748	kefG; glutathione-regulated potassium-efflux system ancillary protein KefG	43.6936	0.00493566	5.44935	Up
1373	K11734	ko:K11734	aroP; aromatic amino acid transport protein AroP	43.6387	0.00281819	5.44753	Up
303	K02168	ko:K02168	betT, betS; choline/glycine/proline betaine transport protein	43.6041	0.00885147	5.44639	Up
1727	K19810	ko:K19810	epmB; L-lysine 2,3-aminomutase [EC:5.4.3.-]	43.5893	0.00243211	5.4459	Up
1219	K09824	ko:K09824	virK; uncharacterized protein	43.5892	0.00460356	5.4459	Up
1091	K07784	ko:K07784	uhpT; MFS transporter, OPA family, hexose phosphate transport protein UhpT	43.5459	0.0041077	5.44446	Up
1443	K12368	ko:K12368	dppA; dipeptide transport system substrate-binding protein	43.5261	0.00306742	5.44381	Up
858	K06165	ko:K06165	phnH; alpha-D-ribose 1-methylphosphonate 5-triphosphate synthase subunit PhnH [EC:2.7.8.37]	43.5019	0.00232317	5.44301	Up
755	K05368	ko:K05368	fre, ubiB; NAD(P)H-flavin reductase [EC:1.5.1.41]	43.49	0.00642758	5.44261	Up
919	K06970	ko:K06970	rlmF; 23S rRNA (adenine1618-N6)-methyltransferase [EC:2.1.1.181]	43.3927	0.0127487	5.43938	Up
1658	K18828	ko:K18828	mvpA, vapC; tRNA(fMet)-specific endonuclease VapC [EC:3.1.-.-]	43.3592	0.00705854	5.43827	Up
918	K06968	ko:K06968	rlmM; 23S rRNA (cytidine2498-2'-O)-methyltransferase [EC:2.1.1.186]	43.3566	0.00477959	5.43818	Up
663	K03828	ko:K03828	yjgM; putative acetyltransferase [EC:2.3.1.-]	43.3221	0.00591175	5.43703	Up
121	K00860	ko:K00860	cysC; adenylylsulfate kinase [EC:2.7.1.25]	43.3045	0.000197832	5.43645	Up
529	K03485	ko:K03485	treR; LacI family transcriptional regulator, trehalose operon repressor	43.2949	0.00591175	5.43613	Up
1544	K14742	ko:K14742	tsaB; tRNA threonylcarbamoyladenosine biosynthesis protein TsaB	43.2643	0.000503759	5.4351	Up
162	K01138	ko:K01138	K01138; uncharacterized sulfatase [EC:3.1.6.-]	43.2428	0.00725148	5.43439	Up
1142	K08315	ko:K08315	hycI; hydrogenase 3 maturation protease [EC:3.4.23.51]	43.2128	0.00447834	5.43339	Up
126	K00883	ko:K00883	dgoK; 2-dehydro-3-deoxygalactonokinase [EC:2.7.1.58]	43.2027	0.00306742	5.43305	Up
1430	K12151	ko:K12151	bhsA; multiple stress resistance protein BhsA	43.1997	0.00144129	5.43295	Up
389	K02521	ko:K02521	ilvY; LysR family transcriptional regulator, positive regulator for ilvC	43.1685	0.00191102	5.43191	Up
190	K01423	ko:K01423	bepA; beta-barrel assembly-enhancing protease [EC:3.4.-.-]	43.1465	0.00384448	5.43117	Up
1633	K17466	ko:K17466	dgaC; D-glucosaminate PTS system EIIC component	43.1417	0.0403805	5.43101	Up
601	K03673	ko:K03673	dsbA; protein dithiol oxidoreductase (disulfide-forming) [EC:1.8.4.15]	43.126	0.0117899	5.43049	Up
904	K06899	ko:K06899	ndpA; nucleoid-associated protein	43.1159	0.00591175	5.43015	Up
1646	K18479	ko:K18479	yihS; sulfoquinovose isomerase [EC:5.3.1.31]	43.0776	0.0372329	5.42887	Up
1607	K16140	ko:K16140	uidC, gusC; putative glucuronide porin	43.0729	0.00840126	5.42871	Up
1348	K11203	ko:K11203	fryC, frvB; fructose-like PTS system EIIC or EIIBC or EIIABC component	43.0567	0.00477959	5.42816	Up
491	K03289	ko:K03289	nupG; MFS transporter, NHS family, nucleoside permease	43.0432	0.00590846	5.42771	Up
1277	K10002	ko:K10002	gltK, aatM; glutamate/aspartate transport system permease protein	43.0373	0.00367553	5.42752	Up
346	K02401	ko:K02401	flhB; flagellar biosynthesis protein FlhB	43.0371	0.0027646	5.42751	Up
1666	K18850	ko:K18850	ycfD; 50S ribosomal protein L16 3-hydroxylase [EC:1.14.11.47]	43.0114	0.00758472	5.42665	Up
1749	K21470	ko:K21470	ycbB; L,D-transpeptidase YcbB	43.0043	0.00191102	5.42641	Up
1563	K15551	ko:K15551	tauA; taurine transport system substrate-binding protein	42.9768	0.00493566	5.42549	Up
907	K06911	ko:K06911	PIR; quercetin 2,3-dioxygenase [EC:1.13.11.24]	42.9759	0.000274314	5.42545	Up
1054	K07665	ko:K07665	cusR, copR, silR; two-component system, OmpR family, copper resistance phosphate regulon response regulator CusR	42.9291	0.00590846	5.42389	Up
453	K02852	ko:K02852	wecG, rffM; UDP-N-acetyl-D-mannosaminouronate:lipid I N-acetyl-D-mannosaminouronosyltransferase [EC:2.4.1.180]	42.9136	0.00705854	5.42336	Up
1434	K12265	ko:K12265	norW; nitric oxide reductase FlRd-NAD(+) reductase [EC:1.18.1.-]	42.8898	0.00705854	5.42256	Up
76	K00556	ko:K00556	trmH; tRNA (guanosine-2'-O-)-methyltransferase [EC:2.1.1.34]	42.8501	0.00840126	5.42123	Up
1081	K07740	ko:K07740	rsd; regulator of sigma D	42.8424	0.00477959	5.42097	Up
1379	K11742	ko:K11742	mdtI; spermidine export protein MdtI	42.8334	0.00506733	5.42066	Up
163	K01139	ko:K01139	spoT; GTP diphosphokinase / guanosine-3',5'-bis(diphosphate) 3'-diphosphatase [EC:2.7.6.5 3.1.7.2]	42.8301	0.00384448	5.42055	Up
1427	K12147	ko:K12147	msyB; acidic protein MsyB	42.7367	0.0106905	5.4174	Up
1400	K11932	ko:K11932	uspG; universal stress protein G	42.7327	0.00758472	5.41727	Up
131	K00901	ko:K00901	dgkA, DGK; diacylglycerol kinase (ATP) [EC:2.7.1.107]	42.6352	0.000669979	5.41397	Up
518	K03445	ko:K03445	nepI; MFS transporter, DHA1 family, purine ribonucleoside efflux pump	42.62	0.00353434	5.41346	Up
649	K03807	ko:K03807	ampE; AmpE protein	42.6114	0.00447834	5.41317	Up
253	K01792	ko:K01792	E5.1.3.15; glucose-6-phosphate 1-epimerase [EC:5.1.3.15]	42.5469	9.89162e-05	5.41098	Up
487	K03273	ko:K03273	gmhB; D-glycero-D-manno-heptose 1,7-bisphosphate phosphatase [EC:3.1.3.82 3.1.3.83]	42.5322	0.00171639	5.41048	Up
1076	K07722	ko:K07722	nikR; CopG family transcriptional regulator, nickel-responsive regulator	42.4426	0.000274314	5.40744	Up
184	K01256	ko:K01256	pepN; aminopeptidase N [EC:3.4.11.2]	42.4328	0.00174873	5.40711	Up
739	K04755	ko:K04755	fdx; ferredoxin, 2Fe-2S	42.4149	6.83236e-05	5.4065	Up
662	K03827	ko:K03827	yjaB; putative acetyltransferase [EC:2.3.1.-]	42.3694	0.00477959	5.40495	Up
333	K02386	ko:K02386	flgA; flagella basal body P-ring formation protein FlgA	42.3456	0.0176203	5.40414	Up
671	K03840	ko:K03840	fldB; flavodoxin II	42.3326	0.00251021	5.4037	Up
1804	K22900	ko:K22900	TRMO, trmO; tRNA (adenine37-N6)-methyltransferase [EC:2.1.1.-]	42.3041	0.000141746	5.40273	Up
1350	K11208	ko:K11208	yncG; GST-like protein	42.2786	0.0327519	5.40186	Up
241	K01725	ko:K01725	cynS; cyanate lyase [EC:4.2.1.104]	42.2328	0.00477959	5.40029	Up
366	K02441	ko:K02441	glpG; GlpG protein	42.1803	0.00591175	5.3985	Up
307	K02182	ko:K02182	caiC; carnitine-CoA ligase [EC:6.2.1.48]	42.1534	0.00306742	5.39758	Up
396	K02549	ko:K02549	menC; O-succinylbenzoate synthase [EC:4.2.1.113]	42.1117	0.00037323	5.39615	Up
746	K04772	ko:K04772	degQ, hhoA; serine protease DegQ [EC:3.4.21.-]	42.0938	0.00306742	5.39554	Up
1229	K09895	ko:K09895	K09895; uncharacterized protein	42.0502	0.00308087	5.39404	Up
1625	K16704	ko:K16704	rffC, wecD; dTDP-4-amino-4,6-dideoxy-D-galactose acyltransferase [EC:2.3.1.210]	42.015	0.00590846	5.39283	Up
212	K01608	ko:K01608	gcl; tartronate-semialdehyde synthase [EC:4.1.1.47]	41.9622	0.00306742	5.39102	Up
127	K00884	ko:K00884	NAGK, nagK; N-acetylglucosamine kinase [EC:2.7.1.59]	41.9336	0.000274314	5.39003	Up
305	K02170	ko:K02170	bioH; pimeloyl-[acyl-carrier protein] methyl ester esterase [EC:3.1.1.85]	41.905	0.00996803	5.38905	Up
1111	K08163	ko:K08163	mdtL; MFS transporter, DHA1 family, multidrug resistance protein	41.8873	0.00477959	5.38844	Up
1776	K21973	ko:K21973	bluF; blue light- and temperature-responsive anti-repressor	41.8292	0.00885147	5.38644	Up
1180	K09125	ko:K09125	yhhQ; queuosine precursor transporter	41.82	0.00191102	5.38612	Up
1017	K07387	ko:K07387	K07387; metalloprotease [EC:3.4.24.-]	41.7587	0.000274314	5.384	Up
844	K06133	ko:K06133	LYS5, acpT; 4'-phosphopantetheinyl transferase [EC:2.7.8.-]	41.758	0.00493566	5.38398	Up
1417	K12112	ko:K12112	ebgC; evolved beta-galactosidase subunit beta	41.7356	0.00372037	5.38321	Up
699	K04026	ko:K04026	eutL; ethanolamine utilization protein EutL	41.7263	0.00103904	5.38288	Up
1675	K18979	ko:K18979	queG; epoxyqueuosine reductase [EC:1.17.99.6]	41.7125	0.00191102	5.38241	Up
35	K00241	ko:K00241	sdhC, frdC; succinate dehydrogenase / fumarate reductase, cytochrome b subunit	41.675	0.00243211	5.38111	Up
682	K03973	ko:K03973	pspC; phage shock protein C	41.6706	0.00447834	5.38096	Up
1100	K07810	ko:K07810	cusF; Cu(I)/Ag(I) efflux system periplasmic protein CusF	41.6397	0.0143375	5.37989	Up
1090	K07783	ko:K07783	uhpC; MFS transporter, OPA family, sugar phosphate sensor protein UhpC	41.628	0.000884127	5.37948	Up
1195	K09477	ko:K09477	citT; citrate:succinate antiporter	41.6119	0.00591175	5.37893	Up
1583	K15828	ko:K15828	hycC; formate hydrogenlyase subunit 3	41.6081	0.00725148	5.37879	Up
472	K03148	ko:K03148	thiF; sulfur carrier protein ThiS adenylyltransferase [EC:2.7.7.73]	41.592	0.00308087	5.37823	Up
1801	K22650	ko:K22650	bglJ; luxR family transcriptional regulator, regulator of transport and utilization of aryl beta-glucosides	41.5919	0.00447834	5.37823	Up
757	K05499	ko:K05499	cytR; LacI family transcriptional regulator, repressor for deo operon, udp, cdd, tsx, nupC, and nupG	41.4607	0.00705854	5.37367	Up
1744	K21393	ko:K21393	yiaN; TRAP-type transport system large permease protein	41.4529	0.0117899	5.3734	Up
1615	K16325	ko:K16325	nupX; nucleoside permease	41.4401	0.00705854	5.37296	Up
1188	K09456	ko:K09456	aidB; putative acyl-CoA dehydrogenase	41.4325	0.00306742	5.37269	Up
550	K03566	ko:K03566	gcvA; LysR family transcriptional regulator, glycine cleavage system transcriptional activator	41.3816	0.00910937	5.37092	Up
1226	K09892	ko:K09892	zapB; cell division protein ZapB	41.3745	0.00434044	5.37067	Up
382	K02496	ko:K02496	hemX; uroporphyrin-III C-methyltransferase [EC:2.1.1.107]	41.3022	0.0389075	5.36815	Up
1587	K15832	ko:K15832	hycG; formate hydrogenlyase subunit 7	41.2028	0.00372037	5.36467	Up
1249	K09921	ko:K09921	K09921; uncharacterized protein	41.1837	0.00191102	5.364	Up
1645	K18478	ko:K18478	yihV; sulfofructose kinase [EC:2.7.1.184]	41.1541	0.00477959	5.36296	Up
1158	K08680	ko:K08680	menH; 2-succinyl-6-hydroxy-2,4-cyclohexadiene-1-carboxylate synthase [EC:4.2.99.20]	41.0914	0.000936229	5.36076	Up
1676	K18988	ko:K18988	ampH; serine-type D-Ala-D-Ala carboxypeptidase/endopeptidase [EC:3.4.16.4 3.4.21.-]	41.0908	0.00885147	5.36074	Up
1021	K07397	ko:K07397	yhfA; putative redox protein	40.9581	0.00037323	5.35608	Up
1706	K19334	ko:K19334	tabA; biofilm protein TabA	40.9548	0.0022774	5.35596	Up
1696	K19234	ko:K19234	ynhG; L,D-transpeptidase YnhG	40.9168	0.00758472	5.35462	Up
900	K06891	ko:K06891	clpS; ATP-dependent Clp protease adaptor protein ClpS	40.8393	0.00827405	5.35189	Up
202	K01480	ko:K01480	speB; agmatinase [EC:3.5.3.11]	40.8167	0.000197832	5.35109	Up
1383	K11746	ko:K11746	kefF; glutathione-regulated potassium-efflux system ancillary protein KefF	40.7925	0.010735	5.35023	Up
1561	K15549	ko:K15549	mdtN; membrane fusion protein, multidrug efflux system	40.7788	0.00115232	5.34975	Up
1584	K15829	ko:K15829	hycD; formate hydrogenlyase subunit 4	40.7275	0.00840126	5.34793	Up
559	K03591	ko:K03591	ftsN; cell division protein FtsN	40.7084	0.00886916	5.34725	Up
1390	K11907	ko:K11907	vasG, clpV; type VI secretion system protein VasG	40.6918	0.042463	5.34667	Up
362	K02427	ko:K02427	rlmE, rrmJ, ftsJ; 23S rRNA (uridine2552-2'-O)-methyltransferase [EC:2.1.1.166]	40.6005	0.0014919	5.34343	Up
1550	K15034	ko:K15034	yaeJ; ribosome-associated protein	40.5004	0.00384448	5.33986	Up
1758	K21645	ko:K21645	hypT, qseD; LysR family transcriptional regulator, hypochlorite-specific transcription factor HypT	40.477	0.0014919	5.33903	Up
864	K06181	ko:K06181	rluE; 23S rRNA pseudouridine2457 synthase [EC:5.4.99.20]	40.4338	0.00114364	5.33749	Up
297	K02099	ko:K02099	araC; AraC family transcriptional regulator, arabinose operon regulatory protein	40.4221	0.00493566	5.33707	Up
668	K03835	ko:K03835	mtr; tryptophan-specific transport protein	40.2665	0.000669979	5.33151	Up
1811	K23123	ko:K23123	pxpB; 5-oxoprolinase (ATP-hydrolysing) subunit B [EC:3.5.2.9]	40.2315	0.00493566	5.33025	Up
1534	K14287	ko:K14287	ybdL; methionine transaminase [EC:2.6.1.88]	40.2017	0.00232317	5.32919	Up
536	K03528	ko:K03528	zipA; cell division protein ZipA	40.1391	0.00477959	5.32694	Up
367	K02444	ko:K02444	glpR; DeoR family transcriptional regulator, glycerol-3-phosphate regulon repressor	40.1257	0.000274314	5.32646	Up
1764	K21759	ko:K21759	bsdD; vanillate/4-hydroxybenzoate decarboxylase subunit D [EC:4.1.1.- 4.1.1.61]	40.1254	0.00114364	5.32645	Up
580	K03623	ko:K03623	yhcO; ribonuclease inhibitor	40.1197	0.00245585	5.32624	Up
1634	K17468	ko:K17468	dgaE; D-glucosaminate-6-phosphate ammonia-lyase [EC:4.3.1.29]	40.0992	0.0148798	5.3255	Up
832	K06020	ko:K06020	ettA; energy-dependent translational throttle protein EttA	40.0771	0.000884127	5.32471	Up
23	K00127	ko:K00127	fdoI, fdsG; formate dehydrogenase subunit gamma	39.9971	0.00885147	5.32182	Up
1260	K09969	ko:K09969	aapJ, bztA; general L-amino acid transport system substrate-binding protein	39.976	0.00591175	5.32106	Up
893	K06866	ko:K06866	grcA; autonomous glycyl radical cofactor	39.9596	0.00075829	5.32047	Up
1016	K07358	ko:K07358	fimE; type 1 fimbriae regulatory protein FimE	39.9481	0.00232317	5.32005	Up
28	K00156	ko:K00156	poxB; pyruvate dehydrogenase (quinone) [EC:1.2.5.1]	39.9012	0.000274314	5.31836	Up
1117	K08218	ko:K08218	ampG; MFS transporter, PAT family, beta-lactamase induction signal transducer AmpG	39.8938	0.000681611	5.31809	Up
566	K03604	ko:K03604	purR; LacI family transcriptional regulator, purine nucleotide synthesis repressor	39.8928	0.00447834	5.31806	Up
1632	K17464	ko:K17464	dgaA; D-glucosaminate PTS system EIIA component [EC:2.7.1.203]	39.8829	0.0172275	5.3177	Up
1647	K18530	ko:K18530	frvX; putative aminopeptidase FrvX [EC:3.4.11.-]	39.8772	0.00306742	5.31749	Up
1190	K09471	ko:K09471	puuB, ordL; gamma-glutamylputrescine oxidase [EC:1.4.3.-]	39.8642	0.000141746	5.31702	Up
867	K06188	ko:K06188	aqpZ; aquaporin Z	39.8581	0.0106905	5.3168	Up
1397	K11927	ko:K11927	rhlE; ATP-dependent RNA helicase RhlE [EC:3.6.4.13]	39.8056	0.000141746	5.3149	Up
1488	K13628	ko:K13628	iscA; iron-sulfur cluster assembly protein	39.5913	0.0014033	5.30711	Up
1626	K16710	ko:K16710	wcaK, amsJ; colanic acid/amylovoran biosynthesis protein	39.5695	0.00910937	5.30632	Up
461	K03074	ko:K03074	secF; preprotein translocase subunit SecF	39.445	0.0205832	5.30177	Up
771	K05594	ko:K05594	elaB; ElaB protein	39.4284	0.00531359	5.30116	Up
1355	K11258	ko:K11258	ilvM; acetolactate synthase II small subunit [EC:2.2.1.6]	39.4009	0.00531359	5.30016	Up
851	K06149	ko:K06149	uspA; universal stress protein A	39.3615	0.00340781	5.29871	Up
1662	K18840	ko:K18840	ghoS; antitoxin GhoS	39.3531	0.00725922	5.29841	Up
1552	K15257	ko:K15257	cmoB; tRNA (mo5U34)-methyltransferase [EC:2.1.1.-]	39.3323	9.89162e-05	5.29764	Up
232	K01684	ko:K01684	dgoD; galactonate dehydratase [EC:4.2.1.6]	39.2414	0.00590846	5.29431	Up
70	K00428	ko:K00428	E1.11.1.5; cytochrome c peroxidase [EC:1.11.1.5]	39.1987	0.00037323	5.29273	Up
1319	K10824	ko:K10824	nikE, cntF; nickel transport system ATP-binding protein [EC:7.2.2.11]	39.1972	0.00254317	5.29268	Up
944	K07113	ko:K07113	fxsA; UPF0716 protein FxsA	39.1166	0.0117899	5.28971	Up
795	K05800	ko:K05800	ybaO; Lrp/AsnC family transcriptional regulator	39.0962	0.00232317	5.28896	Up
1265	K09974	ko:K09974	K09974; uncharacterized protein	39.0768	0.00374291	5.28824	Up
206	K01497	ko:K01497	ribA, RIB1; GTP cyclohydrolase II [EC:3.5.4.25]	38.998	0.000884127	5.28533	Up
166	K01150	ko:K01150	endA; deoxyribonuclease I [EC:3.1.21.1]	38.9846	0.00384448	5.28483	Up
1359	K11472	ko:K11472	glcE; glycolate oxidase FAD binding subunit	38.955	0.00243211	5.28374	Up
1437	K12289	ko:K12289	hofN; pilus assembly protein HofN	38.9177	0.0014919	5.28236	Up
1763	K21742	ko:K21742	ttdR; LysR family transcriptional regulator, transcriptional activator for ttdABT operon	38.9172	0.00243211	5.28234	Up
1678	K19000	ko:K19000	rof; Rho-binding antiterminator	38.9045	0.00254317	5.28187	Up
829	K05995	ko:K05995	pepE; dipeptidase E [EC:3.4.13.21]	38.8905	0.0041077	5.28135	Up
1347	K11202	ko:K11202	fryB; fructose-like PTS system EIIB component [EC:2.7.1.-]	38.8493	0.000884127	5.27982	Up
1231	K09898	ko:K09898	K09898; uncharacterized protein	38.8218	0.0126322	5.2788	Up
667	K03834	ko:K03834	tyrP; tyrosine-specific transport protein	38.7929	0.0014919	5.27772	Up
887	K06282	ko:K06282	hyaA, hybO; hydrogenase small subunit [EC:1.12.99.6]	38.7096	0.00384448	5.27462	Up
658	K03820	ko:K03820	lnt; apolipoprotein N-acyltransferase [EC:2.3.1.269]	38.7033	0.00127668	5.27438	Up
567	K03605	ko:K03605	hyaD, hybD; hydrogenase maturation protease [EC:3.4.23.-]	38.6906	0.000884127	5.27391	Up
365	K02439	ko:K02439	glpE; thiosulfate sulfurtransferase [EC:2.8.1.1]	38.5761	0.00308087	5.26964	Up
729	K04564	ko:K04564	SOD2; superoxide dismutase, Fe-Mn family [EC:1.15.1.1]	38.4924	0.000141746	5.2665	Up
1198	K09712	ko:K09712	K09712; uncharacterized protein	38.4387	0.0172275	5.26449	Up
56	K00339	ko:K00339	nuoJ; NADH-quinone oxidoreductase subunit J [EC:7.1.1.2]	38.4085	6.83236e-05	5.26336	Up
543	K03554	ko:K03554	rdgC; recombination associated protein RdgC	38.4019	0.000669979	5.26311	Up
1166	K08993	ko:K08993	yhhL; putative membrane protein	38.3379	0.00334532	5.2607	Up
956	K07148	ko:K07148	K07148; uncharacterized protein	38.2469	0.000197832	5.25727	Up
17	K00113	ko:K00113	glpC; glycerol-3-phosphate dehydrogenase subunit C	38.2364	0.00243211	5.25687	Up
68	K00389	ko:K00389	yidH; putative membrane protein	38.2339	0.0041077	5.25678	Up
1539	K14415	ko:K14415	RTCB, rtcB; tRNA-splicing ligase RtcB (3'-phosphate/5'-hydroxy nucleic acid ligase) [EC:6.5.1.8]	38.197	0.00477959	5.25539	Up
375	K02477	ko:K02477	K02477; two-component system, LytTR family, response regulator	38.1652	0.00115232	5.25419	Up
752	K05275	ko:K05275	E1.1.1.65; pyridoxine 4-dehydrogenase [EC:1.1.1.65]	38.0471	0.0041077	5.24971	Up
308	K02192	ko:K02192	bfd; bacterioferritin-associated ferredoxin	38.0331	0.0125611	5.24918	Up
1297	K10544	ko:K10544	xylH; D-xylose transport system permease protein	37.9903	0.000884127	5.24756	Up
173	K01176	ko:K01176	AMY, amyA, malS; alpha-amylase [EC:3.2.1.1]	37.9789	3.05926e-05	5.24712	Up
1040	K07638	ko:K07638	envZ; two-component system, OmpR family, osmolarity sensor histidine kinase EnvZ [EC:2.7.13.3]	37.9635	0.00590846	5.24654	Up
1202	K09771	ko:K09771	TC.SMR3; small multidrug resistance family-3 protein	37.9205	0.00506733	5.24491	Up
656	K03818	ko:K03818	wcaF; putative colanic acid biosynthesis acetyltransferase WcaF [EC:2.3.1.-]	37.9165	0.00255975	5.24475	Up
251	K01782	ko:K01782	fadJ; 3-hydroxyacyl-CoA dehydrogenase / enoyl-CoA hydratase / 3-hydroxybutyryl-CoA epimerase [EC:1.1.1.35 4.2.1.17 5.1.2.3]	37.896	0.00591175	5.24397	Up
1551	K15256	ko:K15256	cmoA; tRNA (cmo5U34)-methyltransferase [EC:2.1.1.-]	37.818	0.000884127	5.241	Up
632	K03769	ko:K03769	ppiC; peptidyl-prolyl cis-trans isomerase C [EC:5.2.1.8]	37.7894	0.000488477	5.23991	Up
505	K03327	ko:K03327	TC.MATE, SLC47A, norM, mdtK, dinF; multidrug resistance protein, MATE family	37.7227	3.05926e-05	5.23736	Up
1115	K08191	ko:K08191	exuT; MFS transporter, ACS family, hexuronate transporter	37.7181	4.07902e-06	5.23718	Up
1258	K09946	ko:K09946	K09946; uncharacterized protein	37.6396	0.00151661	5.23418	Up
1236	K09904	ko:K09904	K09904; uncharacterized protein	37.6173	0.00982309	5.23333	Up
1018	K07390	ko:K07390	grxD, GLRX5; monothiol glutaredoxin	37.6059	0.00591175	5.23289	Up
1370	K11719	ko:K11719	lptC; lipopolysaccharide export system protein LptC	37.5685	0.00591175	5.23145	Up
880	K06211	ko:K06211	nadR; HTH-type transcriptional regulator, transcriptional repressor of NAD biosynthesis genes [EC:2.7.7.1 2.7.1.22]	37.5293	0.000274314	5.22995	Up
63	K00371	ko:K00371	narH, narY, nxrB; nitrate reductase / nitrite oxidoreductase, beta subunit [EC:1.7.5.1 1.7.99.-]	37.5172	0.00477959	5.22948	Up
1719	K19778	ko:K19778	hdeB; acid stress chaperone HdeB	37.4114	0.00306742	5.22541	Up
923	K07001	ko:K07001	K07001; NTE family protein	37.3509	0.000503759	5.22307	Up
1307	K10679	ko:K10679	nfnB, nfsB; nitroreductase / dihydropteridine reductase [EC:1.-.-.- 1.5.1.34]	37.2711	0.00306742	5.21999	Up
564	K03600	ko:K03600	sspB; stringent starvation protein B	37.2488	0.00590846	5.21912	Up
1026	K07459	ko:K07459	ybjD; putative ATP-dependent endonuclease of the OLD family	37.2029	2.03951e-06	5.21734	Up
554	K03576	ko:K03576	metR; LysR family transcriptional regulator, regulator for metE and metH	37.13	0.000503759	5.21451	Up
39	K00247	ko:K00247	frdD; fumarate reductase subunit D	37.109	0.0041077	5.2137	Up
150	K01069	ko:K01069	gloB, gloC, HAGH; hydroxyacylglutathione hydrolase [EC:3.1.2.6]	37.0989	1.93753e-05	5.21331	Up
450	K02843	ko:K02843	waaF, rfaF; heptosyltransferase II [EC:2.4.-.-]	37.0611	0.00591175	5.21183	Up
1566	K15554	ko:K15554	ssuC; sulfonate transport system permease protein	37.058	0.015536	5.21171	Up
912	K06929	ko:K06929	K06929; uncharacterized protein	36.9886	0.000681611	5.20901	Up
19	K00117	ko:K00117	gcd; quinoprotein glucose dehydrogenase [EC:1.1.5.2]	36.9608	0.00590846	5.20792	Up
1728	K19997	ko:K19997	gnu; GlcNAc-P-P-Und epimerase [EC:5.1.3.26]	36.9223	0.0353397	5.20642	Up
488	K03274	ko:K03274	gmhD, rfaD; ADP-L-glycero-D-manno-heptose 6-epimerase [EC:5.1.3.20]	36.8988	0.0014919	5.2055	Up
172	K01175	ko:K01175	ybfF; esterase [EC:3.1.-.-]	36.8592	0.00885147	5.20395	Up
1112	K08169	ko:K08169	yebQ; MFS transporter, DHA2 family, multidrug resistance protein	36.8455	4.5889e-05	5.20342	Up
146	K01048	ko:K01048	pldB; lysophospholipase [EC:3.1.1.5]	36.8193	0.00477959	5.20239	Up
103	K00748	ko:K00748	lpxB; lipid-A-disaccharide synthase [EC:2.4.1.182]	36.554	0.000141746	5.19196	Up
1837	K23773	ko:K23773	hdfR; LysR family transcriptional regulator, flagellar master operon regulator	36.5539	0.00705854	5.19195	Up
1199	K09760	ko:K09760	rmuC; DNA recombination protein RmuC	36.513	1.93753e-05	5.19034	Up
978	K07263	ko:K07263	pqqL; zinc protease [EC:3.4.24.-]	36.4926	0.000274314	5.18953	Up
475	K03182	ko:K03182	ubiD; 4-hydroxy-3-polyprenylbenzoate decarboxylase [EC:4.1.1.98]	36.4417	0.00384448	5.18752	Up
719	K04084	ko:K04084	dsbD, dipZ; thioredoxin:protein disulfide reductase [EC:1.8.4.16]	36.419	0.00115232	5.18662	Up
1594	K15977	ko:K15977	K15977; putative oxidoreductase	36.4061	0.000197832	5.18611	Up
522	K03472	ko:K03472	epd; D-erythrose 4-phosphate dehydrogenase [EC:1.2.1.72]	36.322	0.00840126	5.18277	Up
941	K07107	ko:K07107	ybgC; acyl-CoA thioester hydrolase [EC:3.1.2.-]	36.2822	9.83252e-05	5.18119	Up
678	K03969	ko:K03969	pspA; phage shock protein A	36.2493	0.00996803	5.17988	Up
1491	K13632	ko:K13632	marA; AraC family transcriptional regulator, mar-sox-rob regulon activator	35.8986	0.00521431	5.16585	Up
1581	K15777	ko:K15777	DOPA; 4,5-DOPA dioxygenase extradiol [EC:1.13.11.-]	35.8946	0.00372037	5.1657	Up
358	K02422	ko:K02422	fliS; flagellar secretion chaperone FliS	35.8535	0.00635846	5.16404	Up
149	K01061	ko:K01061	E3.1.1.45; carboxymethylenebutenolidase [EC:3.1.1.45]	35.8473	0.0041077	5.16379	Up
133	K00912	ko:K00912	lpxK; tetraacyldisaccharide 4'-kinase [EC:2.7.1.130]	35.7546	0.000141746	5.16006	Up
700	K04028	ko:K04028	eutN; ethanolamine utilization protein EutN	35.6671	0.000274314	5.15652	Up
224	K01664	ko:K01664	pabA; para-aminobenzoate synthetase component II [EC:2.6.1.85]	35.6282	0.00306742	5.15495	Up
1262	K09971	ko:K09971	aapM, bztC; general L-amino acid transport system permease protein	35.6263	0.00477959	5.15487	Up
1555	K15396	ko:K15396	trmJ; tRNA (cytidine32/uridine32-2'-O)-methyltransferase [EC:2.1.1.200]	35.5098	0.0139013	5.15014	Up
1371	K11720	ko:K11720	lptG; lipopolysaccharide export system permease protein	35.4929	0.000503759	5.14946	Up
1681	K19155	ko:K19155	yhaV; toxin YhaV [EC:3.1.-.-]	35.4234	0.0086712	5.14663	Up
579	K03620	ko:K03620	hyaC; Ni/Fe-hydrogenase 1 B-type cytochrome subunit	35.4214	0.00705854	5.14655	Up
1405	K11937	ko:K11937	pgaD; biofilm PGA synthesis protein PgaD	35.3141	0.0156936	5.14217	Up
839	K06077	ko:K06077	slyB; outer membrane lipoprotein SlyB	35.2151	0.00251021	5.13812	Up
1789	K22130	ko:K22130	otnC; 3-dehydro-4-phosphotetronate decarboxylase [EC:4.1.1.104]	35.1807	0.00591175	5.13671	Up
1203	K09774	ko:K09774	lptA; lipopolysaccharide export system protein LptA	35.0724	0.000884127	5.13226	Up
1206	K09791	ko:K09791	K09791; uncharacterized protein	35.037	0.0317515	5.13081	Up
1182	K09136	ko:K09136	ycaO; ribosomal protein S12 methylthiotransferase accessory factor	34.9389	0.00384448	5.12676	Up
647	K03805	ko:K03805	dsbG; thiol:disulfide interchange protein DsbG	34.8916	0.00109863	5.12481	Up
20	K00121	ko:K00121	frmA, ADH5, adhC; S-(hydroxymethyl)glutathione dehydrogenase / alcohol dehydrogenase [EC:1.1.1.284 1.1.1.1]	34.851	0.000669979	5.12313	Up
412	K02598	ko:K02598	nirC; nitrite transporter	34.8093	6.83236e-05	5.1214	Up
282	K02046	ko:K02046	cysU; sulfate/thiosulfate transport system permease protein	34.7382	0.000752264	5.11845	Up
66	K00380	ko:K00380	cysJ; sulfite reductase (NADPH) flavoprotein alpha-component [EC:1.8.1.2]	34.7315	0.000503759	5.11817	Up
441	K02784	ko:K02784	ptsH; phosphocarrier protein HPr	34.6181	0.00334532	5.11345	Up
99	K00684	ko:K00684	aat; leucyl/phenylalanyl-tRNA---protein transferase [EC:2.3.2.6]	34.5603	0.000200023	5.11104	Up
286	K02052	ko:K02052	ABC.SP.A; putative spermidine/putrescine transport system ATP-binding protein	34.4354	0.000884127	5.10582	Up
100	K00687	ko:K00687	pbp2B, penA; penicillin-binding protein 2B	34.3698	0.00451047	5.10307	Up
275	K02002	ko:K02002	proX; glycine betaine/proline transport system substrate-binding protein	34.3197	0.0127487	5.10097	Up
1263	K09972	ko:K09972	aapP, bztD; general L-amino acid transport system ATP-binding protein [EC:7.4.2.1]	34.2919	0.00434044	5.09979	Up
841	K06079	ko:K06079	cutF, nlpE; copper homeostasis protein (lipoprotein)	34.2088	4.07902e-06	5.0963	Up
1597	K16053	ko:K16053	ybdG, mscM; miniconductance mechanosensitive channel	34.2035	0.00037323	5.09607	Up
470	K03118	ko:K03118	tatC; sec-independent protein translocase protein TatC	34.1705	3.05926e-05	5.09468	Up
558	K03587	ko:K03587	ftsI; cell division protein FtsI (penicillin-binding protein 3) [EC:3.4.16.4]	34.0776	0.00115232	5.09075	Up
1149	K08323	ko:K08323	rspA, manD; mannonate dehydratase [EC:4.2.1.8]	34.0252	0.00190899	5.08853	Up
486	K03272	ko:K03272	gmhC, hldE, waaE, rfaE; D-beta-D-heptose 7-phosphate kinase / D-beta-D-heptose 1-phosphate adenosyltransferase [EC:2.7.1.167 2.7.7.70]	33.9765	0.00115232	5.08646	Up
573	K03612	ko:K03612	rnfG; Na+-translocating ferredoxin:NAD+ oxidoreductase subunit G	33.789	4.5889e-05	5.07848	Up
687	K04014	ko:K04014	nrfC; protein NrfC	33.5692	0.00384448	5.06907	Up
1444	K12369	ko:K12369	dppB; dipeptide transport system permease protein	33.5594	0.00306742	5.06865	Up
1119	K08223	ko:K08223	fsr; MFS transporter, FSR family, fosmidomycin resistance protein	33.2046	4.07902e-06	5.05331	Up
940	K07091	ko:K07091	lptF; lipopolysaccharide export system permease protein	33.1068	1.93753e-05	5.04905	Up
587	K03639	ko:K03639	moaA, CNX2; GTP 3',8-cyclase [EC:4.1.99.22]	33.0734	0.000197832	5.0476	Up
1442	K12340	ko:K12340	tolC; outer membrane protein	33.0705	6.83236e-05	5.04747	Up
1824	K23240	ko:K23240	rcnR; FrmR/RcnR family transcriptional regulator, repressor of rcnA expression	32.9467	0.00232317	5.04206	Up
402	K02558	ko:K02558	mpl; UDP-N-acetylmuramate: L-alanyl-gamma-D-glutamyl-meso-diaminopimelate ligase [EC:6.3.2.45]	32.8906	0.00037323	5.0396	Up
1565	K15553	ko:K15553	ssuA; sulfonate transport system substrate-binding protein	32.8865	0.0129529	5.03942	Up
560	K03592	ko:K03592	pmbA; PmbA protein	32.7987	0.000884127	5.03557	Up
390	K02523	ko:K02523	ispB; octaprenyl-diphosphate synthase [EC:2.5.1.90]	32.7485	9.89162e-05	5.03336	Up
218	K01631	ko:K01631	dgoA; 2-dehydro-3-deoxyphosphogalactonate aldolase [EC:4.1.2.21]	32.6735	0.0117899	5.03005	Up
582	K03633	ko:K03633	mukF; chromosome partition protein MukF	32.5681	0.000141746	5.02539	Up
1250	K09923	ko:K09923	K09923; uncharacterized protein	32.5678	0.000884127	5.02538	Up
57	K00340	ko:K00340	nuoK; NADH-quinone oxidoreductase subunit K [EC:7.1.1.2]	32.5336	0.000488477	5.02386	Up
500	K03313	ko:K03313	nhaA; Na+:H+ antiporter, NhaA family	32.5154	6.83236e-05	5.02305	Up
462	K03078	ko:K03078	ulaD, sgaH, sgbH; 3-dehydro-L-gulonate-6-phosphate decarboxylase [EC:4.1.1.85]	32.2831	0.00037323	5.01271	Up
310	K02194	ko:K02194	ccmB; heme exporter protein B	32.2642	0.000197832	5.01186	Up
884	K06222	ko:K06222	dkgB; 2,5-diketo-D-gluconate reductase B [EC:1.1.1.346]	32.1908	0.00288497	5.00858	Up
214	K01620	ko:K01620	ltaE; threonine aldolase [EC:4.1.2.48]	32.1852	1.22371e-05	5.00833	Up
796	K05801	ko:K05801	djlA; DnaJ like chaperone protein	32.1363	0.000197832	5.00613	Up
664	K03831	ko:K03831	mogA; molybdopterin adenylyltransferase [EC:2.7.7.75]	32.0466	0.00306742	5.0021	Up
1525	K14058	ko:K14058	ttcA; tRNA 2-thiocytidine biosynthesis protein TtcA	31.9873	0.000669979	4.99943	Up
790	K05787	ko:K05787	hupA; DNA-binding protein HU-alpha	31.9754	0.00450447	4.99889	Up
827	K05982	ko:K05982	E3.1.21.7, nfi; deoxyribonuclease V [EC:3.1.21.7]	31.6593	0.00901892	4.98456	Up
665	K03832	ko:K03832	tonB; periplasmic protein TonB	31.5532	7.70953e-05	4.97972	Up
840	K06078	ko:K06078	lpp; murein lipoprotein	31.5024	0.00725922	4.97739	Up
681	K03972	ko:K03972	pspE; phage shock protein E	31.476	0.0027646	4.97618	Up
873	K06195	ko:K06195	apaG; ApaG protein	31.4614	0.00075829	4.97551	Up
82	K00575	ko:K00575	cheR; chemotaxis protein methyltransferase CheR [EC:2.1.1.80]	31.1838	0.000274314	4.96273	Up
602	K03674	ko:K03674	grxA; glutaredoxin 1	31.1297	0.0191463	4.96022	Up
1080	K07735	ko:K07735	algH; putative transcriptional regulator	31.04	6.83236e-05	4.95606	Up
51	K00334	ko:K00334	nuoE; NADH-quinone oxidoreductase subunit E [EC:7.1.1.2]	31.035	4.5889e-05	4.95582	Up
1378	K11741	ko:K11741	sugE; quaternary ammonium compound-resistance protein SugE	31.0157	0.00209262	4.95493	Up
1296	K10543	ko:K10543	xylF; D-xylose transport system substrate-binding protein	30.9938	0.000274314	4.95391	Up
1652	K18691	ko:K18691	mltF; membrane-bound lytic murein transglycosylase F [EC:4.2.2.-]	30.9749	1.22371e-05	4.95303	Up
1349	K11206	ko:K11206	NIT1, ybeM; deaminated glutathione amidase [EC:3.5.1.128]	30.8221	0.000441406	4.94589	Up
1201	K09768	ko:K09768	K09768; uncharacterized protein	30.799	3.05926e-05	4.94481	Up
22	K00124	ko:K00124	fdoH, fdsB; formate dehydrogenase iron-sulfur subunit	30.6297	0.000274314	4.93686	Up
634	K03771	ko:K03771	surA; peptidyl-prolyl cis-trans isomerase SurA [EC:5.2.1.8]	30.6188	6.83236e-05	4.93635	Up
140	K00989	ko:K00989	rph; ribonuclease PH [EC:2.7.7.56]	30.4907	0.000197832	4.9303	Up
863	K06177	ko:K06177	rluA; tRNA pseudouridine32 synthase / 23S rRNA pseudouridine746 synthase [EC:5.4.99.28 5.4.99.29]	30.4756	0.00306742	4.92958	Up
642	K03787	ko:K03787	surE; 5'-nucleotidase [EC:3.1.3.5]	30.4211	0.000141746	4.927	Up
483	K03269	ko:K03269	lpxH; UDP-2,3-diacylglucosamine hydrolase [EC:3.6.1.54]	30.2119	6.83236e-05	4.91704	Up
433	K02768	ko:K02768	fruB; fructose PTS system EIIA component [EC:2.7.1.202]	30.0722	0.000669979	4.91036	Up
544	K03557	ko:K03557	fis; Fis family transcriptional regulator, factor for inversion stimulation protein	30.0709	0.000197832	4.9103	Up
1659	K18831	ko:K18831	higA; HTH-type transcriptional regulator / antitoxin HigA	30.0593	0.000274314	4.90974	Up
1813	K23163	ko:K23163	sbp; sulfate/thiosulfate transport system substrate-binding protein	29.987	0.000503759	4.90627	Up
696	K04023	ko:K04023	eutH; ethanolamine transporter	29.8841	0.00232317	4.90131	Up
489	K03281	ko:K03281	TC.CIC; chloride channel protein, CIC family	29.8543	1.22371e-05	4.89987	Up
1085	K07757	ko:K07757	ybiV; sugar-phosphatase [EC:3.1.3.23]	29.8376	0.0132048	4.89906	Up
440	K02783	ko:K02783	srlA; glucitol/sorbitol PTS system EIIC component	29.7161	0.000274314	4.89317	Up
921	K06999	ko:K06999	K06999; phospholipase/carboxylesterase	29.6922	0.00725148	4.89201	Up
318	K02231	ko:K02231	cobP, cobU; adenosylcobinamide kinase / adenosylcobinamide-phosphate guanylyltransferase [EC:2.7.1.156 2.7.7.62]	29.636	9.89162e-05	4.88928	Up
860	K06167	ko:K06167	phnP; phosphoribosyl 1,2-cyclic phosphate phosphodiesterase [EC:3.1.4.55]	29.633	0.000141746	4.88913	Up
327	K02361	ko:K02361	entC; isochorismate synthase [EC:5.4.4.2]	29.5652	3.05926e-05	4.88583	Up
517	K03442	ko:K03442	mscS; small conductance mechanosensitive channel	29.5642	0.00043008	4.88578	Up
1576	K15724	ko:K15724	erpA; iron-sulfur cluster insertion protein	29.5338	0.000914739	4.88429	Up
1601	K16089	ko:K16089	TC.FEV.OM2, cirA, cfrA, hmuR; outer membrane receptor for ferrienterochelin and colicins	29.4233	9.89162e-05	4.87889	Up
107	K00769	ko:K00769	gpt; xanthine phosphoribosyltransferase [EC:2.4.2.22]	29.3696	0.000503759	4.87625	Up
195	K01448	ko:K01448	amiABC; N-acetylmuramoyl-L-alanine amidase [EC:3.5.1.28]	29.3053	4.5889e-05	4.87309	Up
464	K03089	ko:K03089	rpoH; RNA polymerase sigma-32 factor	29.2955	0.00191102	4.87261	Up
335	K02388	ko:K02388	flgC; flagellar basal-body rod protein FlgC	29.2741	0.00115232	4.87156	Up
1365	K11531	ko:K11531	lsrR; lsr operon transcriptional repressor	29.2461	0.0148798	4.87017	Up
636	K03773	ko:K03773	fklB; FKBP-type peptidyl-prolyl cis-trans isomerase FklB [EC:5.2.1.8]	29.2246	3.05926e-05	4.86911	Up
539	K03534	ko:K03534	rhaM; L-rhamnose mutarotase [EC:5.1.3.32]	29.2027	0.000197832	4.86803	Up
114	K00823	ko:K00823	puuE; 4-aminobutyrate aminotransferase [EC:2.6.1.19]	29.1729	0.00156365	4.86656	Up
247	K01749	ko:K01749	hemC, HMBS; hydroxymethylbilane synthase [EC:2.5.1.61]	29.1076	0.00037323	4.86333	Up
606	K03684	ko:K03684	rnd; ribonuclease D [EC:3.1.13.5]	29.0681	0.0014919	4.86136	Up
1479	K13288	ko:K13288	orn, REX2, REXO2; oligoribonuclease [EC:3.1.-.-]	28.8624	0.00191102	4.85112	Up
213	K01611	ko:K01611	speD, AMD1; S-adenosylmethionine decarboxylase [EC:4.1.1.50]	28.7439	0.0014919	4.84518	Up
463	K03079	ko:K03079	ulaE, sgaU, sgbU; L-ribulose-5-phosphate 3-epimerase [EC:5.1.3.22]	28.7395	0.000141746	4.84496	Up
216	K01627	ko:K01627	kdsA; 2-dehydro-3-deoxyphosphooctonate aldolase (KDO 8-P synthase) [EC:2.5.1.55]	28.7279	1.93753e-05	4.84438	Up
1381	K11744	ko:K11744	tqsA; AI-2 transport protein TqsA	28.6843	0.00037323	4.84219	Up
1419	K12136	ko:K12136	hyfA; hydrogenase-4 component A [EC:1.-.-.-]	28.6399	0.00840126	4.83996	Up
48	K00325	ko:K00325	pntB; H+-translocating NAD(P) transhydrogenase subunit beta [EC:1.6.1.2 7.1.1.1]	28.5618	0.00191102	4.83602	Up
747	K04773	ko:K04773	sppA; protease IV [EC:3.4.21.-]	28.5103	0.000274314	4.83341	Up
357	K02420	ko:K02420	fliQ; flagellar biosynthesis protein FliQ	28.4986	0.0127487	4.83282	Up
954	K07146	ko:K07146	K07146; UPF0176 protein	28.4181	0.00115232	4.82874	Up
439	K02782	ko:K02782	srlE; glucitol/sorbitol PTS system EIIB component [EC:2.7.1.198]	28.2884	9.89162e-05	4.82214	Up
561	K03593	ko:K03593	mrp, NUBPL; ATP-binding protein involved in chromosome partitioning	28.2747	0.000141746	4.82144	Up
1690	K19222	ko:K19222	menI, DHNAT; 1,4-dihydroxy-2-naphthoyl-CoA hydrolase [EC:3.1.2.28]	28.2407	0.010267	4.81971	Up
834	K06041	ko:K06041	kdsD, kpsF; arabinose-5-phosphate isomerase [EC:5.3.1.13]	28.1749	0.000141746	4.81634	Up
1285	K10026	ko:K10026	queE; 7-carboxy-7-deazaguanine synthase [EC:4.3.99.3]	27.931	4.07902e-06	4.8038	Up
1024	K07443	ko:K07443	ybaZ; methylated-DNA-protein-cysteine methyltransferase related protein	27.8762	0.00885147	4.80096	Up
1686	K19165	ko:K19165	phd; antitoxin Phd	27.7901	0.0417844	4.7965	Up
1368	K11537	ko:K11537	xapB; MFS transporter, NHS family, xanthosine permease	27.6695	0.00109863	4.79022	Up
373	K02472	ko:K02472	wecC; UDP-N-acetyl-D-mannosaminuronic acid dehydrogenase [EC:1.1.1.336]	27.5596	6.83236e-05	4.78448	Up
742	K04762	ko:K04762	hslR; ribosome-associated heat shock protein Hsp15	27.5461	1.93753e-05	4.78378	Up
37	K00245	ko:K00245	frdB; fumarate reductase iron-sulfur subunit [EC:1.3.5.4]	27.4137	0.0014919	4.77682	Up
1322	K10914	ko:K10914	crp; CRP/FNR family transcriptional regulator, cyclic AMP receptor protein	27.4061	0.00590846	4.77642	Up
157	K01092	ko:K01092	E3.1.3.25, IMPA, suhB; myo-inositol-1(or 4)-monophosphatase [EC:3.1.3.25]	27.2916	3.05926e-05	4.77039	Up
106	K00768	ko:K00768	E2.4.2.21, cobU, cobT; nicotinate-nucleotide--dimethylbenzimidazole phosphoribosyltransferase [EC:2.4.2.21]	27.2062	1.93753e-05	4.76587	Up
316	K02217	ko:K02217	ftnA, ftn; ferritin [EC:1.16.3.2]	27.2006	0.000141746	4.76557	Up
278	K02019	ko:K02019	modE; molybdate transport system regulatory protein	27.1732	0.000503759	4.76411	Up
1230	K09897	ko:K09897	K09897; uncharacterized protein	26.8222	0.00191102	4.74536	Up
670	K03839	ko:K03839	fldA, nifF, isiB; flavodoxin I	26.7761	0.000141746	4.74288	Up
1380	K11743	ko:K11743	mdtJ; spermidine export protein MdtJ	26.5793	0.00946114	4.73223	Up
263	K01903	ko:K01903	sucC; succinyl-CoA synthetase beta subunit [EC:6.2.1.5]	26.5475	0.00037323	4.7305	Up
262	K01902	ko:K01902	sucD; succinyl-CoA synthetase alpha subunit [EC:6.2.1.5]	26.3558	0.000669979	4.72005	Up
239	K01719	ko:K01719	hemD, UROS; uroporphyrinogen-III synthase [EC:4.2.1.75]	26.232	3.05926e-05	4.71326	Up
1649	K18581	ko:K18581	ugl; unsaturated chondroitin disaccharide hydrolase [EC:3.2.1.180]	26.2217	0.00230482	4.71269	Up
11	K00097	ko:K00097	pdxA; 4-hydroxythreonine-4-phosphate dehydrogenase [EC:1.1.1.262]	26.2043	6.83236e-05	4.71173	Up
590	K03644	ko:K03644	lipA, LIAS, LIP1, LIP5; lipoyl synthase [EC:2.8.1.8]	26.045	6.83236e-05	4.70294	Up
502	K03321	ko:K03321	TC.SULP; sulfate permease, SulP family	25.7228	0.00306742	4.68498	Up
340	K02394	ko:K02394	flgI; flagellar P-ring protein FlgI	25.4759	0.0191463	4.67106	Up
197	K01464	ko:K01464	DPYS, dht, hydA; dihydropyrimidinase [EC:3.5.2.2]	25.4739	3.05926e-05	4.67095	Up
155	K01089	ko:K01089	hisB; imidazoleglycerol-phosphate dehydratase / histidinol-phosphatase [EC:4.2.1.19 3.1.3.15]	24.9492	1.93753e-05	4.64092	Up
478	K03186	ko:K03186	ubiX, bsdB, PAD1; flavin prenyltransferase [EC:2.5.1.129]	24.9383	0.000197832	4.64029	Up
624	K03756	ko:K03756	potE; putrescine:ornithine antiporter	24.8777	0.000503759	4.63678	Up
1537	K14392	ko:K14392	panF; sodium/pantothenate symporter	24.7943	0.000274314	4.63194	Up
684	K03980	ko:K03980	murJ, mviN; putative peptidoglycan lipid II flippase	24.7842	0.00306742	4.63135	Up
91	K00647	ko:K00647	fabB; 3-oxoacyl-[acyl-carrier-protein] synthase I [EC:2.3.1.41]	24.6792	4.5889e-05	4.62522	Up
996	K07313	ko:K07313	pphA; serine/threonine protein phosphatase 1 [EC:3.1.3.16]	24.6771	0.010735	4.6251	Up
246	K01739	ko:K01739	metB; cystathionine gamma-synthase [EC:2.5.1.48]	24.6378	0.00590846	4.6228	Up
1215	K09815	ko:K09815	znuA; zinc transport system substrate-binding protein	24.602	6.83236e-05	4.62071	Up
1019	K07391	ko:K07391	comM; magnesium chelatase family protein	24.3419	4.5889e-05	4.60537	Up
468	K03116	ko:K03116	tatA; sec-independent protein translocase protein TatA	24.2667	0.000141746	4.60091	Up
546	K03559	ko:K03559	exbD; biopolymer transport protein ExbD	24.0478	1.22371e-05	4.58783	Up
548	K03561	ko:K03561	exbB; biopolymer transport protein ExbB	23.9694	6.83236e-05	4.58312	Up
1143	K08316	ko:K08316	rsmD; 16S rRNA (guanine966-N2)-methyltransferase [EC:2.1.1.171]	23.9474	0.000884127	4.5818	Up
230	K01673	ko:K01673	cynT, can; carbonic anhydrase [EC:4.2.1.1]	23.8445	4.5889e-05	4.57559	Up
395	K02536	ko:K02536	lpxD; UDP-3-O-[3-hydroxymyristoyl] glucosamine N-acyltransferase [EC:2.3.1.191]	23.8139	4.5889e-05	4.57373	Up
139	K00970	ko:K00970	pcnB; poly(A) polymerase [EC:2.7.7.19]	23.7839	0.0014919	4.57192	Up
1214	K09811	ko:K09811	ftsX; cell division transport system permease protein	23.7039	3.05926e-05	4.56705	Up
969	K07238	ko:K07238	TC.ZIP, zupT, ZRT3, ZIP2; zinc transporter, ZIP family	23.6674	9.89162e-05	4.56483	Up
1131	K08301	ko:K08301	rng, cafA; ribonuclease G [EC:3.1.26.-]	23.4736	1.93753e-05	4.55297	Up
1546	K14761	ko:K14761	ybcJ; ribosome-associated protein	23.4168	0.00075829	4.54947	Up
291	K02065	ko:K02065	mlaF, linL, mkl; phospholipid/cholesterol/gamma-HCH transport system ATP-binding protein	23.4077	1.01975e-06	4.54891	Up
283	K02047	ko:K02047	cysW; sulfate/thiosulfate transport system permease protein	23.4009	6.83236e-05	4.54849	Up
1177	K09022	ko:K09022	ridA, tdcF, RIDA; 2-iminobutanoate/2-iminopropanoate deaminase [EC:3.5.99.10]	23.3744	0.000197832	4.54686	Up
281	K02045	ko:K02045	cysA; sulfate/thiosulfate transport system ATP-binding protein [EC:7.3.2.3]	23.329	0.000503759	4.54405	Up
84	K00605	ko:K00605	gcvT, AMT; aminomethyltransferase [EC:2.1.2.10]	23.1633	7.13828e-06	4.53377	Up
1094	K07792	ko:K07792	dcuB; anaerobic C4-dicarboxylate transporter DcuB	23.0259	0.000197832	4.52518	Up
279	K02020	ko:K02020	modA; molybdate transport system substrate-binding protein	23.0177	0.00037323	4.52467	Up
231	K01676	ko:K01676	E4.2.1.2A, fumA, fumB; fumarate hydratase, class I [EC:4.2.1.2]	22.5989	3.05926e-05	4.49818	Up
192	K01433	ko:K01433	purU; formyltetrahydrofolate deformylase [EC:3.5.1.10]	22.4543	7.13828e-06	4.48892	Up
97	K00677	ko:K00677	lpxA; UDP-N-acetylglucosamine acyltransferase [EC:2.3.1.129]	22.4182	7.13828e-06	4.4866	Up
865	K06182	ko:K06182	rluF; 23S rRNA pseudouridine2604 synthase [EC:5.4.99.21]	22.2488	0.000884127	4.47565	Up
1212	K09808	ko:K09808	lolC_E; lipoprotein-releasing system permease protein	22.2223	0.000274314	4.47394	Up
414	K02610	ko:K02610	paaB; ring-1,2-phenylacetyl-CoA epoxidase subunit PaaB	22.1455	0.00450447	4.46894	Up
445	K02805	ko:K02805	wecE, rffA; dTDP-4-amino-4,6-dideoxygalactose transaminase [EC:2.6.1.59]	22.1017	0.000197832	4.46608	Up
644	K03790	ko:K03790	rimJ; [ribosomal protein S5]-alanine N-acetyltransferase [EC:2.3.1.267]	21.7058	0.000197832	4.44001	Up
888	K06287	ko:K06287	maf; septum formation protein	21.4221	1.93753e-05	4.42103	Up
109	K00797	ko:K00797	speE, SRM, SPE3; spermidine synthase [EC:2.5.1.16]	21.3597	1.22371e-05	4.41682	Up
499	K03312	ko:K03312	gltS; glutamate:Na+ symporter, ESS family	21.2316	3.05926e-05	4.40814	Up
176	K01195	ko:K01195	uidA, GUSB; beta-glucuronidase [EC:3.2.1.31]	21.19	0.00037323	4.40531	Up
15	K00111	ko:K00111	glpA, glpD; glycerol-3-phosphate dehydrogenase [EC:1.1.5.3]	21.1605	0.00243211	4.4033	Up
1038	K07636	ko:K07636	phoR; two-component system, OmpR family, phosphate regulon sensor histidine kinase PhoR [EC:2.7.13.3]	20.6016	6.83236e-05	4.36469	Up
1483	K13497	ko:K13497	trpGD; anthranilate synthase/phosphoribosyltransferase [EC:4.1.3.27 2.4.2.18]	20.5882	9.89162e-05	4.36375	Up
178	K01222	ko:K01222	E3.2.1.86A, celF; 6-phospho-beta-glucosidase [EC:3.2.1.86]	20.5499	0.00127668	4.36106	Up
1831	K23508	ko:K23508	ytfQ; galactofuranose transport system substrate-binding protein	20.5072	4.5889e-05	4.35806	Up
49	K00330	ko:K00330	nuoA; NADH-quinone oxidoreductase subunit A [EC:7.1.1.2]	20.4945	1.93753e-05	4.35717	Up
96	K00675	ko:K00675	nhoA; N-hydroxyarylamine O-acetyltransferase [EC:2.3.1.118]	20.4265	0.00462254	4.35237	Up
93	K00652	ko:K00652	bioF; 8-amino-7-oxononanoate synthase [EC:2.3.1.47]	20.4151	4.07902e-06	4.35156	Up
514	K03426	ko:K03426	E3.6.1.22, NUDT12, nudC; NAD+ diphosphatase [EC:3.6.1.22]	20.4096	0.00037323	4.35118	Up
595	K03656	ko:K03656	rep; ATP-dependent DNA helicase Rep [EC:3.6.4.12]	20.3092	0.0201789	4.34406	Up
1326	K10974	ko:K10974	codB; cytosine permease	20.1192	1.93753e-05	4.3305	Up
803	K05813	ko:K05813	ugpB; sn-glycerol 3-phosphate transport system substrate-binding protein	19.987	0.00281819	4.32099	Up
1200	K09767	ko:K09767	yajQ; cyclic-di-GMP-binding protein	19.977	0.00115232	4.32027	Up
1724	K19802	ko:K19802	ycjG, ykfB; L-Ala-D/L-Glu epimerase [EC:5.1.1.20]	19.8656	0.000884127	4.3122	Up
1667	K18862	ko:K18862	ldrA_B_C_D; small toxic polypeptide LdrA/B/C/D	19.7918	0.0088747	4.30683	Up
821	K05881	ko:K05881	dhaM; phosphoenolpyruvate---glycerone phosphotransferase subunit DhaM [EC:2.7.1.121]	19.677	0.0129529	4.29844	Up
1000	K07322	ko:K07322	ytfE, scdA; regulator of cell morphogenesis and NO signaling	19.5611	1.22371e-05	4.28992	Up
931	K07043	ko:K07043	upp; UTP pyrophosphatase [EC:3.6.1.-]	19.431	0.00232317	4.28029	Up
221	K01639	ko:K01639	E4.1.3.3, nanA, NPL; N-acetylneuraminate lyase [EC:4.1.3.3]	19.3905	4.5889e-05	4.27728	Up
85	K00610	ko:K00610	pyrI; aspartate carbamoyltransferase regulatory subunit	19.2556	1.22371e-05	4.2672	Up
895	K06871	ko:K06871	K06871; uncharacterized protein	19.2452	7.13828e-06	4.26642	Up
170	K01160	ko:K01160	rusA; crossover junction endodeoxyribonuclease RusA [EC:3.1.22.4]	19.2181	0.0480805	4.26439	Up
524	K03474	ko:K03474	pdxJ; pyridoxine 5-phosphate synthase [EC:2.6.99.2]	19.1915	3.05926e-05	4.26239	Up
261	K01897	ko:K01897	ACSL, fadD; long-chain acyl-CoA synthetase [EC:6.2.1.3]	19.1698	3.05926e-05	4.26076	Up
1336	K11085	ko:K11085	msbA; ATP-binding cassette, subfamily B, bacterial MsbA [EC:3.6.3.-]	19.1324	6.83236e-05	4.25794	Up
47	K00324	ko:K00324	pntA; H+-translocating NAD(P) transhydrogenase subunit alpha [EC:1.6.1.2 7.1.1.1]	19.1227	0.000884127	4.25721	Up
272	K01993	ko:K01993	ABC-2.TX; HlyD family secretion protein	19.1069	0.00037323	4.25602	Up
949	K07126	ko:K07126	K07126; uncharacterized protein	18.9365	0.00477959	4.2431	Up
89	K00639	ko:K00639	kbl, GCAT; glycine C-acetyltransferase [EC:2.3.1.29]	18.9331	0.000141746	4.24284	Up
55	K00338	ko:K00338	nuoI; NADH-quinone oxidoreductase subunit I [EC:7.1.1.2]	18.8801	6.83236e-05	4.23879	Up
525	K03475	ko:K03475	ulaA, sgaT; ascorbate PTS system EIIC component	18.8111	4.5889e-05	4.23351	Up
1532	K14170	ko:K14170	pheA; chorismate mutase / prephenate dehydratase [EC:5.4.99.5 4.2.1.51]	18.5765	0.000274314	4.21541	Up
959	K07160	ko:K07160	pxpA; 5-oxoprolinase (ATP-hydrolysing) subunit A [EC:3.5.2.9]	18.5764	0.000669979	4.2154	Up
611	K03718	ko:K03718	asnC; Lrp/AsnC family transcriptional regulator, regulator for asnA, asnC and gidA	18.4797	1.01975e-06	4.20787	Up
138	K00956	ko:K00956	cysN; sulfate adenylyltransferase subunit 1 [EC:2.7.7.4]	18.4779	1.93753e-05	4.20773	Up
631	K03767	ko:K03767	PPIA; peptidyl-prolyl cis-trans isomerase A (cyclophilin A) [EC:5.2.1.8]	18.3883	0.000197832	4.20072	Up
188	K01305	ko:K01305	iadA; beta-aspartyl-dipeptidase (metallo-type) [EC:3.4.19.-]	18.3061	0.000141746	4.19425	Up
1810	K23107	ko:K23107	yajO; 1-deoxyxylulose-5-phosphate synthase [EC:1.1.-.-]	18.2633	0.00885147	4.19088	Up
52	K00335	ko:K00335	nuoF; NADH-quinone oxidoreductase subunit F [EC:7.1.1.2]	18.2216	7.13828e-06	4.18758	Up
588	K03642	ko:K03642	rlpA; rare lipoprotein A	18.1253	0.00725148	4.17993	Up
885	K06223	ko:K06223	dam; DNA adenine methylase [EC:2.1.1.72]	18.0561	0.026016	4.17441	Up
1256	K09936	ko:K09936	TC.BAT2; bacterial/archaeal transporter family-2 protein	17.9258	0.00037323	4.16397	Up
1683	K19158	ko:K19158	yoeB; toxin YoeB [EC:3.1.-.-]	17.8927	0.0014919	4.1613	Up
933	K07053	ko:K07053	E3.1.3.97; 3',5'-nucleoside bisphosphate phosphatase [EC:3.1.3.97]	17.8395	0.00243211	4.157	Up
434	K02769	ko:K02769	fruAb; fructose PTS system EIIB component [EC:2.7.1.202]	17.6024	0.000884127	4.1377	Up
392	K02527	ko:K02527	kdtA, waaA; 3-deoxy-D-manno-octulosonic-acid transferase [EC:2.4.99.12 2.4.99.13 2.4.99.14 2.4.99.15]	17.5124	1.01975e-06	4.13031	Up
826	K05966	ko:K05966	citG; triphosphoribosyl-dephospho-CoA synthase [EC:2.4.2.52]	17.4217	0.00243211	4.12281	Up
319	K02233	ko:K02233	E2.7.8.26, cobS, cobV; adenosylcobinamide-GDP ribazoletransferase [EC:2.7.8.26]	17.3963	0.00885147	4.1207	Up
361	K02426	ko:K02426	sufE; cysteine desulfuration protein SufE	17.3037	6.83236e-05	4.11301	Up
496	K03299	ko:K03299	TC.GNTP; gluconate:H+ symporter, GntP family	17.2204	9.89162e-05	4.10605	Up
805	K05815	ko:K05815	ugpE; sn-glycerol 3-phosphate transport system permease protein	17.182	0.00191102	4.10283	Up
570	K03608	ko:K03608	minE; cell division topological specificity factor	17.1239	9.89162e-05	4.09794	Up
243	K01735	ko:K01735	aroB; 3-dehydroquinate synthase [EC:4.2.3.4]	17.0459	2.03951e-06	4.09136	Up
6	K00068	ko:K00068	srlD; sorbitol-6-phosphate 2-dehydrogenase [EC:1.1.1.140]	16.9911	0.000197832	4.08671	Up
1791	K22132	ko:K22132	tcdA; tRNA threonylcarbamoyladenosine dehydratase	16.8373	1.93753e-05	4.07359	Up
435	K02774	ko:K02774	gatB, sgcB; galactitol PTS system EIIB component [EC:2.7.1.200]	16.8032	0.00306742	4.07066	Up
485	K03271	ko:K03271	gmhA, lpcA; D-sedoheptulose 7-phosphate isomerase [EC:5.3.1.28]	16.73	0.000884127	4.06437	Up
1213	K09810	ko:K09810	lolD; lipoprotein-releasing system ATP-binding protein [EC:3.6.3.-]	16.7132	1.22371e-05	4.06292	Up
317	K02226	ko:K02226	cobC, phpB; alpha-ribazole phosphatase [EC:3.1.3.73]	16.6169	0.00306742	4.05458	Up
179	K01226	ko:K01226	treC; trehalose-6-phosphate hydrolase [EC:3.2.1.93]	16.5487	0.00384448	4.04864	Up
1217	K09817	ko:K09817	znuC; zinc transport system ATP-binding protein [EC:7.2.2.20]	16.5412	0.000503759	4.04799	Up
447	K02821	ko:K02821	ulaC, sgaA; ascorbate PTS system EIIA or EIIAB component [EC:2.7.1.194]	16.2862	0.000503759	4.02558	Up
436	K02778	ko:K02778	ptsGb; glucose PTS system EIIB component [EC:2.7.1.199]	16.1398	0.0107934	4.01255	Up
437	K02779	ko:K02779	ptsG; glucose PTS system EIICB or EIICBA component [EC:2.7.1.199]	16.1398	0.0107934	4.01255	Up
118	K00848	ko:K00848	rhaB; rhamnulokinase [EC:2.7.1.5]	16.1165	1.22371e-05	4.01047	Up
330	K02379	ko:K02379	fdhD; FdhD protein	16.0539	0.0276762	4.00485	Up
265	K01918	ko:K01918	panC; pantoate--beta-alanine ligase [EC:6.3.2.1]	15.96	1.22371e-05	3.99639	Up
952	K07139	ko:K07139	K07139; uncharacterized protein	15.5513	0.000274314	3.95896	Up
1669	K18889	ko:K18889	mdlA, smdA; ATP-binding cassette, subfamily B, multidrug efflux pump	15.0646	0.00306742	3.91309	Up
235	K01698	ko:K01698	hemB, ALAD; porphobilinogen synthase [EC:4.2.1.24]	14.8411	0.000669979	3.89153	Up
503	K03324	ko:K03324	yjbB; phosphate:Na+ symporter	14.8069	0.000274314	3.8882	Up
13	K00105	ko:K00105	E1.1.3.21; alpha-glycerophosphate oxidase [EC:1.1.3.21]	14.7889	0.00516281	3.88645	Up
638	K03775	ko:K03775	slyD; FKBP-type peptidyl-prolyl cis-trans isomerase SlyD [EC:5.2.1.8]	14.7407	6.83236e-05	3.88173	Up
701	K04029	ko:K04029	eutP; ethanolamine utilization protein EutP	14.7189	0.0129529	3.8796	Up
167	K01151	ko:K01151	nfo; deoxyribonuclease IV [EC:3.1.21.2]	14.6265	6.83236e-05	3.87051	Up
1032	K07497	ko:K07497	K07497; putative transposase	14.5941	0.00384448	3.86731	Up
641	K03780	ko:K03780	ttdB; L(+)-tartrate dehydratase beta subunit [EC:4.2.1.32]	14.5044	0.0014919	3.85842	Up
804	K05814	ko:K05814	ugpA; sn-glycerol 3-phosphate transport system permease protein	14.4482	0.000884127	3.85282	Up
205	K01489	ko:K01489	cdd, CDA; cytidine deaminase [EC:3.5.4.5]	14.4353	0.000274314	3.85153	Up
661	K03826	ko:K03826	yiaC; putative acetyltransferase [EC:2.3.1.-]	14.2728	0.000503759	3.83519	Up
1518	K13954	ko:K13954	yiaY; alcohol dehydrogenase [EC:1.1.1.1]	14.1916	0.00306742	3.82697	Up
1687	K19166	ko:K19166	higB; mRNA interferase HigB [EC:3.1.-.-]	13.8879	0.0305534	3.79575	Up
274	K02001	ko:K02001	proW; glycine betaine/proline transport system permease protein	13.7369	0.00885147	3.77999	Up
1102	K07862	ko:K07862	sstT; serine/threonine transporter	13.6427	9.89162e-05	3.77006	Up
257	K01814	ko:K01814	hisA; phosphoribosylformimino-5-aminoimidazole carboxamide ribotide isomerase [EC:5.3.1.16]	13.6366	3.05926e-05	3.76942	Up
292	K02066	ko:K02066	mlaE, linK; phospholipid/cholesterol/gamma-HCH transport system permease protein	13.6255	0.000141746	3.76824	Up
896	K06872	ko:K06872	K06872; uncharacterized protein	13.5338	0.0220155	3.7585	Up
116	K00833	ko:K00833	bioA; adenosylmethionine---8-amino-7-oxononanoate aminotransferase [EC:2.6.1.62]	13.5301	9.89162e-05	3.7581	Up
1832	K23509	ko:K23509	ytfT, yjfF; galactofuranose transport system permease protein	13.4639	0.000669979	3.75102	Up
452	K02851	ko:K02851	wecA, tagO, rfe; UDP-GlcNAc:undecaprenyl-phosphate/decaprenyl-phosphate GlcNAc-1-phosphate transferase [EC:2.7.8.33 2.7.8.35]	13.4304	0.00306742	3.74743	Up
137	K00946	ko:K00946	thiL; thiamine-monophosphate kinase [EC:2.7.4.16]	13.417	1.93753e-05	3.74599	Up
535	K03517	ko:K03517	nadA; quinolinate synthase [EC:2.5.1.72]	13.3088	4.07902e-06	3.73431	Up
1311	K10710	ko:K10710	frlD; fructoselysine 6-kinase [EC:2.7.1.218]	13.2582	0.0299143	3.72881	Up
75	K00549	ko:K00549	metE; 5-methyltetrahydropteroyltriglutamate--homocysteine methyltransferase [EC:2.1.1.14]	13.2184	0.00115232	3.72447	Up
1668	K18888	ko:K18888	efrB; ATP-binding cassette, subfamily B, multidrug efflux pump	13.0585	0.012642	3.70692	Up
207	K01507	ko:K01507	ppa; inorganic pyrophosphatase [EC:3.6.1.1]	12.8009	0.0129529	3.67818	Up
161	K01119	ko:K01119	cpdB; 2',3'-cyclic-nucleotide 2'-phosphodiesterase / 3'-nucleotidase [EC:3.1.4.16 3.1.3.6]	12.765	0.00591175	3.67412	Up
715	K04075	ko:K04075	tilS, mesJ; tRNA(Ile)-lysidine synthase [EC:6.3.4.19]	12.7551	0.00477959	3.673	Up
111	K00800	ko:K00800	aroA; 3-phosphoshikimate 1-carboxyvinyltransferase [EC:2.5.1.19]	12.7383	0.000141746	3.6711	Up
1035	K07588	ko:K07588	argK; LAO/AO transport system kinase [EC:2.7.-.-]	12.7029	0.000197832	3.66708	Up
531	K03488	ko:K03488	licT, bglG; beta-glucoside operon transcriptional antiterminator	12.6472	0.00384448	3.66075	Up
1027	K07460	ko:K07460	yraN; putative endonuclease	12.6377	1.01975e-06	3.65966	Up
211	K01581	ko:K01581	E4.1.1.17, ODC1, speC, speF; ornithine decarboxylase [EC:4.1.1.17]	12.6185	0.000274314	3.65747	Up
549	K03564	ko:K03564	BCP, PRXQ, DOT5; thioredoxin-dependent peroxiredoxin [EC:1.11.1.24]	12.5736	0.000503759	3.65232	Up
384	K02501	ko:K02501	hisH; imidazole glycerol-phosphate synthase subunit HisH [EC:4.3.2.10]	12.5407	6.83236e-05	3.64854	Up
1700	K19265	ko:K19265	gpr; L-glyceraldehyde 3-phosphate reductase [EC:1.1.1.-]	12.5151	0.0014919	3.64559	Up
1459	K12941	ko:K12941	abgB; aminobenzoyl-glutamate utilization protein B	12.4713	0.00591175	3.64055	Up
853	K06156	ko:K06156	gntU; Gnt-I system low-affinity gluconate transporter	12.3374	0.00037323	3.62496	Up
1197	K09680	ko:K09680	PANK1_2_3, CAB1, coaW; type II pantothenate kinase [EC:2.7.1.33]	12.0629	0.00888979	3.59251	Up
237	K01708	ko:K01708	garD; galactarate dehydratase [EC:4.2.1.42]	11.977	0.0117899	3.58219	Up
215	K01625	ko:K01625	eda; 2-dehydro-3-deoxyphosphogluconate aldolase / (4S)-4-hydroxy-2-oxoglutarate aldolase [EC:4.1.2.14 4.1.3.42]	11.9578	1.22371e-05	3.57988	Up
444	K02800	ko:K02800	mtlA, cmtA; mannitol PTS system EIICBA or EIICB component [EC:2.7.1.197]	11.7422	0.00243211	3.55364	Up
438	K02781	ko:K02781	srlB; glucitol/sorbitol PTS system EIIA component [EC:2.7.1.198]	11.7206	0.00115232	3.55097	Up
1684	K19159	ko:K19159	yefM; antitoxin YefM	11.6244	0.015536	3.53908	Up
794	K05799	ko:K05799	pdhR; GntR family transcriptional regulator, transcriptional repressor for pyruvate dehydrogenase complex	11.5952	0.000503759	3.53546	Up
574	K03614	ko:K03614	rnfD; Na+-translocating ferredoxin:NAD+ oxidoreductase subunit D [EC:7.2.1.2]	11.5367	9.89162e-05	3.52816	Up
294	K02072	ko:K02072	metI; D-methionine transport system permease protein	11.4917	0.000884127	3.52252	Up
129	K00891	ko:K00891	aroK, aroL; shikimate kinase [EC:2.7.1.71]	11.3274	2.03951e-06	3.50175	Up
277	K02018	ko:K02018	modB; molybdate transport system permease protein	11.2377	0.000197832	3.49028	Up
113	K00817	ko:K00817	hisC; histidinol-phosphate aminotransferase [EC:2.6.1.9]	11.0157	0.000884127	3.46149	Up
245	K01737	ko:K01737	queD, ptpS, PTS; 6-pyruvoyltetrahydropterin/6-carboxytetrahydropterin synthase [EC:4.2.3.12 4.1.2.50]	10.8855	0.000141746	3.44434	Up
1128	K08289	ko:K08289	purT; phosphoribosylglycinamide formyltransferase 2 [EC:2.1.2.2]	10.8623	1.22371e-05	3.44126	Up
50	K00331	ko:K00331	nuoB; NADH-quinone oxidoreductase subunit B [EC:7.1.1.2]	10.8089	1.93753e-05	3.43415	Up
1786	K22105	ko:K22105	fabR; TetR/AcrR family transcriptional regulator, fatty acid biosynthesis regulator	10.7798	0.00450447	3.43026	Up
945	K07114	ko:K07114	yfbK; Ca-activated chloride channel homolog	10.7699	0.000503759	3.42893	Up
1729	K20265	ko:K20265	gadC; glutamate:GABA antiporter	10.6313	0.00384448	3.41025	Up
1540	K14441	ko:K14441	rimO; ribosomal protein S12 methylthiotransferase [EC:2.8.4.4]	10.588	4.5889e-05	3.40436	Up
201	K01476	ko:K01476	E3.5.3.1, rocF, arg; arginase [EC:3.5.3.1]	10.4617	0.0460234	3.38705	Up
122	K00872	ko:K00872	thrB; homoserine kinase [EC:2.7.1.39]	10.4054	0.0129529	3.37926	Up
754	K05362	ko:K05362	murE; UDP-N-acetylmuramoyl-L-alanyl-D-glutamate-L-lysine ligase [EC:6.3.2.7]	10.3748	0.00940961	3.37501	Up
494	K03292	ko:K03292	TC.GPH; glycoside/pentoside/hexuronide:cation symporter, GPH family	10.334	0.00037323	3.36932	Up
431	K02755	ko:K02755	bglFa; beta-glucoside PTS system EIIA component [EC:2.7.1.-]	10.3283	0.00191102	3.36854	Up
432	K02757	ko:K02757	bglF, bglP; beta-glucoside PTS system EIICBA component [EC:2.7.1.-]	10.3283	0.00191102	3.36854	Up
875	K06198	ko:K06198	coiA; competence protein CoiA	10.2692	0.0496151	3.36025	Up
244	K01736	ko:K01736	aroC; chorismate synthase [EC:4.2.3.5]	10.2576	4.5889e-05	3.35862	Up
1105	K08138	ko:K08138	xylE; MFS transporter, SP family, xylose:H+ symportor	10.2196	3.05926e-05	3.35327	Up
553	K03575	ko:K03575	mutY; A/G-specific adenine glycosylase [EC:3.2.2.31]	10.1711	0.000884127	3.3464	Up
398	K02551	ko:K02551	menD; 2-succinyl-5-enolpyruvyl-6-hydroxy-3-cyclohexene-1-carboxylate synthase [EC:2.2.1.9]	9.99528	3.05926e-05	3.32125	Up
169	K01159	ko:K01159	ruvC; crossover junction endodeoxyribonuclease RuvC [EC:3.1.22.4]	9.95017	6.83236e-05	3.31472	Up
1568	K15580	ko:K15580	oppA, mppA; oligopeptide transport system substrate-binding protein	9.90901	0.00885147	3.30874	Up
545	K03558	ko:K03558	cvpA; membrane protein required for colicin V production	9.80478	0.000274314	3.29348	Up
59	K00343	ko:K00343	nuoN; NADH-quinone oxidoreductase subunit N [EC:7.1.1.2]	9.79624	0.000274314	3.29223	Up
142	K01008	ko:K01008	selD, SEPHS; selenide, water dikinase [EC:2.7.9.3]	9.79439	0.00725148	3.29196	Up
457	K02856	ko:K02856	rhaT; L-rhamnose-H+ transport protein	9.78968	7.13828e-06	3.29126	Up
227	K01667	ko:K01667	tnaA; tryptophanase [EC:4.1.99.1]	9.73961	9.89162e-05	3.28386	Up
1500	K13677	ko:K13677	dgs, bgsA; 1,2-diacylglycerol-3-alpha-glucose alpha-1,2-glucosyltransferase [EC:2.4.1.208]	9.71133	0.0336483	3.27967	Up
443	K02798	ko:K02798	cmtB; mannitol PTS system EIIA component [EC:2.7.1.197]	9.68258	0.0014919	3.27539	Up
735	K04751	ko:K04751	glnB; nitrogen regulatory protein P-II 1	9.59885	0.000197832	3.26286	Up
1216	K09816	ko:K09816	znuB; zinc transport system permease protein	9.54644	3.05926e-05	3.25496	Up
43	K00297	ko:K00297	metF, MTHFR; methylenetetrahydrofolate reductase (NADPH) [EC:1.5.1.20]	9.24531	1.93753e-05	3.20872	Up
105	K00767	ko:K00767	nadC, QPRT; nicotinate-nucleotide pyrophosphorylase (carboxylating) [EC:2.4.2.19]	9.16097	4.5889e-05	3.1955	Up
1073	K07713	ko:K07713	zraR, hydG; two-component system, NtrC family, response regulator HydG	9.15297	6.83236e-05	3.19424	Up
379	K02492	ko:K02492	hemA; glutamyl-tRNA reductase [EC:1.2.1.70]	9.13191	0.00590846	3.19092	Up
41	K00278	ko:K00278	nadB; L-aspartate oxidase [EC:1.4.3.16]	8.91511	4.07902e-06	3.15625	Up
520	K03455	ko:K03455	TC.KEF; monovalent cation:H+ antiporter-2, CPA2 family	8.83006	0.00384448	3.14242	Up
608	K03711	ko:K03711	fur, zur, furB; Fur family transcriptional regulator, ferric uptake regulator	8.82095	0.00243211	3.14093	Up
1292	K10440	ko:K10440	rbsC; ribose transport system permease protein	8.80629	0.000141746	3.13853	Up
1338	K11104	ko:K11104	melB; melibiose permease	8.7776	0.00115232	3.13383	Up
254	K01805	ko:K01805	xylA; xylose isomerase [EC:5.3.1.5]	8.74315	6.83236e-05	3.12815	Up
575	K03616	ko:K03616	rnfB; Na+-translocating ferredoxin:NAD+ oxidoreductase subunit B [EC:7.2.1.2]	8.69604	7.13828e-06	3.12036	Up
697	K04024	ko:K04024	eutJ; ethanolamine utilization protein EutJ	8.69434	0.00306742	3.12008	Up
259	K01845	ko:K01845	hemL; glutamate-1-semialdehyde 2,1-aminomutase [EC:5.4.3.8]	8.65012	0.00306742	3.11272	Up
847	K06142	ko:K06142	hlpA, ompH; outer membrane protein	8.60465	0.000884127	3.10512	Up
991	K07301	ko:K07301	yrbG; cation:H+ antiporter	8.57994	0.000274314	3.10097	Up
92	K00651	ko:K00651	metA; homoserine O-succinyltransferase/O-acetyltransferase [EC:2.3.1.46 2.3.1.31]	8.56033	2.03951e-06	3.09767	Up
983	K07277	ko:K07277	SAM50, TOB55, bamA; outer membrane protein insertion porin family	8.52352	0.0014919	3.09145	Up
135	K00930	ko:K00930	argB; acetylglutamate kinase [EC:2.7.2.8]	8.43614	1.22371e-05	3.07658	Up
1	K00014	ko:K00014	aroE; shikimate dehydrogenase [EC:1.1.1.25]	8.40698	0.0014919	3.07159	Up
1480	K13378	ko:K13378	nuoCD; NADH-quinone oxidoreductase subunit C/D [EC:7.1.1.2]	8.39763	0.000492651	3.06998	Up
819	K05879	ko:K05879	dhaL; phosphoenolpyruvate---glycerone phosphotransferase subunit DhaL [EC:2.7.1.121]	8.39209	0.0129529	3.06903	Up
256	K01813	ko:K01813	rhaA; L-rhamnose isomerase [EC:5.3.1.14]	8.34298	1.22371e-05	3.06056	Up
713	K04069	ko:K04069	pflA, pflC, pflE; pyruvate formate lyase activating enzyme [EC:1.97.1.4]	8.27673	0.0014919	3.04906	Up
144	K01012	ko:K01012	bioB; biotin synthase [EC:2.8.1.6]	8.26923	0.00384448	3.04775	Up
1702	K19302	ko:K19302	bcrC; undecaprenyl-diphosphatase [EC:3.6.1.27]	7.99636	0.00590846	2.99934	Up
1132	K08303	ko:K08303	K08303; putative protease [EC:3.4.-.-]	7.98478	9.89162e-05	2.99725	Up
102	K00703	ko:K00703	glgA; starch synthase [EC:2.4.1.21]	7.72988	0.000669979	2.95045	Up
194	K01443	ko:K01443	nagA, AMDHD2; N-acetylglucosamine-6-phosphate deacetylase [EC:3.5.1.25]	7.7024	0.00306742	2.94531	Up
633	K03770	ko:K03770	ppiD; peptidyl-prolyl cis-trans isomerase D [EC:5.2.1.8]	7.7014	0.00306742	2.94512	Up
1680	K19147	ko:K19147	mcrC; 5-methylcytosine-specific restriction enzyme subunit McrC	7.63789	0.0286762	2.93317	Up
74	K00548	ko:K00548	metH, MTR; 5-methyltetrahydrofolate--homocysteine methyltransferase [EC:2.1.1.13]	7.52529	0.00384448	2.91175	Up
753	K05311	ko:K05311	cggR; central glycolytic genes regulator	7.36226	0.0280739	2.88015	Up
799	K05808	ko:K05808	yhbH; putative sigma-54 modulation protein	7.34229	4.5889e-05	2.87623	Up
79	K00567	ko:K00567	ogt, MGMT; methylated-DNA-[protein]-cysteine S-methyltransferase [EC:2.1.1.63]	7.3264	0.00191102	2.8731	Up
772	K05595	ko:K05595	marC; multiple antibiotic resistance protein	7.32311	0.00209262	2.87246	Up
1156	K08602	ko:K08602	pepF, pepB; oligoendopeptidase F [EC:3.4.24.-]	7.31627	0.0325422	2.87111	Up
576	K03617	ko:K03617	rnfA; Na+-translocating ferredoxin:NAD+ oxidoreductase subunit A	7.26544	0.000141746	2.86105	Up
622	K03752	ko:K03752	mobA; molybdenum cofactor guanylyltransferase [EC:2.7.7.77]	7.23007	0.00115232	2.85401	Up
902	K06896	ko:K06896	mapP; maltose 6'-phosphate phosphatase [EC:3.1.3.90]	7.0516	0.0234717	2.81795	Up
2	K00024	ko:K00024	mdh; malate dehydrogenase [EC:1.1.1.37]	6.95437	7.13828e-06	2.79792	Up
1608	K16169	ko:K16169	pbuX; xanthine permease	6.93337	0.0484037	2.79356	Up
1208	K09797	ko:K09797	K09797; uncharacterized protein	6.92712	0.0058419	2.79226	Up
1083	K07749	ko:K07749	frc; formyl-CoA transferase [EC:2.8.3.16]	6.88269	0.00306742	2.78297	Up
90	K00645	ko:K00645	fabD, MCAT, MCT1; [acyl-carrier-protein] S-malonyltransferase [EC:2.3.1.39]	6.84433	4.5889e-05	2.77491	Up
264	K01910	ko:K01910	citC; [citrate (pro-3S)-lyase] ligase [EC:6.2.1.22]	6.73276	0.000503759	2.7512	Up
156	K01091	ko:K01091	gph; phosphoglycolate phosphatase [EC:3.1.3.18]	6.58618	0.0014919	2.71944	Up
935	K07058	ko:K07058	K07058; membrane protein	6.39118	0.000197832	2.67608	Up
557	K03585	ko:K03585	acrA, mexA, adeI, smeD, mtrC, cmeA; membrane fusion protein, multidrug efflux system	6.38628	0.00477959	2.67498	Up
1750	K21498	ko:K21498	higA-1; antitoxin HigA-1	6.32926	0.00477959	2.66204	Up
992	K07304	ko:K07304	msrA; peptide-methionine (S)-S-oxide reductase [EC:1.8.4.11]	6.24335	0.000669979	2.64232	Up
53	K00336	ko:K00336	nuoG; NADH-quinone oxidoreductase subunit G [EC:7.1.1.2]	6.1156	0.00725148	2.61249	Up
252	K01785	ko:K01785	galM, GALM; aldose 1-epimerase [EC:5.1.3.3]	5.8647	9.89162e-05	2.55206	Up
498	K03305	ko:K03305	TC.POT; proton-dependent oligopeptide transporter, POT family	5.79678	0.000884127	2.53525	Up
242	K01733	ko:K01733	thrC; threonine synthase [EC:4.2.3.1]	5.76825	0.000503759	2.52813	Up
302	K02160	ko:K02160	accB, bccP; acetyl-CoA carboxylase biotin carboxyl carrier protein	5.68356	0.00037323	2.5068	Up
939	K07085	ko:K07085	K07085; putative transport protein	5.67728	0.000197832	2.5052	Up
54	K00337	ko:K00337	nuoH; NADH-quinone oxidoreductase subunit H [EC:7.1.1.2]	5.42827	6.83236e-05	2.44049	Up
1093	K07791	ko:K07791	dcuA; anaerobic C4-dicarboxylate transporter DcuA	5.36127	0.000141746	2.42257	Up
1805	K23005	ko:K23005	lgaC; L-galactonate 5-dehydrogenase [EC:1.1.1.414]	5.31065	0.00234757	2.40889	Up
1554	K15342	ko:K15342	cas1; CRISP-associated protein Cas1	5.23073	0.0192031	2.38701	Up
515	K03430	ko:K03430	phnW; 2-aminoethylphosphonate-pyruvate transaminase [EC:2.6.1.37]	5.17146	0.0163573	2.37057	Up
34	K00240	ko:K00240	sdhB, frdB; succinate dehydrogenase / fumarate reductase, iron-sulfur subunit [EC:1.3.5.1 1.3.5.4]	5.13628	3.05926e-05	2.36072	Up
222	K01646	ko:K01646	citD; citrate lyase subunit gamma (acyl carrier protein)	5.13123	0.0014919	2.35931	Up
255	K01812	ko:K01812	uxaC; glucuronate isomerase [EC:5.3.1.12]	4.96447	1.01975e-06	2.31164	Up
1363	K11527	ko:K11527	K11527; two-component system, sensor histidine kinase and response regulator [EC:2.7.13.3]	4.81039	0.012642	2.26615	Up
675	K03924	ko:K03924	moxR; MoxR-like ATPase [EC:3.6.3.-]	4.78368	2.03951e-06	2.25812	Up
1752	K21556	ko:K21556	malR; CRP/FNR family transcriptional regulator, polysaccharide utilization system transcription regulator	4.26842	0.0177782	2.0937	Up
58	K00342	ko:K00342	nuoM; NADH-quinone oxidoreductase subunit M [EC:7.1.1.2]	4.23948	1.93753e-05	2.08389	Up
892	K06861	ko:K06861	lptB; lipopolysaccharide export system ATP-binding protein [EC:3.6.3.-]	4.16963	2.03951e-06	2.05992	Up
507	K03332	ko:K03332	fruA; fructan beta-fructosidase [EC:3.2.1.80]	4.13551	0.00297879	2.04807	Up
728	K04518	ko:K04518	pheA2; prephenate dehydratase [EC:4.2.1.51]	3.82639	0.0205832	1.93598	Up
301	K02126	ko:K02126	ATPeF0A, MTATP6, ATP6; F-type H+-transporting ATPase subunit a	3.75942	0.000720676	1.91051	Up
1679	K19119	ko:K19119	cas5d; CRISPR-associated protein Cas5d	3.59414	0.0148576	1.84565	Up
174	K01183	ko:K01183	E3.2.1.14; chitinase [EC:3.2.1.14]	3.56779	0.0262155	1.83503	Up
1638	K18139	ko:K18139	oprM, emhC, ttgC, cusC, adeK, smeF, mtrE, cmeC, gesC; outer membrane protein, multidrug efflux system	3.46688	0.0317515	1.79364	Up
134	K00929	ko:K00929	buk; butyrate kinase [EC:2.7.2.7]	3.41406	0.0224725	1.77149	Up
186	K01284	ko:K01284	dcp; peptidyl-dipeptidase Dcp [EC:3.4.15.5]	3.4087	0.0449033	1.76922	Up
938	K07079	ko:K07079	K07079; uncharacterized protein	3.09069	0.0224725	1.62793	Up
596	K03658	ko:K03658	helD; DNA helicase IV [EC:3.6.4.12]	3.01087	0.0241082	1.59018	Up
191	K01426	ko:K01426	E3.5.1.4, amiE; amidase [EC:3.5.1.4]	2.93064	0.0408387	1.55122	Up
677	K03931	ko:K03931	ygjK; putative isomerase	2.89024	0.0213813	1.53119	Up
268	K01960	ko:K01960	pycB; pyruvate carboxylase subunit B [EC:6.4.1.1]	2.79454	0.0128072	1.48261	Up
1753	K21571	ko:K21571	susE_F; starch-binding outer membrane protein SusE/F	2.72308	0.0327519	1.44524	Up
1170	K09011	ko:K09011	cimA; (R)-citramalate synthase [EC:2.3.1.182]	2.59904	0.0325422	1.37798	Up
177	K01206	ko:K01206	FUCA; alpha-L-fucosidase [EC:3.2.1.51]	2.59023	0.0376064	1.37308	Up
185	K01278	ko:K01278	DPP4, CD26; dipeptidyl-peptidase 4 [EC:3.4.14.5]	2.43511	0.0124391	1.28399	Up
276	K02014	ko:K02014	TC.FEV.OM; iron complex outermembrane recepter protein	2.37409	0.0318272	1.24737	Up
88	K00634	ko:K00634	ptb; phosphate butyryltransferase [EC:2.3.1.19]	2.3397	0.0207014	1.22633	Up
1448	K12373	ko:K12373	HEXA_B; hexosaminidase [EC:3.2.1.52]	2.32075	0.0496151	1.21459	Up
29	K00177	ko:K00177	korC, oorC; 2-oxoglutarate ferredoxin oxidoreductase subunit gamma [EC:1.2.7.3]	2.29191	0.00766395	1.19655	Up
1453	K12524	ko:K12524	thrA; bifunctional aspartokinase / homoserine dehydrogenase 1 [EC:2.7.2.4 1.1.1.3]	2.10211	0.0374818	1.07184	Up
1754	K21574	ko:K21574	susB; glucan 1,4-alpha-glucosidase [EC:3.2.1.3]	2.07823	0.0431896	1.05535	Up
926	K07031	ko:K07031	hddA; D-glycero-alpha-D-manno-heptose-7-phosphate kinase [EC:2.7.1.168]	0.468018	0.0322029	-1.09536	Down
1809	K23078	ko:K23078	mqnK, menK; menaquinone C8-methyltransferase [EC:2.1.1.350]	0.399948	0.0224725	-1.32212	Down
1549	K15024	ko:K15024	K15024; putative phosphotransacetylase [EC:2.3.1.8]	0.354513	0.0138889	-1.49609	Down
1388	K11782	ko:K11782	mqnA; chorismate dehydratase [EC:4.2.1.151]	0.297724	0.0470391	-1.74795	Down
1642	K18214	ko:K18214	tetP_A, tet40; MFS transporter, DHA3 family, tetracycline resistance protein	0.286997	0.00486551	-1.80089	Down
1793	K22227	ko:K22227	ahbD; AdoMet-dependent heme synthase [EC:1.3.98.6]	0.276216	0.0470391	-1.85613	Down
616	K03738	ko:K03738	aor; aldehyde:ferredoxin oxidoreductase [EC:1.2.7.5]	0.270314	0.00726589	-1.88729	Down
1631	K17398	ko:K17398	DNMT3A; DNA (cytosine-5)-methyltransferase 3A [EC:2.1.1.37]	0.248472	0.0245343	-2.00884	Down
1161	K08963	ko:K08963	mtnA; methylthioribose-1-phosphate isomerase [EC:5.3.1.23]	0.237933	0.0333785	-2.07138	Down
1651	K18675	ko:K18675	chbP; N,N'-diacetylchitobiose phosphorylase [EC:2.4.1.280]	0.147704	0.00892107	-2.75921	Down
1829	K23270	ko:K23270	purSL; phosphoribosylformylglycinamidine synthase subunit PurSL [EC:6.3.5.3]	0.111145	0.0286762	-3.16949	Down
1629	K16951	ko:K16951	asrB; anaerobic sulfite reductase subunit B	0.0837281	0.0137743	-3.57814	Down
509	K03411	ko:K03411	cheD; chemotaxis protein CheD [EC:3.5.1.44]	0.0351142	0.0137743	-4.8318	Down
905	K06905	ko:K06905	K06905; uncharacterized protein	204.776	0.190757	7.6779	NoSignifi
1795	K22300	ko:K22300	dicA; HTH-type transcriptional regulator, cell division transcriptional repressor	108.576	0.0515876	6.76256	NoSignifi
1314	K10762	ko:K10762	ydaV; putative replication protein	82.4931	0.0515162	6.3662	NoSignifi
906	K06908	ko:K06908	K06908; uncharacterized protein	43.7895	0.0792893	5.45251	NoSignifi
1031	K07480	ko:K07480	insB; insertion element IS1 protein InsB	33.7446	0.0515876	5.07658	NoSignifi
1660	K18838	ko:K18838	cbeA; cytoskeleton bundling-enhancing protein CbeA and related proteins	24.247	0.0537793	4.59974	NoSignifi
72	K00527	ko:K00527	rtpR; ribonucleoside-triphosphate reductase (thioredoxin) [EC:1.17.4.2]	7.91435	0.074053	2.98447	NoSignifi
1516	K13935	ko:K13935	mdcH; malonate decarboxylase epsilon subunit [EC:2.3.1.39]	5.42859	0.0515876	2.44058	NoSignifi
928	K07037	ko:K07037	pgpH; cyclic-di-AMP phosphodiesterase PgpH [EC:3.1.4.-]	2.48315	0.0784456	1.31217	NoSignifi
61	K00347	ko:K00347	nqrB; Na+-transporting NADH:ubiquinone oxidoreductase subunit B [EC:7.2.1.1]	2.44009	0.0870561	1.28694	NoSignifi
1655	K18707	ko:K18707	mtaB; threonylcarbamoyladenosine tRNA methylthiotransferase MtaB [EC:2.8.4.5]	2.33323	0.119931	1.22233	NoSignifi
200	K01468	ko:K01468	hutI, AMDHD1; imidazolonepropionase [EC:3.5.2.7]	1.94489	0.0738644	0.95969	NoSignifi
1033	K07503	ko:K07503	nucS; endonuclease [EC:3.1.-.-]	1.49967	0.0273016	0.584642	NoSignifi
744	K04769	ko:K04769	spoVT; AbrB family transcriptional regulator, stage V sporulation protein T	1.17184	0.165561	0.228777	NoSignifi
168	K01155	ko:K01155	E3.1.21.4; type II restriction enzyme [EC:3.1.21.4]	0.522334	0.0174726	-0.936955	NoSignifi
285	K02051	ko:K02051	ABC.SN.S; NitT/TauT family transport system substrate-binding protein	0.424047	0.0948606	-1.23771	NoSignifi
