# Supplementary material for: Integrated multi-omics reveal important roles of gut contents in intestinal ischemia–reperfusion induced injuries in rats
Source: Commun Biol. 2022 Sep 9;5:938. doi: 10.1038/s42003-022-03887-8 (PMC9463172; doi:10.1038/s42003-022-03887-8)
Supplement: Supplementary file 15 — Supplementary Data 13 [file 42003_2022_3887_MOESM15_ESM.xlsx]

## Sheet: Sheet1
Supplementary Data 13: Statistics of the identified pathways during IIR.
	PathNum	PathName	Sham_mean	IR0h_mean	IR6h_mean	IR0h2Sham	IR6h2Sham	IR6h2IR0h	wilcox_Sham_IR0h	wilcox_IR0h_IR6h	VIP_Sham_IR0h	cvSE_Sham_IR0h	VIP_IR0h_IR6h	cvSE_IR0h_IR6h
1	PATH_1	UNMAPPED	0.791413	0.838441	0.743844	1.05942	0.939894	0.887175	0.393048	0.00885147	0.348651	0.427935	0.946233	0.561164
2	PATH_10	ARGININE-SYN4-PWY: L-ornithine de novo biosynthesis	5.38283e-06	3.63207e-06	5.73744e-06	0.674751	1.06588	1.57966	0.578742	0.284681	0.818838	1.76058	0.657206	0.721935
3	PATH_100	P461-PWY: hexitol fermentation to lactate, formate, ethanol and acetate	3.04017e-05	1.26443e-05	5.53072e-05	0.415909	1.81921	4.37406	0.314999	0.00885147	0.826645	0.914306	1.23308	0.40047
4	PATH_101	P562-PWY: myo-inositol degradation I	0	0	0	NA	NA	NA	NA	NA	NA	NA	NA	NA
5	PATH_102	PANTO-PWY: phosphopantothenate biosynthesis I	0.000100115	7.54197e-05	9.32958e-05	0.753332	0.931888	1.23702	0.0288056	0.172086	0.87142	0.941984	0.826896	0.842702
6	PATH_103	PANTOSYN-PWY: pantothenate and coenzyme A biosynthesis I	7.18862e-05	6.52692e-05	7.76398e-05	0.907952	1.08004	1.18953	0.630529	0.666477	0.178068	0.434684	0.484626	1.02226
7	PATH_104	PENTOSE-P-PWY: pentose phosphate pathway	3.54806e-05	4.90448e-05	4.66612e-05	1.3823	1.31512	0.951399	0.123005	0.796094	0.952985	1.37811	0.0952564	0.958577
8	PATH_105	PEPTIDOGLYCANSYN-PWY: peptidoglycan biosynthesis I (meso-diaminopimelate containing)	0.000210853	0.000217804	0.00020324	1.03297	0.963896	0.933134	0.578742	0.708831	0.229929	0.958891	0.112462	0.951233
9	PATH_106	PHOSLIPSYN-PWY: superpathway of phospholipid biosynthesis I (bacteria)	3.12754e-05	6.0603e-06	6.28425e-05	0.193772	2.00933	10.3695	0.105122	0.000884127	1.70971	0.525357	0.974614	0.403318
10	PATH_107	POLYAMINSYN3-PWY: superpathway of polyamine biosynthesis II	1.36316e-06	7.92962e-07	2.76657e-06	0.581707	2.02952	3.48891	0.267544	0.0360632	1.6409	2.40062	1.14622	0.84448
11	PATH_108	POLYAMSYN-PWY: superpathway of polyamine biosynthesis I	9.49567e-06	2.00679e-06	1.17724e-05	0.211337	1.23976	5.86628	0.435872	0.000197832	0.470097	1.56711	1.66793	0.366305
12	PATH_109	POLYISOPRENSYN-PWY: polyisoprenoid biosynthesis (E. coli)	1.77006e-05	3.98973e-06	3.59502e-05	0.225401	2.03101	9.01068	0.684211	0.0129529	0.613258	1.589	0.743434	0.521852
13	PATH_11	ARGORNPROST-PWY: arginine, ornithine and proline interconversion	1.25027e-06	2.58295e-06	2.52299e-06	2.06591	2.01795	0.976786	0.615642	1	0.705888	2.68094	0.0130851	0.367736
14	PATH_110	PPGPPMET-PWY: ppGpp biosynthesis	1.35486e-05	3.89789e-06	2.76043e-05	0.287696	2.03742	7.08186	0.14314	0.00037323	1.18896	1.25514	1.24878	0.433647
15	PATH_111	PROTOCATECHUATE-ORTHO-CLEAVAGE-PWY: protocatechuate degradation II (ortho-cleavage pathway)	0	5.83602e-08	0	Inf	NA	0	0.36812	0.271899	NA	NA	NA	NA
16	PATH_112	PRPP-PWY: superpathway of histidine, purine, and pyrimidine biosynthesis	4.20898e-05	1.40528e-05	6.52938e-05	0.333877	1.5513	4.64632	0.14314	0.00037323	0.232107	1.46467	1.53837	0.39892
17	PATH_113	PWY-101: photosynthesis light reactions	0	0	0	NA	NA	NA	NA	NA	NA	NA	NA	NA
18	PATH_114	PWY-1042: glycolysis IV (plant cytosol)	0.000211415	0.00017276	0.000191868	0.817156	0.907542	1.11061	0.123005	0.471586	0.668061	0.919138	0.529664	0.979653
19	PATH_115	PWY-1269: CMP-3-deoxy-D-manno-octulosonate biosynthesis I	1.43128e-05	3.50211e-06	2.67566e-05	0.244683	1.86941	7.64014	0.123005	0.000197832	1.31168	0.751851	1.51573	0.160853
20	PATH_116	PWY-1622: formaldehyde assimilation I (serine pathway)	1.58973e-07	4.17109e-07	2.45232e-07	2.62377	1.5426	0.587932	0.505896	0.507455	0.687314	1.38134	0.323391	0.757928
21	PATH_117	PWY-181: photorespiration	2.91338e-07	5.94046e-07	7.41292e-08	2.03903	0.254444	0.124787	0.670405	0.878561	0.429982	0.830182	0.0987899	0.583624
22	PATH_118	PWY-1861: formaldehyde assimilation II (RuMP Cycle)	1.24805e-06	1.07245e-06	4.65364e-07	0.859299	0.372873	0.433927	0.214289	0.232845	1.53694	2.32531	0.619476	1.32385
23	PATH_119	PWY-2201: folate transformations I	7.83707e-08	0	0	0	0	NA	0.36812	NA	NA	NA	NA	NA
24	PATH_12	ARGSYN-PWY: L-arginine biosynthesis I (via L-ornithine)	0.000116118	0.000109127	0.000129682	0.939794	1.11681	1.18836	0.853428	0.311924	0.0073966	0.868132	0.633304	1.01428
25	PATH_120	PWY-241: C4 photosynthetic carbon assimilation cycle, NADP-ME type	2.22564e-05	2.80276e-05	2.74204e-05	1.25931	1.23203	0.978337	0.165494	0.88588	0.817196	1.5453	0.15765	1.12621
26	PATH_121	PWY-2723: trehalose degradation V	9.85587e-06	1.03586e-06	2.19881e-05	0.1051	2.23097	21.227	0.519895	0.00232317	0.851122	1.7251	1.24761	0.558848
27	PATH_122	PWY-2941: L-lysine biosynthesis II	0.000153376	0.000130898	0.000149181	0.853441	0.972646	1.13968	0.739364	0.508007	0.0242447	0.876826	0.293178	0.699443
28	PATH_123	PWY-2942: L-lysine biosynthesis III	0.000185911	0.000157286	0.000171054	0.846028	0.920086	1.08754	0.853428	0.625096	0.156057	0.806168	0.20922	0.782955
29	PATH_124	PWY-3001: superpathway of L-isoleucine biosynthesis I	0.000135422	0.000100966	0.00012792	0.745568	0.944599	1.26695	0.0892096	0.0559111	0.784686	0.911882	0.82943	1.03093
30	PATH_125	PWY-3781: aerobic respiration I (cytochrome c)	2.03976e-05	2.22858e-05	3.98494e-05	1.09257	1.95363	1.78811	0.393048	4.5889e-05	0.265574	1.23228	1.64063	0.446555
31	PATH_126	PWY-3841: folate transformations II	0.000188154	0.000183027	0.000171154	0.972752	0.90965	0.93513	0.630529	0.840751	0.133348	0.679556	0.260215	0.967941
32	PATH_127	PWY-4041: &gamma;-glutamyl cycle	0.000172144	5.92987e-05	0.000175141	0.344471	1.01741	2.95354	0.14314	0.0129529	1.43051	1.48337	1.01418	0.577299
33	PATH_128	PWY-4242: pantothenate and coenzyme A biosynthesis III	4.37778e-05	4.00824e-05	7.35052e-05	0.915588	1.67905	1.83385	0.481251	0.0841277	0.386937	1.57963	0.91372	0.89003
34	PATH_129	PWY-4702: phytate degradation I	8.97711e-06	6.33805e-07	1.82231e-05	0.0706024	2.02995	28.7519	0.185214	0.000274314	1.54306	1.39931	1.55499	0.337107
35	PATH_13	ARGSYNBSUB-PWY: L-arginine biosynthesis II (acetyl cycle)	8.18671e-05	1.95191e-05	0.000114574	0.238425	1.39951	5.86981	0.165494	0.015536	2.01721	0.69487	1.32693	0.334635
36	PATH_130	PWY-4981: L-proline biosynthesis II (from arginine)	7.53917e-05	8.7951e-05	8.59698e-05	1.16659	1.14031	0.977474	0.075256	0.840751	0.858894	1.56026	0.164865	1.1011
37	PATH_131	PWY-4984: urea cycle	7.72294e-05	1.3875e-05	5.61199e-05	0.17966	0.726665	4.04468	0.10398	0.0838365	2.03247	3.35472	0.734014	1.10281
38	PATH_132	PWY-5022: 4-aminobutanoate degradation V	3.63491e-06	2.71185e-06	5.36439e-06	0.746055	1.4758	1.97813	0.435872	0.0358066	0.258328	0.626408	0.974059	0.779522
39	PATH_133	PWY-5030: L-histidine degradation III	3.0891e-06	9.71641e-07	2.13412e-06	0.314538	0.690853	2.1964	0.212122	0.0497641	1.75316	2.20257	1.03899	1.07204
40	PATH_134	PWY-5044: purine nucleotides degradation I (plants)	0	1.29988e-08	0	Inf	NA	0	0.36812	0.271899	NA	NA	NA	NA
41	PATH_135	PWY-5079: L-phenylalanine degradation III	0	2.21007e-08	0	Inf	NA	0	0.36812	0.271899	NA	NA	NA	NA
42	PATH_136	PWY-5083: NAD/NADH phosphorylation and dephosphorylation	1.99982e-05	3.45175e-06	4.34955e-05	0.172603	2.17497	12.601	0.596563	0.000274314	0.821977	1.75008	1.40838	0.529593
43	PATH_137	PWY-5097: L-lysine biosynthesis VI	0.000185284	0.000162005	0.000171626	0.874359	0.926283	1.05939	0.911797	0.931394	0.119142	0.77947	0.120698	0.971409
44	PATH_138	PWY-5100: pyruvate fermentation to acetate and lactate II	0.000191334	0.000174461	0.000164387	0.911812	0.859165	0.94226	0.630529	0.508007	0.0277993	0.812477	0.254491	0.851093
45	PATH_139	PWY-5101: L-isoleucine biosynthesis II	2.26138e-06	1.90361e-06	2.99031e-06	0.841793	1.32234	1.57086	0.49613	0.906754	0.692378	1.96307	0.166559	0.317102
46	PATH_14	ARO-PWY: chorismate biosynthesis I	4.73047e-05	4.12287e-05	5.46287e-05	0.871556	1.15482	1.32501	0.528849	0.584845	0.227699	0.826278	0.34844	0.665275
47	PATH_140	PWY-5103: L-isoleucine biosynthesis III	0.000160971	0.000168375	0.000142388	1.046	0.884559	0.845659	0.578742	0.108344	0.185576	1.00095	0.746995	1.44725
48	PATH_141	PWY-5104: L-isoleucine biosynthesis IV	7.03422e-05	5.61315e-05	3.24406e-05	0.797979	0.461183	0.577939	0.528849	0.00590846	0.255582	0.692196	1.28014	0.648266
49	PATH_142	PWY-5121: superpathway of geranylgeranyl diphosphate biosynthesis II (via MEP)	4.07586e-05	4.81629e-05	4.83698e-05	1.18166	1.18674	1.0043	0.165494	0.931394	0.790981	1.64663	0.0602733	0.409601
50	PATH_143	PWY-5136: fatty acid &beta;-oxidation II (peroxisome)	7.00629e-06	2.15506e-06	1.44507e-05	0.307589	2.06254	6.7055	0.314999	0.00115232	0.484342	1.56422	1.43916	0.184358
51	PATH_144	PWY-5138: unsaturated, even numbered fatty acid &beta;-oxidation	4.88116e-06	9.18714e-07	1.20346e-05	0.188216	2.46552	13.0994	0.112276	0.00281819	1.55252	1.4095	1.21828	0.409383
52	PATH_145	PWY-5154: L-arginine biosynthesis III (via N-acetyl-L-citrulline)	4.41515e-05	2.0415e-05	7.31413e-05	0.462387	1.6566	3.58272	0.165494	6.83236e-05	1.4251	1.34227	1.63273	0.686329
53	PATH_146	PWY-5173: superpathway of acetyl-CoA biosynthesis	8.22098e-06	1.51672e-06	1.59321e-05	0.184494	1.93797	10.5043	0.314999	0.00115232	1.41833	1.63444	1.48815	0.294212
54	PATH_147	PWY-5177: glutaryl-CoA degradation	8.22337e-06	7.3416e-06	6.46805e-06	0.892773	0.786544	0.881012	0.481251	0.54577	0.115397	0.513717	0.378607	0.819715
55	PATH_148	PWY-5188: tetrapyrrole biosynthesis I (from glutamate)	2.30568e-05	1.2083e-05	3.42036e-05	0.524052	1.48345	2.83073	0.528849	0.0643292	0.390418	1.34205	1.1196	0.566516
56	PATH_149	PWY-5189: tetrapyrrole biosynthesis II (from glycine)	1.48397e-05	2.51813e-06	3.02988e-05	0.169689	2.04175	12.0323	0.272856	0.000884127	0.347117	1.21319	1.41693	0.171889
57	PATH_15	ASPASN-PWY: superpathway of L-aspartate and L-asparagine biosynthesis	8.86617e-05	3.04367e-05	0.000113579	0.34329	1.28103	3.73164	4.33004e-05	2.03951e-06	2.14813	1.10243	1.68609	0.418845
58	PATH_150	PWY-5304: superpathway of sulfur oxidation (Acidianus ambivalens)	8.0706e-06	5.79062e-06	3.44733e-06	0.717495	0.427147	0.595331	0.314999	0.0484037	0.30294	1.16531	0.917841	0.835524
59	PATH_151	PWY-5345: superpathway of L-methionine biosynthesis (by sulfhydrylation)	1.51429e-05	4.83362e-06	2.77051e-05	0.319201	1.82958	5.73174	0.247451	0.000669979	1.20692	0.954477	1.37213	0.133428
60	PATH_152	PWY-5347: superpathway of L-methionine biosynthesis (transsulfuration)	4.02218e-05	2.25011e-05	6.08324e-05	0.559425	1.51242	2.70353	0.165494	0.000884127	0.936345	0.327869	1.42499	0.210313
61	PATH_153	PWY-5367: petroselinate biosynthesis	5.94287e-05	8.54605e-06	3.72402e-05	0.143803	0.626637	4.35759	0.165494	0.0643292	1.46649	2.51189	0.68003	0.971098
62	PATH_154	PWY-5384: sucrose degradation IV (sucrose phosphorylase)	7.55627e-05	3.56257e-05	7.93583e-05	0.471472	1.05023	2.22756	0.528849	0.0737038	0.622387	1.34355	0.933315	0.616811
63	PATH_155	PWY-5417: catechol degradation III (ortho-cleavage pathway)	0	5.25164e-08	0	Inf	NA	0	0.36812	0.271899	NA	NA	NA	NA
64	PATH_156	PWY-5431: aromatic compounds degradation via &beta;-ketoadipate	0	5.25164e-08	0	Inf	NA	0	0.36812	0.271899	NA	NA	NA	NA
65	PATH_157	PWY-5464: superpathway of cytosolic glycolysis (plants), pyruvate dehydrogenase and TCA cycle	1.25352e-06	5.46628e-07	3.13552e-06	0.436073	2.50136	5.7361	0.231137	0.113644	1.51852	1.71043	0.760851	0.797799
66	PATH_158	PWY-5484: glycolysis II (from fructose 6-phosphate)	7.07647e-05	7.39876e-05	7.60298e-05	1.04554	1.0744	1.0276	0.739364	0.508007	0.131333	1.07898	0.305037	1.05001
67	PATH_159	PWY-5505: L-glutamate and L-glutamine biosynthesis	2.22549e-06	2.27364e-06	3.82759e-06	1.02164	1.71989	1.68346	0.970512	0.0417171	0.141019	1.52937	0.879279	0.990428
68	PATH_16	AST-PWY: L-arginine degradation II (AST pathway)	9.16965e-06	4.58773e-07	1.67472e-05	0.0500317	1.82638	36.5044	0.185214	0.00910937	1.47933	1.18481	1.10508	0.30071
69	PATH_160	PWY-561: superpathway of glyoxylate cycle and fatty acid degradation	1.12343e-05	2.69547e-06	2.38081e-05	0.239932	2.11923	8.83263	0.307308	0.000669979	0.030696	1.04367	1.50845	0.148468
70	PATH_161	PWY-5656: mannosylglycerate biosynthesis I	1.44392e-06	1.93244e-07	1.36141e-06	0.133833	0.942862	7.04505	0.142601	0.0294544	1.89788	0.843987	1.05834	0.522284
71	PATH_162	PWY-5659: GDP-mannose biosynthesis	3.5883e-05	4.49721e-05	4.67946e-05	1.2533	1.30409	1.04053	0.352681	0.666477	0.588487	1.06171	0.0980764	0.38207
72	PATH_163	PWY-5667: CDP-diacylglycerol biosynthesis I	8.79361e-05	9.59689e-05	0.000108892	1.09135	1.23831	1.13466	0.739364	0.403111	0.112501	0.773134	0.418443	1.12509
73	PATH_164	PWY-5675: nitrate reduction V (assimilatory)	9.61411e-07	0	9.69437e-07	0	1.00835	Inf	0.0349831	0.0231671	2.46655	0.995505	1.1082	0.389061
74	PATH_165	PWY-5676: acetyl-CoA fermentation to butanoate II	1.28568e-05	1.07883e-05	1.06923e-05	0.839111	0.831645	0.991102	0.279861	0.508007	0.0303259	0.554049	0.144372	0.441995
75	PATH_166	PWY-5686: UMP biosynthesis	0.000267068	0.000268653	0.000239838	1.00593	0.898042	0.892744	0.528849	0.371155	0.247528	1.13551	0.523346	1.29707
76	PATH_167	PWY-5690: TCA cycle II (plants and fungi)	2.05305e-05	6.07683e-06	4.2554e-05	0.29599	2.07272	7.00267	0.528849	0.00037323	0.565424	1.56469	1.43853	0.251139
77	PATH_168	PWY-5692: allantoin degradation to glyoxylate II	0	0	1.90326e-08	NA	Inf	Inf	NA	0.446873	NA	NA	NA	NA
78	PATH_169	PWY-5695: urate biosynthesis/inosine 5'-phosphate degradation	8.73912e-05	9.72232e-05	0.000114292	1.11251	1.30782	1.17556	0.911797	0.234983	0.0652761	0.674674	0.555051	1.03015
79	PATH_17	BIOTIN-BIOSYNTHESIS-PWY: biotin biosynthesis I	1.73881e-05	2.4806e-06	3.08662e-05	0.142661	1.77514	12.4431	0.0892096	4.5889e-05	1.68829	1.40682	1.46225	0.480231
80	PATH_170	PWY-5705: allantoin degradation to glyoxylate III	6.0507e-06	2.69377e-07	1.11087e-05	0.04452	1.83593	41.2384	0.0857625	0.00403918	2.28809	0.950446	1.35615	0.361487
81	PATH_171	PWY-5723: Rubisco shunt	1.43601e-05	3.53422e-06	2.36137e-05	0.246114	1.6444	6.68144	0.150773	0.00243211	1.12253	1.76693	1.28655	0.591757
82	PATH_172	PWY-5747: 2-methylcitrate cycle II	7.58536e-07	3.19635e-07	5.81146e-07	0.421384	0.766141	1.81815	0.347971	0.239284	1.03063	1.63747	0.499739	1.12716
83	PATH_173	PWY-5791: 1,4-dihydroxy-2-naphthoate biosynthesis II (plants)	1.50294e-05	1.56952e-06	3.01909e-05	0.10443	2.0088	19.2357	0.272856	0.00243211	0.77269	1.43687	1.14968	0.355248
84	PATH_174	PWY-5837: 1,4-dihydroxy-2-naphthoate biosynthesis I	1.50294e-05	1.56952e-06	3.01909e-05	0.10443	2.0088	19.2357	0.272856	0.00243211	0.77269	1.43687	1.14968	0.355248
85	PATH_175	PWY-5838: superpathway of menaquinol-8 biosynthesis I	1.80632e-05	2.67035e-06	3.58691e-05	0.147833	1.98575	13.4323	0.307308	0.00191102	0.340721	1.41766	1.05041	0.435734
86	PATH_176	PWY-5840: superpathway of menaquinol-7 biosynthesis	1.76096e-05	2.86826e-06	3.4789e-05	0.16288	1.97556	12.129	0.21057	0.00254317	1.18189	0.411468	1.13437	0.443217
87	PATH_177	PWY-5845: superpathway of menaquinol-9 biosynthesis	1.71083e-05	1.89189e-06	3.40972e-05	0.110583	1.99302	18.0228	0.184281	0.00275665	1.97586	0.861174	1.25082	0.532553
88	PATH_178	PWY-5850: superpathway of menaquinol-6 biosynthesis I	1.71083e-05	1.89189e-06	3.40972e-05	0.110583	1.99302	18.0228	0.184281	0.00275665	1.97586	0.861174	1.25082	0.532553
89	PATH_179	PWY-5855: ubiquinol-7 biosynthesis (prokaryotic)	1.46187e-05	8.27054e-07	3.25792e-05	0.056575	2.22859	39.3918	0.184219	0.00447834	1.64528	1.31612	1.32031	0.229224
90	PATH_18	BRANCHED-CHAIN-AA-SYN-PWY: superpathway of branched amino acid biosynthesis	0.000170838	0.000176332	0.000150528	1.03215	0.881115	0.853666	0.911797	0.0841277	0.127301	0.970326	0.759941	1.51597
91	PATH_180	PWY-5856: ubiquinol-9 biosynthesis (prokaryotic)	1.46187e-05	8.27054e-07	3.25792e-05	0.056575	2.22859	39.3918	0.184219	0.00447834	1.64528	1.31612	1.32031	0.229224
92	PATH_181	PWY-5857: ubiquinol-10 biosynthesis (prokaryotic)	1.46187e-05	8.27054e-07	3.25792e-05	0.056575	2.22859	39.3918	0.184219	0.00447834	1.64528	1.31612	1.32031	0.229224
93	PATH_182	PWY-5860: superpathway of demethylmenaquinol-6 biosynthesis I	1.36747e-05	1.27874e-06	2.76225e-05	0.0935112	2.01997	21.6014	0.184281	0.00226622	1.99346	0.796027	1.27584	0.508065
94	PATH_183	PWY-5861: superpathway of demethylmenaquinol-8 biosynthesis	1.44397e-05	1.80264e-06	2.91046e-05	0.124839	2.01559	16.1456	0.307308	0.00191102	0.509018	1.67633	1.11267	0.404002
95	PATH_184	PWY-5862: superpathway of demethylmenaquinol-9 biosynthesis	1.36747e-05	1.27874e-06	2.76225e-05	0.0935112	2.01997	21.6014	0.184281	0.00226622	1.99346	0.796027	1.27584	0.508065
96	PATH_185	PWY-5863: superpathway of phylloquinol biosynthesis	1.43128e-05	1.74007e-06	2.85558e-05	0.121574	1.99512	16.4107	0.272856	0.00243211	0.62969	1.53769	1.11883	0.366956
97	PATH_186	PWY-5896: superpathway of menaquinol-10 biosynthesis	1.71083e-05	1.89189e-06	3.40972e-05	0.110583	1.99302	18.0228	0.184281	0.00275665	1.97586	0.861174	1.25082	0.532553
98	PATH_187	PWY-5897: superpathway of menaquinol-11 biosynthesis	1.91056e-05	3.26387e-06	3.67934e-05	0.170834	1.92579	11.2729	0.272856	0.00191102	0.235299	1.11544	0.970024	0.417007
99	PATH_188	PWY-5898: superpathway of menaquinol-12 biosynthesis	1.91056e-05	3.26387e-06	3.67934e-05	0.170834	1.92579	11.2729	0.272856	0.00191102	0.235299	1.11544	0.970024	0.417007
100	PATH_189	PWY-5899: superpathway of menaquinol-13 biosynthesis	1.91056e-05	3.26387e-06	3.67934e-05	0.170834	1.92579	11.2729	0.272856	0.00191102	0.235299	1.11544	0.970024	0.417007
101	PATH_19	CALVIN-PWY: Calvin-Benson-Bassham cycle	0.000135713	0.000120663	0.000117763	0.889102	0.867736	0.975969	0.435872	0.752095	0.332199	0.747458	0.118758	0.607007
102	PATH_190	PWY-5910: superpathway of geranylgeranyldiphosphate biosynthesis I (via mevalonate)	2.78179e-05	3.24936e-05	3.54288e-05	1.16808	1.2736	1.09033	0.105122	0.840751	0.909676	1.94035	0.110668	0.516242
103	PATH_191	PWY-5913: TCA cycle VI (obligate autotrophs)	5.88957e-05	2.17327e-05	5.90244e-05	0.369003	1.00218	2.71593	0.0630128	0.00725148	1.38061	1.02141	1.24028	0.439687
104	PATH_192	PWY-5918: superpathay of heme biosynthesis from glutamate	1.31334e-05	4.16201e-06	2.58457e-05	0.316903	1.96794	6.20991	0.472509	0.00885147	0.243179	1.54675	1.3214	0.33287
105	PATH_193	PWY-5920: superpathway of heme biosynthesis from glycine	4.64315e-06	2.08699e-06	1.10591e-05	0.449478	2.38182	5.29907	0.472009	0.00885147	0.324547	0.800747	1.25101	0.658793
106	PATH_194	PWY-5941: glycogen degradation II (eukaryotic)	3.23836e-06	8.99265e-06	7.45455e-06	2.77692	2.30195	0.82896	0.255045	0.59539	0.308726	1.44921	0.0587125	0.422997
107	PATH_195	PWY-5971: palmitate biosynthesis II (bacteria and plants)	2.57047e-05	4.96609e-06	3.69778e-05	0.193198	1.43856	7.44606	0.279861	0.00243211	0.197845	1.08351	0.723518	0.719537
108	PATH_196	PWY-5973: cis-vaccenate biosynthesis	0.000114562	7.57863e-05	9.39883e-05	0.661529	0.820411	1.24017	0.000487129	0.0484037	1.31218	0.912799	0.90247	1.00538
109	PATH_197	PWY-5989: stearate biosynthesis II (bacteria and plants)	2.64063e-05	6.48963e-06	3.49335e-05	0.24576	1.32292	5.38298	0.217563	0.00306742	1.04177	0.936264	1.36103	0.486747
110	PATH_198	PWY-6113: superpathway of mycolate biosynthesis	2.13745e-05	4.04208e-06	2.69973e-05	0.189107	1.26306	6.67906	0.247451	0.00243211	0.177231	1.0814	0.754779	0.783617
111	PATH_199	PWY-6121: 5-aminoimidazole ribonucleotide biosynthesis I	0.00028102	0.000217544	0.000250342	0.774123	0.890835	1.15077	0.970512	0.708831	0.333743	1.01993	0.299431	0.770752
112	PATH_2	UNINTEGRATED	0.191843	0.148019	0.236741	0.771566	1.23404	1.59939	0.393048	0.00725148	0.564248	0.763957	1.0327	0.644757
113	PATH_20	CATECHOL-ORTHO-CLEAVAGE-PWY: catechol degradation to &beta;-ketoadipate	0	8.21774e-08	0	Inf	NA	0	0.36812	0.271899	NA	NA	NA	NA
114	PATH_200	PWY-6122: 5-aminoimidazole ribonucleotide biosynthesis II	0.000303239	0.000243641	0.000267739	0.803462	0.882931	1.09891	1	0.931394	0.280188	0.787943	0.155053	0.844042
115	PATH_201	PWY-6123: inosine-5'-phosphate biosynthesis I	0.000167385	9.64201e-05	0.000158126	0.576038	0.944687	1.63997	0.578742	0.0559111	0.820412	0.808018	1.00503	0.76401
116	PATH_202	PWY-6124: inosine-5'-phosphate biosynthesis II	0.000153788	8.06968e-05	0.00014501	0.524726	0.942922	1.79698	0.279861	0.026016	1.02276	0.780569	1.09592	0.619958
117	PATH_203	PWY-6125: superpathway of guanosine nucleotides de novo biosynthesis II	0.000118299	0.000145355	0.000143661	1.22871	1.21439	0.988342	0.075256	0.796094	0.739837	1.37316	0.13131	0.835379
118	PATH_204	PWY-6126: superpathway of adenosine nucleotides de novo biosynthesis II	0.000164566	0.000204783	0.000187156	1.24438	1.13727	0.913923	0.0892096	0.796094	0.664933	1.36445	0.273822	0.847777
119	PATH_205	PWY-6147: 6-hydroxymethyl-dihydropterin diphosphate biosynthesis I	2.80846e-05	2.29793e-05	5.15936e-05	0.818219	1.83708	2.24522	0.739364	0.0220155	0.171884	1.08568	1.19916	0.799549
120	PATH_206	PWY-6151: S-adenosyl-L-methionine cycle I	0.00018487	0.000163141	0.000175265	0.882464	0.948044	1.07431	0.970512	0.752095	0.0406912	0.506792	0.142839	0.894304
121	PATH_207	PWY-6163: chorismate biosynthesis from 3-dehydroquinate	4.36275e-05	4.00483e-05	5.13631e-05	0.917961	1.17731	1.28253	0.684211	0.666477	0.0724693	0.71408	0.295897	0.64576
122	PATH_208	PWY-6168: flavin biosynthesis III (fungi)	3.13974e-05	3.57204e-05	4.29984e-05	1.13769	1.36949	1.20375	0.795936	0.340738	0.469023	1.7022	0.485775	0.815479
123	PATH_209	PWY-6182: superpathway of salicylate degradation	0	4.59915e-08	0	Inf	NA	0	0.36812	0.271899	NA	NA	NA	NA
124	PATH_21	CITRULBIO-PWY: L-citrulline biosynthesis	7.00301e-05	1.45562e-05	5.57946e-05	0.207856	0.796724	3.83306	0.121085	0.0433261	1.96476	3.26325	1.03251	1.1642
125	PATH_210	PWY-6185: 4-methylcatechol degradation (ortho cleavage)	0	8.08301e-08	0	Inf	NA	0	0.36812	0.271899	NA	NA	NA	NA
126	PATH_211	PWY-621: sucrose degradation III (sucrose invertase)	0.000102338	7.90419e-05	8.0917e-05	0.772361	0.790684	1.02372	0.684211	0.403111	0.570432	1.57795	0.509903	0.899236
127	PATH_212	PWY-6263: superpathway of menaquinol-8 biosynthesis II	2.28408e-06	2.44599e-06	3.89511e-06	1.07089	1.70533	1.59244	0.848119	0.390031	0.997451	2.26851	0.475101	0.83591
128	PATH_213	PWY-6270: isoprene biosynthesis I	6.03929e-05	6.43983e-05	6.00845e-05	1.06632	0.994894	0.933015	0.190316	0.234983	0.429191	1.13972	0.467752	0.56392
129	PATH_214	PWY-6277: superpathway of 5-aminoimidazole ribonucleotide biosynthesis	0.000303239	0.000243641	0.000267739	0.803462	0.882931	1.09891	1	0.931394	0.280188	0.787943	0.155053	0.844042
130	PATH_215	PWY-6282: palmitoleate biosynthesis I (from (5Z)-dodec-5-enoate)	2.65487e-05	3.8756e-06	3.65505e-05	0.145981	1.37673	9.43093	0.0630128	0.000141746	1.45168	1.04211	1.54881	0.364522
131	PATH_216	PWY-6284: superpathway of unsaturated fatty acids biosynthesis (E. coli)	1.91208e-05	2.94344e-06	2.08356e-05	0.153939	1.08968	7.07864	0.314999	0.0014919	0.456058	1.44969	0.871076	0.881089
132	PATH_217	PWY-6285: superpathway of fatty acids biosynthesis (E. coli)	2.01651e-05	3.39334e-06	2.49256e-05	0.168278	1.23608	7.34545	0.197072	0.00340781	0.118241	1.75091	0.912876	0.91006
133	PATH_218	PWY-6305: putrescine biosynthesis IV	2.01466e-05	7.0966e-06	2.30903e-05	0.352249	1.14612	3.25372	0.217563	0.00590846	1.31764	1.56157	1.27626	0.799595
134	PATH_219	PWY-6309: L-tryptophan degradation XI (mammalian, via kynurenine)	6.53615e-09	6.25866e-08	0	9.57545	0	0	0.871151	0.0992988	0.682202	1.33587	NA	NA
135	PATH_22	COA-PWY-1: coenzyme A biosynthesis II (mammalian)	0.000180037	0.00018793	0.000184431	1.04384	1.02441	0.981386	0.578742	0.584845	0.30744	0.948061	0.0529165	0.891644
136	PATH_220	PWY-6317: galactose degradation I (Leloir pathway)	0.000145421	0.000124834	0.000136292	0.858431	0.937219	1.09178	0.684211	0.471586	0.234852	0.937098	0.254297	1.07591
137	PATH_221	PWY-6318: L-phenylalanine degradation IV (mammalian, via side chain)	0	2.45832e-07	0	Inf	NA	0	0.36812	0.271899	NA	NA	NA	NA
138	PATH_222	PWY-6353: purine nucleotides degradation II (aerobic)	4.36545e-05	1.73218e-05	6.82565e-05	0.396793	1.56356	3.9405	0.217563	0.00384448	1.51382	1.29617	1.07131	0.574388
139	PATH_223	PWY-6385: peptidoglycan biosynthesis III (mycobacteria)	5.54156e-05	3.16513e-05	9.72624e-05	0.571162	1.75515	3.07294	0.528849	0.000274314	0.252108	1.16428	1.56522	0.376128
140	PATH_224	PWY-6386: UDP-N-acetylmuramoyl-pentapeptide biosynthesis II (lysine-containing)	0.00022396	0.000238997	0.000213694	1.06714	0.95416	0.894128	0.435872	0.931394	0.330658	1.02234	0.216688	0.789858
141	PATH_225	PWY-6387: UDP-N-acetylmuramoyl-pentapeptide biosynthesis I (meso-diaminopimelate containing)	0.000210906	0.000220228	0.000205485	1.0442	0.974297	0.933058	0.578742	0.752095	0.268898	0.985154	0.0982731	0.956488
142	PATH_226	PWY-6396: superpathway of 2,3-butanediol biosynthesis	5.59284e-08	0	3.09858e-08	0	0.554026	Inf	0.36812	0.446873	NA	NA	NA	NA
143	PATH_227	PWY-6470: peptidoglycan biosynthesis V (&beta;-lactam resistance)	1.16183e-07	2.3098e-08	5.61572e-07	0.198807	4.8335	24.3126	0.279559	0.0741071	1.07657	0.894073	0.886145	1.07259
144	PATH_228	PWY-6471: peptidoglycan biosynthesis IV (Enterococcus faecium)	7.28482e-07	1.95226e-07	1.83688e-06	0.26799	2.52152	9.409	0.09616	0.0134489	2.14949	1.65508	1.2189	0.56245
145	PATH_229	PWY-6507: 4-deoxy-L-threo-hex-4-enopyranuronate degradation	1.67316e-05	5.00026e-06	3.88097e-05	0.298852	2.31955	7.76154	0.352681	4.07902e-06	0.153663	1.48269	1.71023	0.455825
146	PATH_23	COA-PWY: coenzyme A biosynthesis I	8.86077e-05	0.00010384	9.44988e-05	1.17191	1.06649	0.91004	0.314999	0.584845	0.570774	1.54709	0.339043	1.1896
147	PATH_230	PWY-6519: 8-amino-7-oxononanoate biosynthesis I	1.92952e-05	2.36944e-06	3.25661e-05	0.122799	1.68778	13.7442	0.075256	4.5889e-05	1.71242	1.47402	1.46725	0.490289
148	PATH_231	PWY-6527: stachyose degradation	0.000108368	0.000125589	0.000113071	1.15891	1.04339	0.900322	0.630529	0.840751	0.1731	0.653636	0.0388789	0.968092
149	PATH_232	PWY-6531: mannitol cycle	0	0	4.26489e-09	NA	Inf	Inf	NA	0.446873	NA	NA	NA	NA
150	PATH_233	PWY-6545: pyrimidine deoxyribonucleotides de novo biosynthesis III	4.70167e-05	7.15422e-05	5.37431e-05	1.52163	1.14306	0.751208	0.00388621	0.00885147	1.3458	1.79193	1.10174	1.26537
151	PATH_234	PWY-6549: L-glutamine biosynthesis III	2.64923e-06	2.82326e-06	4.24449e-06	1.06569	1.60216	1.5034	0.878229	0.74635	0.0362057	1.20447	0.40603	0.978926
152	PATH_235	PWY-6562: norspermidine biosynthesis	0	4.74085e-08	0	Inf	NA	0	0.36812	0.271899	NA	NA	NA	NA
153	PATH_236	PWY-6588: pyruvate fermentation to acetone	9.88453e-06	2.38326e-06	8.51493e-06	0.24111	0.86144	3.5728	0.226301	0.0403805	1.1561	1.58326	0.768843	0.695163
154	PATH_237	PWY-6595: superpathway of guanosine nucleotides degradation (plants)	2.14494e-05	2.17544e-05	3.5476e-05	1.01422	1.65394	1.63076	0.684211	0.122267	0.192936	1.01785	0.670215	0.887018
155	PATH_238	PWY-6596: adenosine nucleotides degradation I	0	6.72456e-09	0	Inf	NA	0	0.36812	0.271899	NA	NA	NA	NA
156	PATH_239	PWY-6606: guanosine nucleotides degradation II	2.13744e-05	2.01622e-05	3.69216e-05	0.943291	1.72738	1.83122	0.795936	0.0358066	0.0231629	0.71831	0.90373	0.759595
157	PATH_24	COBALSYN-PWY: adenosylcobalamin salvage from cobinamide I	1.08901e-05	2.20597e-06	2.07415e-05	0.202568	1.90463	9.40245	0.341048	0.0106905	0.473273	1.10796	0.819321	0.461465
158	PATH_240	PWY-6608: guanosine nucleotides degradation III	4.25204e-05	2.32218e-05	7.05191e-05	0.546132	1.65848	3.03677	0.247451	0.00384448	0.853765	0.930946	1.12611	0.55936
159	PATH_241	PWY-6609: adenine and adenosine salvage III	0.000117016	0.000142764	0.000130818	1.22004	1.11796	0.916327	0.105122	0.666477	0.697258	1.55522	0.324777	1.14749
160	PATH_242	PWY-6612: superpathway of tetrahydrofolate biosynthesis	2.02665e-05	7.18017e-06	3.82034e-05	0.354287	1.88505	5.32068	0.405502	0.00493566	0.608825	1.64044	0.845031	0.672199
161	PATH_243	PWY-6628: superpathway of L-phenylalanine biosynthesis	2.59794e-05	1.35103e-05	3.99524e-05	0.520039	1.53785	2.95717	0.630529	0.000669979	0.787906	0.955163	1.37633	0.434935
162	PATH_244	PWY-6629: superpathway of L-tryptophan biosynthesis	1.9695e-05	5.21058e-06	3.23556e-05	0.264564	1.64284	6.20961	0.139868	0.00705854	0.530074	1.62173	0.850629	0.660307
163	PATH_245	PWY-6630: superpathway of L-tyrosine biosynthesis	1.64835e-05	4.27105e-06	2.86686e-05	0.259111	1.73924	6.71232	0.190316	0.00477959	0.53771	1.66953	0.737031	0.549861
164	PATH_246	PWY-6690: cinnamate and 3-hydroxycinnamate degradation to 2-oxopent-4-enoate	8.14133e-06	4.09253e-07	1.69706e-05	0.0502685	2.0845	41.4674	0.237762	0.00442634	1.42757	1.16826	1.23848	0.342151
165	PATH_247	PWY-6700: queuosine biosynthesis	0.000188804	0.000155044	0.000148259	0.821193	0.785253	0.956234	0.528849	0.708831	0.479462	1.10366	0.158885	0.295241
166	PATH_248	PWY-6703: preQ0 biosynthesis	3.74481e-05	2.21811e-05	3.83249e-05	0.592316	1.02341	1.72782	0.14314	0.0220155	1.09885	0.675045	1.14404	0.557279
167	PATH_249	PWY-6708: ubiquinol-8 biosynthesis (prokaryotic)	1.46187e-05	8.27054e-07	3.25792e-05	0.056575	2.22859	39.3918	0.184219	0.00447834	1.64528	1.31612	1.32031	0.229224
168	PATH_25	COLANSYN-PWY: colanic acid building blocks biosynthesis	1.67784e-05	2.75924e-06	2.93377e-05	0.164452	1.74854	10.6325	0.289737	0.00232317	1.07554	1.61414	1.05467	0.65327
169	PATH_250	PWY-6731: starch degradation III	0	3.70451e-08	0	Inf	NA	0	0.36812	0.271899	NA	NA	NA	NA
170	PATH_251	PWY-6737: starch degradation V	6.19081e-05	4.55536e-05	4.8325e-05	0.735826	0.780592	1.06084	0.314999	0.625096	0.63124	0.707692	0.0943146	0.475809
171	PATH_252	PWY-6785: hydrogen production VIII	0	0	0	NA	NA	NA	NA	NA	NA	NA	NA	NA
172	PATH_253	PWY-6803: phosphatidylcholine acyl editing	1.43483e-05	1.63545e-06	2.77907e-05	0.113982	1.93686	16.9927	0.14314	0.00840126	1.68073	1.0557	1.03937	0.430064
173	PATH_254	PWY-6823: molybdenum cofactor biosynthesis	1.11215e-05	6.7008e-07	2.19828e-05	0.0602506	1.9766	32.8063	0.173456	0.0041077	1.60803	1.26991	1.21536	0.371484
174	PATH_255	PWY-6837: fatty acid beta-oxidation V (unsaturated, odd number, di-isomerase-dependent)	5.00786e-08	1.67976e-07	5.6831e-08	3.35425	1.13484	0.338327	1	0.967116	0.0678593	0.930192	0.025823	0.657789
175	PATH_256	PWY-6859: all-trans-farnesol biosynthesis	3.1268e-05	2.59247e-05	4.82071e-05	0.829112	1.54174	1.85951	0.795936	0.191532	0.378906	1.78442	0.863858	0.864683
176	PATH_257	PWY-6891: thiazole biosynthesis II (Bacillus)	2.00578e-05	2.7909e-06	3.39698e-05	0.139143	1.6936	12.1716	0.184219	0.00447834	1.18726	1.66316	1.13192	0.609337
177	PATH_258	PWY-6892: thiazole biosynthesis I (E. coli)	2.34524e-05	6.73156e-06	4.13288e-05	0.28703	1.76224	6.13957	0.739364	0.00590846	0.454774	1.42595	1.37081	0.226752
178	PATH_259	PWY-6895: superpathway of thiamin diphosphate biosynthesis II	2.38149e-05	7.37533e-06	3.71803e-05	0.309694	1.56122	5.04117	0.160392	0.00372037	0.711528	1.76551	0.911275	0.831369
179	PATH_26	COMPLETE-ARO-PWY: superpathway of aromatic amino acid biosynthesis	4.98295e-05	4.47062e-05	5.72916e-05	0.897184	1.14975	1.28151	0.630529	0.708831	0.17877	0.761672	0.315857	0.66746
180	PATH_260	PWY-6897: thiamin salvage II	3.71284e-05	2.46676e-05	5.10444e-05	0.664386	1.3748	2.06929	0.190316	0.000503759	0.920624	1.03281	1.48717	0.575129
181	PATH_261	PWY-6901: superpathway of glucose and xylose degradation	3.32376e-05	2.69626e-05	4.48195e-05	0.811209	1.34846	1.66228	0.970512	0.0220155	0.185569	0.600541	1.14149	0.483074
182	PATH_262	PWY-6936: seleno-amino acid biosynthesis	7.496e-05	4.90768e-05	9.63304e-05	0.654707	1.28509	1.96285	0.190316	0.00306742	0.48801	0.956075	1.39812	0.422004
183	PATH_263	PWY-6969: TCA cycle V (2-oxoglutarate:ferredoxin oxidoreductase)	2.54893e-05	1.02566e-05	5.03154e-05	0.402387	1.97398	4.90568	0.739364	0.000884127	0.387657	1.32335	1.39741	0.361885
184	PATH_264	PWY-7003: glycerol degradation to butanol	1.53898e-05	4.40122e-06	1.69505e-05	0.285982	1.10141	3.85133	0.211606	0.0117899	0.37676	1.505	0.726156	0.739315
185	PATH_265	PWY-7007: methyl ketone biosynthesis	3.09209e-07	6.40799e-07	6.8773e-07	2.07238	2.22416	1.07324	0.405322	0.692817	1.01992	2.98627	0.168879	0.338236
186	PATH_266	PWY-7013: L-1,2-propanediol degradation	7.70493e-06	1.58655e-06	2.24631e-05	0.205914	2.91542	14.1585	0.569295	0.185759	0.90706	1.30253	0.547403	0.589611
187	PATH_267	PWY-7039: phosphatidate metabolism, as a signaling molecule	2.85247e-06	4.35839e-07	1.09454e-05	0.152794	3.83717	25.1134	0.649036	0.18121	0.192382	1.09683	0.712228	0.619959
188	PATH_268	PWY-7111: pyruvate fermentation to isobutanol (engineered)	0.000249167	0.000254085	0.000214791	1.01974	0.862037	0.845349	1	0.191532	0.0279431	0.599529	0.730966	1.11403
189	PATH_269	PWY-7115: C4 photosynthetic carbon assimilation cycle, NAD-ME type	1.86272e-05	9.60614e-06	2.96202e-05	0.515705	1.59016	3.08346	0.578742	0.000884127	0.296879	1.51147	1.55642	0.219982
190	PATH_27	DAPLYSINESYN-PWY: L-lysine biosynthesis I	3.01132e-05	1.04977e-05	5.03058e-05	0.348609	1.67056	4.79207	0.853428	0.0129529	0.263904	1.57498	1.22031	0.290709
191	PATH_270	PWY-7117: C4 photosynthetic carbon assimilation cycle, PEPCK type	4.96926e-05	3.01171e-05	4.93577e-05	0.606067	0.99326	1.63886	0.075256	0.00384448	0.937539	0.664596	1.19618	0.62264
192	PATH_271	PWY-7184: pyrimidine deoxyribonucleotides de novo biosynthesis I	8.29747e-05	9.47832e-05	0.000111026	1.14231	1.33807	1.17137	0.165494	0.508007	0.442999	1.31774	0.458336	1.01952
193	PATH_272	PWY-7187: pyrimidine deoxyribonucleotides de novo biosynthesis II	9.90389e-05	0.000113072	0.00011057	1.1417	1.11643	0.97787	0.314999	0.54577	0.3843	1.04595	0.0303919	1.00974
194	PATH_273	PWY-7196: superpathway of pyrimidine ribonucleosides salvage	1.23667e-05	1.1329e-05	1.22821e-05	0.916086	0.993161	1.08414	0.543831	0.390031	1.31756	2.50482	0.698291	0.76401
195	PATH_274	PWY-7197: pyrimidine deoxyribonucleotide phosphorylation	8.42168e-05	0.000109814	0.000106364	1.30394	1.26298	0.968585	0.0114962	0.796094	0.950118	1.50159	0.244191	0.950079
196	PATH_275	PWY-7198: pyrimidine deoxyribonucleotides de novo biosynthesis IV	1.30682e-05	1.37942e-05	2.27512e-05	1.05555	1.74095	1.64933	0.630529	0.159842	0.982683	2.05001	0.507951	0.933347
197	PATH_276	PWY-7199: pyrimidine deoxyribonucleosides salvage	2.7737e-05	9.60283e-06	4.24179e-05	0.346211	1.52929	4.41723	0.0892096	0.00037323	1.54319	1.26692	1.24408	0.772067
198	PATH_277	PWY-7200: superpathway of pyrimidine deoxyribonucleoside salvage	5.04236e-07	2.11404e-07	1.22459e-06	0.419256	2.4286	5.79264	0.283824	0.488616	1.16742	1.01466	0.435724	0.824618
199	PATH_278	PWY-7204: pyridoxal 5'-phosphate salvage II (plants)	2.70371e-06	4.04373e-06	8.03063e-06	1.49562	2.97023	1.98594	0.426659	0.253123	0.240203	0.833543	0.526579	0.639124
200	PATH_279	PWY-7208: superpathway of pyrimidine nucleobases salvage	0.000117226	0.000153652	0.000140035	1.31074	1.19457	0.911373	0.00388621	0.436617	0.978143	1.50437	0.475909	1.13328
201	PATH_28	DENOVOPURINE2-PWY: superpathway of purine nucleotides de novo biosynthesis II	0.000144439	0.000139685	0.000151157	0.967086	1.04651	1.08213	0.528849	0.796094	0.155986	0.761711	0.120819	0.751251
202	PATH_280	PWY-7210: pyrimidine deoxyribonucleotides biosynthesis from CTP	1.70258e-05	1.77359e-05	2.84397e-05	1.04171	1.67039	1.60351	0.684211	0.177969	0.996592	2.05879	0.483704	0.947363
203	PATH_281	PWY-7211: superpathway of pyrimidine deoxyribonucleotides de novo biosynthesis	1.73284e-05	1.50217e-05	3.42056e-05	0.866887	1.97397	2.27707	0.911797	0.015536	0.0483962	0.438757	1.08262	0.51361
204	PATH_282	PWY-7219: adenosine ribonucleotides de novo biosynthesis	0.000453254	0.000461329	0.000385248	1.01782	0.849961	0.835083	0.853428	0.0643292	0.218511	1.0149	0.817332	1.65979
205	PATH_283	PWY-7220: adenosine deoxyribonucleotides de novo biosynthesis II	9.42483e-05	0.000123838	0.000120558	1.31396	1.27915	0.973508	0.105122	0.931394	0.743727	1.45953	0.0701797	0.772693
206	PATH_284	PWY-7221: guanosine ribonucleotides de novo biosynthesis	0.000234642	0.000260203	0.000230813	1.10893	0.98368	0.887049	0.247451	0.88588	0.373008	0.870418	0.274592	0.805372
207	PATH_285	PWY-7222: guanosine deoxyribonucleotides de novo biosynthesis II	9.42483e-05	0.000123838	0.000120558	1.31396	1.27915	0.973508	0.105122	0.931394	0.743727	1.45953	0.0701797	0.772693
208	PATH_286	PWY-7228: superpathway of guanosine nucleotides de novo biosynthesis I	0.000120798	0.000152378	0.000148825	1.26142	1.23201	0.976681	0.0232306	0.752095	0.835007	1.48424	0.178007	0.914954
209	PATH_287	PWY-7229: superpathway of adenosine nucleotides de novo biosynthesis I	0.000205443	0.000236248	0.000217361	1.14994	1.05801	0.920058	0.123005	0.88588	0.45969	1.12596	0.271452	0.847637
210	PATH_288	PWY-7234: inosine-5'-phosphate biosynthesis III	0.000154876	7.46925e-05	0.000151256	0.482273	0.976629	2.02505	0.247451	0.00885147	1.03387	1.15038	1.24421	0.501101
211	PATH_289	PWY-7237: myo-, chiro- and scillo-inositol degradation	1.86212e-05	1.06472e-05	6.98394e-06	0.57178	0.375053	0.65594	0.075256	0.154081	1.3769	1.39497	0.794958	0.552905
212	PATH_29	DTDPRHAMSYN-PWY: dTDP-L-rhamnose biosynthesis I	6.06978e-05	6.15661e-05	6.53244e-05	1.01431	1.07622	1.06105	0.684211	0.88588	0.2067	1.25722	0.0247746	0.626229
213	PATH_290	PWY-7242: D-fructuronate degradation	2.09503e-05	1.11443e-05	4.24838e-05	0.531939	2.02783	3.81215	0.911797	0.00191102	0.146355	0.893955	1.33298	0.507056
214	PATH_291	PWY-7245: superpathway NAD/NADP - NADH/NADPH interconversion (yeast)	6.15121e-08	0	0	0	0	NA	0.168078	NA	NA	NA	NA	NA
215	PATH_292	PWY-724: superpathway of L-lysine, L-threonine and L-methionine biosynthesis II	0.000138936	0.000134418	0.000142975	0.967481	1.02907	1.06366	0.481251	0.88588	0.153252	1.03587	0.113187	1.00482
216	PATH_293	PWY-7254: TCA cycle VII (acetate-producers)	1.68958e-05	3.07128e-06	3.12851e-05	0.181778	1.85165	10.1863	0.247451	0.000503759	1.58308	1.2717	1.50111	0.298874
217	PATH_294	PWY-7268: NAD/NADP-NADH/NADPH cytosolic interconversion (yeast)	4.79208e-08	0	0	0	0	NA	0.168078	NA	NA	NA	NA	NA
218	PATH_295	PWY-7269: NAD/NADP-NADH/NADPH mitochondrial interconversion (yeast)	1.52864e-05	1.46653e-06	3.31113e-05	0.0959364	2.16606	22.578	0.272314	0.00281819	0.957466	1.86308	1.18893	0.430078
219	PATH_296	PWY-7279: aerobic respiration II (cytochrome c) (yeast)	5.96639e-06	1.54488e-06	1.64155e-05	0.258931	2.75133	10.6257	0.217563	7.13828e-06	0.664837	1.32892	1.69862	0.36752
220	PATH_297	PWY-7282: 4-amino-2-methyl-5-phosphomethylpyrimidine biosynthesis (yeast)	2.6534e-05	7.89945e-05	2.11835e-05	2.9771	0.798352	0.268164	0.289737	0.584845	0.91048	1.80842	0.0852602	0.681255
221	PATH_298	PWY-7286: 7-(3-amino-3-carboxypropyl)-wyosine biosynthesis	1.12838e-08	0	0	0	0	NA	0.36812	NA	NA	NA	NA	NA
222	PATH_299	PWY-7288: fatty acid &beta;-oxidation (peroxisome, yeast)	5.28602e-08	5.8768e-07	1.13791e-07	11.1176	2.15269	0.193628	0.0626344	0.159159	2.13313	2.58701	0.801696	0.959537
223	PATH_3	1CMET2-PWY: N10-formyl-tetrahydrofolate biosynthesis	0.000111067	0.00013952	0.000127662	1.25618	1.14941	0.915007	0.075256	0.840751	0.848441	1.11276	0.424377	1.14993
224	PATH_30	ECASYN-PWY: enterobacterial common antigen biosynthesis	1.23136e-05	6.55828e-07	2.43034e-05	0.0532604	1.9737	37.0576	0.160392	0.00308087	1.62244	1.80928	1.35586	0.491924
225	PATH_300	PWY-7315: dTDP-N-acetylthomosamine biosynthesis	2.12341e-05	2.42002e-06	4.42114e-05	0.113969	2.0821	18.269	0.528849	0.00590846	0.837013	1.48057	1.37346	0.250459
226	PATH_301	PWY-7323: superpathway of GDP-mannose-derived O-antigen building blocks biosynthesis	1.30607e-05	1.35043e-06	1.8484e-05	0.103397	1.41524	13.6875	0.198596	0.00493566	1.46095	1.28258	1.14155	0.475777
227	PATH_302	PWY-7328: superpathway of UDP-glucose-derived O-antigen building blocks biosynthesis	8.71606e-06	1.29127e-06	2.02464e-05	0.148149	2.32288	15.6794	0.519895	0.00232317	0.711023	1.57077	1.21272	0.619246
228	PATH_303	PWY-7357: thiamin formation from pyrithiamine and oxythiamine (yeast)	4.29985e-05	3.24267e-05	5.81417e-05	0.754134	1.35218	1.79302	0.911797	0.0559111	0.226049	0.55574	1.16403	0.790003
229	PATH_304	PWY-7371: 1,4-dihydroxy-6-naphthoate biosynthesis II	1.70699e-07	1.75079e-06	6.45939e-08	10.2566	0.378408	0.0368941	0.503631	0.619962	0.96152	1.74845	0.451043	0.897209
230	PATH_305	PWY-7383: anaerobic energy metabolism (invertebrates, cytosol)	4.92449e-05	3.58713e-05	4.05946e-05	0.728427	0.82434	1.13167	0.00519604	0.284681	0.868341	1.15771	0.278798	0.958144
231	PATH_306	PWY-7384: anaerobic energy metabolism (invertebrates, mitochondrial)	2.70613e-08	2.17461e-08	0	0.803587	0	0	1	0.271899	NA	NA	NA	NA
232	PATH_307	PWY-7385: 1,3-propanediol biosynthesis (engineered)	7.06697e-08	0	4.74362e-08	0	0.671238	Inf	0.168078	0.446873	NA	NA	NA	NA
233	PATH_308	PWY-7388: octanoyl-[acyl-carrier protein] biosynthesis (mitochondria, yeast)	2.26754e-05	2.77953e-06	3.14248e-05	0.122579	1.38586	11.3058	0.105122	0.000141746	1.42151	1.23522	1.49038	0.393104
234	PATH_309	PWY-7389: superpathway of anaerobic energy metabolism (invertebrates)	4.61922e-08	3.64716e-08	0	0.789562	0	0	1	0.271899	NA	NA	NA	NA
235	PATH_31	ENTBACSYN-PWY: enterobactin biosynthesis	3.08684e-05	4.7964e-06	6.72092e-05	0.155382	2.17728	14.0124	0.494665	0.00591175	0.039927	1.05344	0.998202	0.537231
236	PATH_310	PWY-7391: isoprene biosynthesis II (engineered)	8.22076e-09	0	7.27093e-08	0	8.84459	Inf	0.36812	0.446873	NA	NA	NA	NA
237	PATH_311	PWY-7392: taxadiene biosynthesis (engineered)	3.15387e-05	3.86818e-05	3.79401e-05	1.22649	1.20297	0.980827	0.0892096	0.666477	0.921359	1.94532	0.0580711	0.644992
238	PATH_312	PWY-7400: L-arginine biosynthesis IV (archaebacteria)	0.000118038	0.0001126	0.000128842	0.953932	1.09153	1.14424	0.970512	0.471586	0.00606054	0.875929	0.528946	1.02676
239	PATH_313	PWY-7409: phospholipid remodeling (phosphatidylethanolamine, yeast)	1.40337e-05	1.08154e-06	3.25211e-05	0.077067	2.31735	30.0693	0.289737	0.0041077	1.23853	1.59023	1.1757	0.399286
240	PATH_314	PWY-7411: superpathway of phosphatidate biosynthesis (yeast)	1.40645e-08	0	0	0	0	NA	0.36812	NA	NA	NA	NA	NA
241	PATH_315	PWY-7420: monoacylglycerol metabolism (yeast)	5.16242e-09	0	0	0	0	NA	0.36812	NA	NA	NA	NA	NA
242	PATH_316	PWY-7446: sulfoglycolysis	1.18154e-05	9.84322e-07	2.60782e-05	0.0833087	2.20714	26.4935	0.161815	0.0322029	2.03236	0.916642	0.959369	0.495001
243	PATH_317	PWY-7456: mannan degradation	3.69678e-06	1.88138e-06	3.78063e-06	0.508923	1.02268	2.0095	0.42561	0.658102	0.581168	2.11199	0.0108323	0.647868
244	PATH_318	PWY-7539: 6-hydroxymethyl-dihydropterin diphosphate biosynthesis III (Chlamydia)	2.60209e-05	2.19777e-05	4.75427e-05	0.844616	1.82709	2.16322	0.684211	0.0220155	0.211531	1.18902	1.12788	0.830938
245	PATH_319	PWY-7560: methylerythritol phosphate pathway II	5.75895e-05	6.08905e-05	5.70757e-05	1.05732	0.991079	0.93735	0.190316	0.311924	0.422306	1.14524	0.45333	0.5679
246	PATH_32	FAO-PWY: fatty acid &beta;-oxidation I	7.85255e-06	2.25502e-06	1.59268e-05	0.28717	2.02824	7.06285	0.217563	0.00243211	0.538172	1.5331	0.810435	0.422323
247	PATH_320	PWY-7663: gondoate biosynthesis (anaerobic)	9.96243e-05	6.90574e-05	9.12396e-05	0.693179	0.915837	1.32121	0.000324753	0.026016	1.25741	0.680134	0.95081	0.920213
248	PATH_321	PWY-7664: oleate biosynthesis IV (anaerobic)	2.72075e-05	4.05828e-06	3.79631e-05	0.14916	1.39532	9.35449	0.0892096	0.000141746	1.36085	1.23185	1.52788	0.399485
249	PATH_322	PWY-821: superpathway of sulfur amino acid biosynthesis (Saccharomyces cerevisiae)	4.10288e-06	2.1902e-06	4.13617e-06	0.533821	1.00811	1.88848	0.578742	0.796094	0.567206	1.30965	0.0451195	0.208826
250	PATH_323	PWY-841: superpathway of purine nucleotides de novo biosynthesis I	0.00014605	0.000138426	0.000163966	0.947795	1.12267	1.18451	0.578742	0.625096	0.0919576	0.778842	0.483504	1.0434
251	PATH_324	PWY-922: mevalonate pathway I	3.93414e-05	6.03289e-05	4.53196e-05	1.53347	1.15196	0.75121	0.0892096	0.666477	1.05761	1.72416	0.350469	0.847219
252	PATH_325	PWY0-1061: superpathway of L-alanine biosynthesis	3.47054e-05	1.27806e-05	6.28923e-05	0.36826	1.81217	4.92091	0.795936	0.00243211	0.413354	1.36146	1.4272	0.29889
253	PATH_326	PWY0-1241: ADP-L-glycero-&beta;-D-manno-heptose biosynthesis	1.27387e-05	1.1018e-06	2.67934e-05	0.0864921	2.1033	24.3179	0.226301	0.00115232	1.34997	1.32885	1.46592	0.271305
254	PATH_327	PWY0-1261: anhydromuropeptides recycling	4.16867e-05	9.75119e-06	7.65106e-05	0.233916	1.83537	7.84628	0.247451	0.00243211	0.573225	1.62261	0.871791	0.624837
255	PATH_328	PWY0-1277: 3-phenylpropanoate and 3-(3-hydroxyphenyl)propanoate degradation	9.29126e-06	7.35381e-07	2.05247e-05	0.0791476	2.20903	27.9103	0.167914	0.00297879	1.27496	1.04577	1.16545	0.373019
256	PATH_329	PWY0-1296: purine ribonucleosides degradation	0.000117503	0.000127693	0.000134389	1.08673	1.14371	1.05243	0.217563	0.88588	0.365067	1.69584	0.215506	0.873816
257	PATH_33	FASYN-ELONG-PWY: fatty acid elongation -- saturated	2.85515e-05	4.57316e-06	3.9215e-05	0.160172	1.37348	8.57504	0.0892096	0.000141746	1.33229	1.23737	1.50617	0.410489
258	PATH_330	PWY0-1297: superpathway of purine deoxyribonucleosides degradation	6.78886e-05	1.80864e-05	7.55563e-05	0.266414	1.11295	4.17751	0.035463	0.00477959	1.84145	1.62975	1.34053	0.516618
259	PATH_331	PWY0-1298: superpathway of pyrimidine deoxyribonucleosides degradation	2.13145e-05	8.67928e-06	3.66738e-05	0.4072	1.7206	4.22544	0.528849	0.00590846	0.871211	0.719641	1.15736	0.522218
260	PATH_332	PWY0-1319: CDP-diacylglycerol biosynthesis II	8.79361e-05	9.59689e-05	0.000108892	1.09135	1.23831	1.13466	0.739364	0.403111	0.112501	0.773134	0.418443	1.12509
261	PATH_333	PWY0-1338: polymyxin resistance	9.20345e-06	4.37451e-07	1.8029e-05	0.0475311	1.95894	41.2138	0.185214	0.00340781	1.5492	1.2849	1.34229	0.381714
262	PATH_334	PWY0-1415: superpathway of heme biosynthesis from uroporphyrinogen-III	1.14297e-05	2.32404e-06	2.74759e-05	0.203333	2.4039	11.8225	0.306761	0.000503759	0.528681	1.229	1.41034	0.609922
263	PATH_335	PWY0-1479: tRNA processing	5.39392e-07	5.28075e-07	2.4523e-07	0.979018	0.454642	0.464386	1	0.742888	0.0801167	1.18195	0.156701	0.487315
264	PATH_336	PWY0-1533: methylphosphonate degradation I	1.40496e-05	1.06407e-06	3.25201e-05	0.0757363	2.31466	30.562	0.217563	0.00340781	1.7781	0.934748	1.21231	0.360054
265	PATH_337	PWY0-1586: peptidoglycan maturation (meso-diaminopimelate containing)	5.57349e-05	1.35286e-05	0.000105448	0.242731	1.89196	7.79447	0.393048	0.000141746	0.936843	1.02528	1.52828	0.444662
266	PATH_338	PWY0-162: superpathway of pyrimidine ribonucleotides de novo biosynthesis	3.53635e-05	1.73652e-05	5.66604e-05	0.491049	1.60223	3.26287	0.314999	0.0358066	0.389828	1.24877	1.27528	0.381663
267	PATH_339	PWY0-166: superpathway of pyrimidine deoxyribonucleotides de novo biosynthesis (E. coli)	9.88312e-05	0.000111528	0.000123471	1.12847	1.24932	1.10709	0.314999	0.508007	0.328955	0.989915	0.388572	1.16871
268	PATH_34	FASYN-INITIAL-PWY: superpathway of fatty acid biosynthesis initiation (E. coli)	2.24653e-05	2.95758e-06	3.05053e-05	0.131651	1.35789	10.3143	0.0892096	0.000141746	1.39878	1.25556	1.49645	0.387996
269	PATH_340	PWY0-321: phenylacetate degradation I (aerobic)	8.23557e-06	3.73194e-07	1.53083e-05	0.0453149	1.85881	41.0198	0.153041	0.00165323	1.99595	1.38393	1.48519	0.391985
270	PATH_341	PWY0-41: allantoin degradation IV (anaerobic)	2.45985e-07	0	2.93139e-07	0	1.1917	Inf	0.0349831	0.00585347	2.19505	1.72335	1.3154	0.61931
271	PATH_342	PWY0-42: 2-methylcitrate cycle I	8.90806e-07	3.44507e-07	6.92992e-07	0.386737	0.777938	2.01154	0.393542	0.239284	1.10765	1.61089	0.526268	1.10433
272	PATH_343	PWY0-781: aspartate superpathway	2.69031e-05	1.17147e-05	4.80093e-05	0.435442	1.78453	4.0982	0.578742	0.00885147	0.261824	1.39128	1.28328	0.18715
273	PATH_344	PWY0-845: superpathway of pyridoxal 5'-phosphate biosynthesis and salvage	6.81797e-06	1.08807e-05	9.1613e-06	1.59588	1.3437	0.841979	0.57017	0.747364	0.076683	1.13032	0.538991	1.04276
274	PATH_345	PWY0-862: (5Z)-dodec-5-enoate biosynthesis	2.57623e-05	3.54134e-06	3.7295e-05	0.137462	1.44766	10.5313	0.0892096	6.83236e-05	1.39484	1.22423	1.61725	0.371158
275	PATH_346	PWY1G-0: mycothiol biosynthesis	8.41931e-08	7.40752e-07	2.3992e-07	8.79825	2.84964	0.323887	0.0752345	0.0550314	1.96909	2.68542	0.937285	1.01073
276	PATH_347	PWY490-3: nitrate reduction VI (assimilatory)	5.56582e-07	6.61171e-07	1.01812e-06	1.18791	1.82923	1.53987	0.198396	0.974543	1.54156	1.50061	0.0773232	0.228667
277	PATH_348	PWY4FS-7: phosphatidylglycerol biosynthesis I (plastidic)	2.94395e-05	6.98367e-06	6.14546e-05	0.237221	2.08749	8.79976	0.393048	0.00306742	1.18806	0.938558	0.832435	0.505354
278	PATH_349	PWY4FS-8: phosphatidylglycerol biosynthesis II (non-plastidic)	2.94395e-05	6.98367e-06	6.14546e-05	0.237221	2.08749	8.79976	0.393048	0.00306742	1.18806	0.938558	0.832435	0.505354
279	PATH_35	FERMENTATION-PWY: mixed acid fermentation	3.30537e-05	2.11842e-05	5.95275e-05	0.640902	1.80093	2.81	0.911797	0.00725148	0.449742	0.90044	1.22333	0.873155
280	PATH_350	PWY4LZ-257: superpathway of fermentation (Chlamydomonas reinhardtii)	1.46238e-05	7.33671e-06	2.11016e-05	0.501695	1.44296	2.87616	0.528849	0.00306742	0.651179	1.49159	1.31841	0.478143
281	PATH_351	PWY66-367: ketogenesis	9.36974e-08	2.53605e-07	1.229e-07	2.70664	1.31167	0.484611	0.670405	0.878561	0.211469	0.565087	0.0466997	0.65299
282	PATH_352	PWY66-373: sucrose degradation V (sucrose &alpha;-glucosidase)	1.20896e-05	3.21756e-05	5.7809e-06	2.66143	0.478172	0.179667	0.319299	0.576368	1.46194	2.69928	0.12307	0.641503
283	PATH_353	PWY66-375: leukotriene biosynthesis	2.50051e-09	1.53677e-08	0	6.14583	0	0	1	0.271899	NA	NA	NA	NA
284	PATH_354	PWY66-388: fatty acid &alpha;-oxidation III	2.15339e-08	0	0	0	0	NA	0.168078	NA	NA	NA	NA	NA
285	PATH_355	PWY66-389: phytol degradation	6.56421e-07	1.18191e-06	4.98798e-07	1.80053	0.759875	0.422028	0.343978	0.0838365	1.47159	2.73866	0.890994	1.21793
286	PATH_356	PWY66-391: fatty acid &beta;-oxidation VI (peroxisome)	1.03389e-07	8.6104e-07	2.20112e-07	8.32819	2.12898	0.255635	0.0898317	0.159159	2.077	2.60972	0.692362	0.914776
287	PATH_357	PWY66-398: TCA cycle III (animals)	7.66457e-07	2.16595e-07	3.37556e-07	0.282593	0.440411	1.55846	0.279559	0.798989	1.30456	1.29239	0.148402	0.628872
288	PATH_358	PWY66-399: gluconeogenesis III	2.46165e-05	2.58959e-05	2.39287e-05	1.05197	0.972059	0.924033	0.578742	0.471586	0.258714	1.02502	0.390538	0.800947
289	PATH_359	PWY66-400: glycolysis VI (metazoan)	5.30977e-05	2.61617e-05	7.55961e-05	0.492708	1.42372	2.88958	0.630529	0.026016	0.742653	0.858157	1.13844	0.352351
290	PATH_36	FOLSYN-PWY: superpathway of tetrahydrofolate biosynthesis and salvage	2.57768e-05	1.03557e-05	4.69988e-05	0.401744	1.8233	4.53845	0.405502	0.00705854	0.544388	1.62796	0.786467	0.722317
291	PATH_360	PWY66-409: superpathway of purine nucleotide salvage	0.000100864	3.14456e-05	0.000108227	0.311762	1.073	3.44172	0.035463	0.00725148	0.722164	1.77999	0.506878	0.584423
292	PATH_361	PWY66-422: D-galactose degradation V (Leloir pathway)	0.000145421	0.000111018	0.000138587	0.763426	0.953	1.24832	0.630529	0.403111	0.350583	0.728602	0.494213	1.06866
293	PATH_362	PWYG-321: mycolate biosynthesis	2.73336e-05	4.1769e-06	3.84151e-05	0.152812	1.40542	9.19704	0.0892096	0.000141746	1.34411	1.23368	1.4987	0.403847
294	PATH_363	PYRIDNUCSAL-PWY: NAD salvage pathway I	1.41213e-05	2.19464e-06	1.9126e-05	0.155414	1.35441	8.71486	0.190316	0.000669979	1.65024	0.481056	1.32784	0.235318
295	PATH_364	PYRIDNUCSYN-PWY: NAD biosynthesis I (from aspartate)	4.33293e-05	2.56059e-05	5.93132e-05	0.590961	1.36889	2.31639	0.123005	0.00885147	1.02763	0.737253	1.29181	0.399413
296	PATH_365	PYRIDOXSYN-PWY: pyridoxal 5'-phosphate biosynthesis I	1.55415e-05	5.8742e-06	2.84439e-05	0.377968	1.83019	4.84218	0.247451	0.00115232	1.12154	1.28765	1.46016	0.643343
297	PATH_366	REDCITCYC: TCA cycle VIII (helicobacter)	5.63433e-06	2.55779e-06	1.04362e-05	0.453965	1.85226	4.08018	0.247451	0.000884127	0.975414	1.66892	1.34667	0.692327
298	PATH_367	RHAMCAT-PWY: L-rhamnose degradation I	3.11136e-05	2.76958e-05	4.59567e-05	0.890151	1.47706	1.65933	0.795936	0.284681	0.060815	0.629801	0.728829	0.725369
299	PATH_368	RIBOSYN2-PWY: flavin biosynthesis I (bacteria and plants)	2.4929e-05	1.93222e-05	4.62395e-05	0.775091	1.85485	2.39307	0.970512	0.00885147	0.180012	1.0113	1.15444	0.597558
300	PATH_369	RUMP-PWY: formaldehyde oxidation I	4.26618e-07	3.28999e-07	1.17634e-07	0.771179	0.275735	0.35755	1	0.878561	NA	NA	0.0300306	0.849525
301	PATH_37	FUC-RHAMCAT-PWY: superpathway of fucose and rhamnose degradation	1.59e-05	2.3128e-06	3.2618e-05	0.145459	2.05145	14.1033	0.352681	0.00770372	0.784188	1.54232	0.744912	0.449808
302	PATH_370	SALVADEHYPOX-PWY: adenosine nucleotides degradation II	4.31392e-05	1.76044e-05	6.6947e-05	0.408084	1.55188	3.80285	0.0524259	0.00243211	1.35808	0.705631	1.24156	0.60307
303	PATH_371	SER-GLYSYN-PWY: superpathway of L-serine and glycine biosynthesis I	4.54722e-05	1.62867e-05	4.73124e-05	0.358169	1.04047	2.90497	0.105122	0.00885147	1.53444	0.793833	1.29437	0.242767
304	PATH_372	SO4ASSIM-PWY: sulfate reduction I (assimilatory)	1.65033e-05	2.81193e-06	3.25789e-05	0.170386	1.97408	11.586	0.105122	0.000274314	1.83388	0.664579	1.36205	0.208183
305	PATH_373	SULFATE-CYS-PWY: superpathway of sulfate assimilation and cysteine biosynthesis	1.91557e-05	5.03421e-06	3.61313e-05	0.262805	1.88619	7.17716	0.0892096	0.000274314	1.6614	0.589548	1.3056	0.187651
306	PATH_374	TCA-GLYOX-BYPASS: superpathway of glyoxylate bypass and TCA	2.0028e-05	4.04148e-06	3.91584e-05	0.201791	1.95518	9.68914	0.393048	0.000884127	0.777086	1.59798	1.49159	0.136792
307	PATH_375	TCA: TCA cycle I (prokaryotic)	2.75022e-05	1.11935e-05	4.84554e-05	0.407003	1.76187	4.32889	0.795936	0.00306742	0.0795915	0.759574	1.34387	0.253059
308	PATH_376	TEICHOICACID-PWY: teichoic acid (poly-glycerol) biosynthesis	3.6128e-08	0	1.41785e-07	0	3.92452	Inf	0.168078	0.0231671	NA	NA	1.10997	0.856628
309	PATH_377	THISYN-PWY: superpathway of thiamin diphosphate biosynthesis I	2.73432e-05	1.53011e-05	4.47632e-05	0.559592	1.63709	2.9255	0.795936	0.000503759	0.293892	0.998863	1.49826	0.282729
310	PATH_378	THISYNARA-PWY: superpathway of thiamin diphosphate biosynthesis III (eukaryotes)	4.96853e-05	4.01814e-05	5.41723e-05	0.808717	1.09031	1.34819	1	0.0956428	0.249654	0.708188	0.891122	0.973493
311	PATH_379	THRESYN-PWY: superpathway of L-threonine biosynthesis	0.000122817	8.40947e-05	0.000123215	0.684718	1.00324	1.46519	0.0630128	0.0358066	0.910354	1.04078	0.924417	0.873401
312	PATH_38	FUCCAT-PWY: fucose degradation	1.53281e-05	1.63387e-06	3.18137e-05	0.106593	2.07551	19.4714	0.190316	0.00191102	1.48457	0.919561	1.40836	0.32277
313	PATH_380	TRNA-CHARGING-PWY: tRNA charging	0.000281995	0.000302981	0.000241256	1.07442	0.855534	0.796274	0.684211	0.0305875	0.337736	0.953678	1.04092	1.02959
314	PATH_381	TRPSYN-PWY: L-tryptophan biosynthesis	3.24479e-05	2.07446e-05	3.94239e-05	0.63932	1.21499	1.90045	0.279861	0.0358066	0.76702	0.697261	1.08069	0.456225
315	PATH_382	UBISYN-PWY: superpathway of ubiquinol-8 biosynthesis (prokaryotic)	1.32535e-05	7.51705e-07	2.90867e-05	0.0567175	2.19464	38.6943	0.21057	0.00531359	1.68594	1.20987	1.18919	0.270621
316	PATH_383	UDPNACETYLGALSYN-PWY: UDP-N-acetyl-D-glucosamine biosynthesis II	1.61494e-08	0	0	0	0	NA	0.36812	NA	NA	NA	NA	NA
317	PATH_384	UDPNAGSYN-PWY: UDP-N-acetyl-D-glucosamine biosynthesis I	0.000177345	0.000187041	0.000171845	1.05467	0.968982	0.918753	0.578742	0.840751	0.451514	1.06611	0.164534	0.790414
318	PATH_385	URDEGR-PWY: superpathway of allantoin degradation in plants	0	0	1.90326e-08	NA	Inf	Inf	NA	0.446873	NA	NA	NA	NA
319	PATH_386	VALSYN-PWY: L-valine biosynthesis	0.000239385	0.000254213	0.000191978	1.06194	0.801965	0.755187	0.528849	0.0185453	0.151472	0.920228	1.1487	0.981286
320	PATH_39	GALACT-GLUCUROCAT-PWY: superpathway of hexuronide and hexuronate degradation	1.83606e-05	7.99807e-06	3.18981e-05	0.43561	1.73731	3.98822	0.279861	9.89162e-05	0.911056	1.16187	1.39435	0.626756
321	PATH_4	3-HYDROXYPHENYLACETATE-DEGRADATION-PWY: 4-hydroxyphenylacetate degradation	1.10635e-05	7.1736e-07	2.61815e-05	0.0648401	2.36647	36.497	0.137472	0.0027646	1.82193	0.704942	1.34874	0.221512
322	PATH_40	GALACTARDEG-PWY: D-galactarate degradation I	1.03179e-05	1.00593e-06	2.69932e-05	0.0974936	2.61615	26.834	0.0630128	0.00306742	2.0438	0.764398	1.12435	0.376253
323	PATH_41	GALACTUROCAT-PWY: D-galacturonate degradation I	1.83522e-05	1.00401e-05	3.17013e-05	0.547082	1.72739	3.15746	0.352681	0.000884127	0.521976	1.21537	1.37108	0.494455
324	PATH_42	GLCMANNANAUT-PWY: superpathway of N-acetylglucosamine, N-acetylmannosamine and N-acetylneuraminate degradation	3.6941e-05	1.7857e-05	6.71384e-05	0.483391	1.81745	3.75979	0.352681	0.0129529	0.959185	0.87181	1.22585	0.579958
325	PATH_43	GLUCARDEG-PWY: D-glucarate degradation I	1.1688e-05	1.31275e-06	2.7197e-05	0.112316	2.32693	20.7177	0.075256	0.00306742	1.93296	0.763835	1.06222	0.375626
326	PATH_44	GLUCARGALACTSUPER-PWY: superpathway of D-glucarate and D-galactarate degradation	1.03179e-05	1.00593e-06	2.69932e-05	0.0974936	2.61615	26.834	0.0630128	0.00306742	2.0438	0.764398	1.12435	0.376253
327	PATH_45	GLUCONEO-PWY: gluconeogenesis I	3.73148e-05	2.96424e-05	5.37097e-05	0.794387	1.43937	1.81192	1	0.00885147	0.208254	0.640814	1.08224	0.566493
328	PATH_46	GLUCOSE1PMETAB-PWY: glucose and glucose-1-phosphate degradation	1.85157e-05	2.50742e-06	3.97169e-05	0.135422	2.14504	15.8397	0.0892096	0.00306742	0.949404	1.4943	1.044	0.484839
329	PATH_47	GLUCUROCAT-PWY: superpathway of &beta;-D-glucuronide and D-glucuronate degradation	1.87857e-05	8.83715e-06	3.37115e-05	0.470418	1.79453	3.81475	0.630529	0.00306742	0.78485	1.40727	1.25646	0.724063
330	PATH_48	GLUDEG-I-PWY: GABA shunt	1.87913e-06	1.5283e-06	3.29785e-06	0.813299	1.75498	2.15786	0.481251	0.015536	0.781772	1.0422	1.02954	0.929665
331	PATH_49	GLUTORN-PWY: L-ornithine biosynthesis	5.53345e-05	3.80049e-05	6.57712e-05	0.686822	1.18861	1.7306	0.528849	0.0737038	0.378157	0.939885	0.983233	0.73689
332	PATH_5	ALLANTOINDEG-PWY: superpathway of allantoin degradation in yeast	1.5783e-08	0	0	0	0	NA	0.36812	NA	NA	NA	NA	NA
333	PATH_50	GLYCOCAT-PWY: glycogen degradation I (bacterial)	1.12473e-05	2.02369e-06	2.13198e-05	0.179926	1.89554	10.5351	0.519895	0.00232317	0.568846	1.37727	1.12913	0.696282
334	PATH_51	GLYCOGENSYNTH-PWY: glycogen biosynthesis I (from ADP-D-Glucose)	5.47888e-05	5.71155e-05	6.64229e-05	1.04247	1.21234	1.16296	0.435872	0.403111	0.476698	1.49333	0.358801	1.05897
335	PATH_52	GLYCOL-GLYOXDEG-PWY: superpathway of glycol metabolism and degradation	8.63609e-06	6.93272e-07	1.69849e-05	0.0802761	1.96673	24.4996	0.528849	0.00646229	0.987302	1.72891	0.961021	0.391703
336	PATH_53	GLYCOLYSIS-E-D: superpathway of glycolysis and Entner-Doudoroff	1.99209e-05	8.3925e-06	4.2987e-05	0.421292	2.15789	5.12207	0.684211	0.00191102	0.501403	1.34075	1.42987	0.555454
337	PATH_54	GLYCOLYSIS-TCA-GLYOX-BYPASS: superpathway of glycolysis, pyruvate dehydrogenase, TCA, and glyoxylate bypass	2.57161e-05	6.76877e-06	4.83972e-05	0.263211	1.88198	7.15007	0.528849	0.0014919	0.692718	1.58096	1.45521	0.191078
338	PATH_55	GLYCOLYSIS: glycolysis I (from glucose 6-phosphate)	7.34928e-05	7.82907e-05	7.90902e-05	1.06528	1.07616	1.01021	0.739364	0.508007	0.139624	1.08262	0.297407	1.03758
339	PATH_56	GLYOXYLATE-BYPASS: glyoxylate cycle	1.69901e-05	2.76593e-06	3.90668e-05	0.162796	2.29938	14.1243	0.314999	0.00037323	1.05876	1.41025	1.50506	0.125228
340	PATH_57	GOLPDLCAT-PWY: superpathway of glycerol degradation to 1,3-propanediol	1.4461e-05	8.32091e-06	2.23373e-05	0.575405	1.54466	2.68448	0.393048	0.000884127	0.667228	1.26506	1.40563	0.817261
341	PATH_58	HCAMHPDEG-PWY: 3-phenylpropanoate and 3-(3-hydroxyphenyl)propanoate degradation to 2-oxopent-4-enoate	8.14133e-06	4.09253e-07	1.69706e-05	0.0502685	2.0845	41.4674	0.237762	0.00442634	1.42757	1.16826	1.23848	0.342151
342	PATH_59	HEME-BIOSYNTHESIS-II: heme biosynthesis I (aerobic)	1.18724e-05	4.14749e-06	2.74863e-05	0.34934	2.31514	6.6272	0.384494	0.010735	0.0115266	0.896463	1.26756	0.366189
343	PATH_6	ANAEROFRUCAT-PWY: homolactic fermentation	8.61935e-05	7.80303e-05	0.000104898	0.905292	1.21701	1.34432	0.853428	0.154081	0.0203641	0.698048	0.664213	0.930496
344	PATH_60	HEMESYN2-PWY: heme biosynthesis II (anaerobic)	1.73313e-05	4.51456e-06	3.50736e-05	0.260485	2.02371	7.769	0.472509	0.00477959	0.184649	1.23771	1.34978	0.264848
345	PATH_61	HEXITOLDEGSUPER-PWY: superpathway of hexitol degradation (bacteria)	3.92137e-05	2.75749e-05	6.30901e-05	0.703197	1.60888	2.28795	0.911797	0.0841277	0.0591069	0.749427	0.962575	0.753643
346	PATH_62	HISDEG-PWY: L-histidine degradation I	1.30731e-05	1.19071e-05	1.2566e-05	0.910809	0.961214	1.05534	0.578742	0.708831	0.343435	0.873387	0.033722	0.324435
347	PATH_63	HISTSYN-PWY: L-histidine biosynthesis	2.83596e-05	2.31943e-05	3.33464e-05	0.817864	1.17584	1.4377	0.435872	0.284681	0.454538	1.07997	0.586513	0.644033
348	PATH_64	HOMOSER-METSYN-PWY: L-methionine biosynthesis I	2.28743e-05	1.41342e-05	3.78465e-05	0.617908	1.65454	2.67765	0.393048	0.00725148	0.670986	0.553133	1.23249	0.271657
349	PATH_65	HSERMETANA-PWY: L-methionine biosynthesis III	1.29562e-05	8.15568e-06	1.66349e-05	0.629482	1.28394	2.03967	0.481251	0.0484037	0.0789624	0.527157	1.16693	0.327715
350	PATH_66	ILEUSYN-PWY: L-isoleucine biosynthesis I (from threonine)	0.000239385	0.000254213	0.000191978	1.06194	0.801965	0.755187	0.528849	0.0185453	0.151472	0.920228	1.1487	0.981286
351	PATH_67	KDO-NAGLIPASYN-PWY: superpathway of (Kdo)2-lipid A biosynthesis	8.91103e-06	4.41149e-07	1.71732e-05	0.0495059	1.92718	38.9283	0.173456	0.00447834	1.80508	1.07073	1.17845	0.359569
352	PATH_68	KETOGLUCONMET-PWY: ketogluconate metabolism	1.51054e-05	2.69841e-06	3.29483e-05	0.178638	2.18122	12.2103	0.677126	0.00477959	0.157955	1.6371	1.05104	0.612403
353	PATH_69	LACTOSECAT-PWY: lactose and galactose degradation I	5.01032e-05	2.2842e-05	3.04716e-05	0.455899	0.608176	1.33401	0.630529	0.436617	0.740192	1.17363	0.513228	0.855913
354	PATH_7	ANAGLYCOLYSIS-PWY: glycolysis III (from glucose)	0.000147234	0.00012976	0.000174606	0.881318	1.1859	1.3456	0.795936	0.137503	0.0733118	0.55212	0.906575	0.90856
355	PATH_70	LEU-DEG2-PWY: L-leucine degradation I	0	1.87103e-07	0	Inf	NA	0	0.36812	0.271899	NA	NA	NA	NA
356	PATH_71	LIPASYN-PWY: phospholipases	6.25121e-09	0	0	0	0	NA	0.36812	NA	NA	NA	NA	NA
357	PATH_72	LPSSYN-PWY: superpathway of lipopolysaccharide biosynthesis	3.9271e-06	3.64201e-07	1.02868e-05	0.0927405	2.61945	28.2449	0.412191	0.0353397	0.965194	2.17451	0.986227	0.514755
358	PATH_73	LYSINE-DEG1-PWY: L-lysine degradation XI (mammalian)	7.16814e-09	0	0	0	0	NA	0.36812	NA	NA	NA	NA	NA
359	PATH_74	MET-SAM-PWY: superpathway of S-adenosyl-L-methionine biosynthesis	4.25515e-05	3.00154e-05	6.41678e-05	0.705388	1.508	2.13783	0.393048	0.00725148	0.564048	0.614759	1.20001	0.388582
360	PATH_75	METHGLYUT-PWY: superpathway of methylglyoxal degradation	6.74515e-06	5.53191e-07	8.61113e-06	0.0820131	1.27664	15.5663	0.44798	0.00447834	0.514389	1.69152	0.910916	0.501456
361	PATH_76	METSYN-PWY: L-homoserine and L-methionine biosynthesis	3.76175e-05	2.61722e-05	5.8001e-05	0.695747	1.54186	2.21613	0.393048	0.00725148	0.572846	0.604515	1.22484	0.356702
362	PATH_77	NAD-BIOSYNTHESIS-II: NAD salvage pathway II	1.38922e-05	1.30199e-06	3.07541e-05	0.093721	2.21378	23.6209	0.528849	0.00477959	0.80128	1.6729	1.10262	0.339553
363	PATH_78	NAGLIPASYN-PWY: lipid IVA biosynthesis	1.18119e-05	1.31674e-06	2.39749e-05	0.111475	2.02972	18.2078	0.352681	0.00243211	0.973142	1.45066	1.09311	0.309969
364	PATH_79	NONMEVIPP-PWY: methylerythritol phosphate pathway I	7.03111e-05	7.81024e-05	7.25662e-05	1.11081	1.03207	0.929115	0.314999	0.54577	0.498264	1.19252	0.454538	0.594193
365	PATH_8	ARG+POLYAMINE-SYN: superpathway of arginine and polyamine biosynthesis	1.54078e-05	3.46274e-06	1.98889e-05	0.22474	1.29084	5.74369	0.393048	0.00191102	0.410476	1.55379	1.45295	0.273992
366	PATH_80	NONOXIPENT-PWY: pentose phosphate pathway (non-oxidative branch)	6.87285e-05	6.76437e-05	6.01262e-05	0.984217	0.874837	0.888866	0.970512	0.25905	0.0612045	0.307218	0.501677	0.746086
367	PATH_81	OANTIGEN-PWY: O-antigen building blocks biosynthesis (E. coli)	6.97421e-05	7.80416e-05	8.30387e-05	1.119	1.19065	1.06403	0.165494	0.88588	0.557613	1.34409	0.10094	0.658456
368	PATH_82	ORNARGDEG-PWY: superpathway of L-arginine and L-ornithine degradation	9.81825e-06	5.64555e-07	1.81977e-05	0.0575005	1.85346	32.2338	0.138971	0.00308087	1.71349	1.18401	1.31443	0.405149
369	PATH_83	ORNDEG-PWY: superpathway of ornithine degradation	2.04372e-05	5.8018e-05	2.03112e-05	2.83885	0.993835	0.350084	0.677126	0.428846	0.522043	2.1395	0.48812	0.782056
370	PATH_84	P101-PWY: ectoine biosynthesis	0	2.82163e-07	0	Inf	NA	0	0.36812	0.271899	NA	NA	NA	NA
371	PATH_85	P105-PWY: TCA cycle IV (2-oxoglutarate decarboxylase)	2.17054e-05	4.53431e-06	4.68166e-05	0.208902	2.15691	10.325	0.344523	0.00037323	0.01441	1.11887	1.49886	0.286997
372	PATH_86	P108-PWY: pyruvate fermentation to propanoate I	1.09821e-06	1.28874e-06	1.42781e-06	1.17349	1.30012	1.10791	0.272314	0.747205	0.836839	2.28776	0.0806778	0.665044
373	PATH_87	P122-PWY: heterolactic fermentation	3.001e-06	1.87288e-06	2.24614e-06	0.624085	0.748464	1.1993	0.482121	0.202478	1.14875	2.79709	0.698549	0.536396
374	PATH_88	P124-PWY: Bifidobacterium shunt	2.46443e-06	1.60753e-06	1.88054e-06	0.652295	0.763073	1.16983	0.198396	0.167566	1.66347	3.25203	0.646723	0.835093
375	PATH_89	P125-PWY: superpathway of (R,R)-butanediol biosynthesis	6.60786e-08	0	2.40067e-08	0	0.363305	Inf	0.168078	0.446873	NA	NA	NA	NA
376	PATH_9	ARGDEG-PWY: superpathway of L-arginine, putrescine, and 4-aminobutanoate degradation	9.81825e-06	5.64555e-07	1.81977e-05	0.0575005	1.85346	32.2338	0.138971	0.00308087	1.71349	1.18401	1.31443	0.405149
377	PATH_90	P161-PWY: acetylene degradation	2.01854e-05	6.70278e-06	3.25604e-05	0.332061	1.61307	4.85775	0.578742	0.00590846	0.909217	1.40188	1.30713	0.411888
378	PATH_91	P162-PWY: L-glutamate degradation V (via hydroxyglutarate)	2.70717e-06	2.71283e-06	2.15147e-06	1.00209	0.79473	0.793072	0.528849	0.508007	0.0141998	0.230742	0.529139	0.759328
379	PATH_92	P163-PWY: L-lysine fermentation to acetate and butanoate	1.13304e-06	5.80337e-07	3.09811e-07	0.512195	0.273433	0.533846	0.171997	0.201862	1.42199	1.65925	0.607976	0.659005
380	PATH_93	P164-PWY: purine nucleobases degradation I (anaerobic)	5.38182e-06	7.09845e-06	5.6014e-06	1.31897	1.0408	0.789102	0.393048	0.311924	1.12808	1.86974	0.51837	0.537666
381	PATH_94	P185-PWY: formaldehyde assimilation III (dihydroxyacetone cycle)	2.41831e-05	1.77786e-05	2.94686e-05	0.735169	1.21856	1.65753	0.630529	0.0841277	0.376402	0.834428	0.890172	0.49837
382	PATH_95	P221-PWY: octane oxidation	3.50894e-08	0	0	0	0	NA	0.36812	NA	NA	NA	NA	NA
383	PATH_96	P23-PWY: reductive TCA cycle I	4.28242e-06	3.09066e-06	8.29163e-06	0.721709	1.9362	2.6828	0.970512	0.00725148	0.457526	1.77447	1.26048	0.644774
384	PATH_97	P4-PWY: superpathway of L-lysine, L-threonine and L-methionine biosynthesis I	2.63647e-05	1.24476e-05	4.77673e-05	0.472131	1.81179	3.83747	0.684211	0.010735	0.369154	1.46337	1.24599	0.216829
385	PATH_98	P42-PWY: incomplete reductive TCA cycle	1.3308e-05	1.29425e-05	1.47449e-05	0.972537	1.10797	1.13926	0.795936	0.666477	0.542995	2.01879	0.500721	0.749237
386	PATH_99	P441-PWY: superpathway of N-acetylneuraminate degradation	3.31205e-05	1.2432e-05	5.74745e-05	0.375356	1.73531	4.62311	0.435872	0.0014919	1.02673	1.12623	1.4343	0.304148
