# Supplementary material for: Integrated multi-omics reveal important roles of gut contents in intestinal ischemia–reperfusion induced injuries in rats
Source: Commun Biol. 2022 Sep 9;5:938. doi: 10.1038/s42003-022-03887-8 (PMC9463172; doi:10.1038/s42003-022-03887-8)
Supplement: Supplementary file 16 — Supplementary Data 14 [file 42003_2022_3887_MOESM16_ESM.xlsx]

## Sheet: Sheet1
Supplementary Data 14: Identified differencial pathways between Sham and IR0h.
PathNum	PathName	IR0h2Sham	wilcox_Sham_IR0h	log2IR0h2Sham	threshold
PATH_330	PWY0-1297: superpathway of purine deoxyribonucleosides degradation	0.266414	0.035463	-1.90826	Down
PATH_15	ASPASN-PWY: superpathway of L-aspartate and L-asparagine biosynthesis	0.34329	4.33004e-05	-1.5425	Down
PATH_164	PWY-5675: nitrate reduction V (assimilatory)	0	0.0349831	#NAME?	Down
PATH_341	PWY0-41: allantoin degradation IV (anaerobic)	0	0.0349831	#NAME?	Down
