# Supplementary material for: Integrated multi-omics reveal important roles of gut contents in intestinal ischemia–reperfusion induced injuries in rats
Source: Commun Biol. 2022 Sep 9;5:938. doi: 10.1038/s42003-022-03887-8 (PMC9463172; doi:10.1038/s42003-022-03887-8)
Supplement: Supplementary file 17 — Supplementary Data 15 [file 42003_2022_3887_MOESM17_ESM.xlsx]

## Sheet: Sheet1
	Supplementary Data 15: Identified differencial pathways between IR0h and IR6h.
PathNum	PathName	IR6h2IR0h	wilcox_IR0h_IR6h	log2IR6h2IR0h	threshold
PATH_254	PWY-6823: molybdenum cofactor biosynthesis	32.8063	0.0041077	5.0359	Up
PATH_336	PWY0-1533: methylphosphonate degradation I	30.562	0.00340781	4.93367	Up
PATH_313	PWY-7409: phospholipid remodeling (phosphatidylethanolamine, yeast)	30.0693	0.0041077	4.91022	Up
PATH_129	PWY-4702: phytate degradation I	28.7519	0.000274314	4.84558	Up
PATH_121	PWY-2723: trehalose degradation V	21.227	0.00232317	4.40783	Up
PATH_149	PWY-5189: tetrapyrrole biosynthesis II (from glycine)	12.0323	0.000884127	3.58884	Up
PATH_25	COLANSYN-PWY: colanic acid building blocks biosynthesis	10.6325	0.00232317	3.41041	Up
PATH_146	PWY-5173: superpathway of acetyl-CoA biosynthesis	10.5043	0.00115232	3.39291	Up
PATH_229	PWY-6507: 4-deoxy-L-threo-hex-4-enopyranuronate degradation	7.76154	4.07902e-06	2.95634	Up
PATH_110	PPGPPMET-PWY: ppGpp biosynthesis	7.08186	0.00037323	2.82413	Up
PATH_161	PWY-5656: mannosylglycerate biosynthesis I	7.04505	0.0294544	2.81661	Up
PATH_365	PYRIDOXSYN-PWY: pyridoxal 5'-phosphate biosynthesis I	4.84218	0.00115232	2.27566	Up
PATH_42	GLCMANNANAUT-PWY: superpathway of N-acetylglucosamine, N-acetylmannosamine and N-acetylneuraminate degradation	3.75979	0.0129529	1.91065	Up
PATH_269	PWY-7115: C4 photosynthetic carbon assimilation cycle, NAD-ME type	3.08346	0.000884127	1.62455	Up
PATH_368	RIBOSYN2-PWY: flavin biosynthesis I (bacteria and plants)	2.39307	0.00885147	1.25886	Up
PATH_148	PWY-5188: tetrapyrrole biosynthesis I (from glutamate)	2.83073	0.0643292	1.50117	NoSignifi
PATH_262	PWY-6936: seleno-amino acid biosynthesis	1.96285	0.00306742	0.972951	NoSignifi
PATH_381	TRPSYN-PWY: L-tryptophan biosynthesis	1.90045	0.0358066	0.926339	NoSignifi
PATH_45	GLUCONEO-PWY: gluconeogenesis I	1.81192	0.00885147	0.85752	NoSignifi
PATH_202	PWY-6124: inosine-5'-phosphate biosynthesis II	1.79698	0.026016	0.845573	NoSignifi
PATH_303	PWY-7357: thiamin formation from pyrithiamine and oxythiamine (yeast)	1.79302	0.0559111	0.842391	NoSignifi
PATH_125	PWY-3781: aerobic respiration I (cytochrome c)	1.78811	4.5889e-05	0.838435	NoSignifi
PATH_248	PWY-6703: preQ0 biosynthesis	1.72782	0.0220155	0.78895	NoSignifi
PATH_261	PWY-6901: superpathway of glucose and xylose degradation	1.66228	0.0220155	0.733165	NoSignifi
PATH_201	PWY-6123: inosine-5'-phosphate biosynthesis I	1.63997	0.0559111	0.713672	NoSignifi
PATH_270	PWY-7117: C4 photosynthetic carbon assimilation cycle, PEPCK type	1.63886	0.00384448	0.712694	NoSignifi
PATH_2	UNINTEGRATED	1.59939	0.00725148	0.677525	NoSignifi
PATH_380	TRNA-CHARGING-PWY: tRNA charging	0.796274	0.0305875	-0.328663	NoSignifi
PATH_386	VALSYN-PWY: L-valine biosynthesis	0.755187	0.0185453	-0.405094	NoSignifi
PATH_66	ILEUSYN-PWY: L-isoleucine biosynthesis I (from threonine)	0.755187	0.0185453	-0.405094	NoSignifi
PATH_233	PWY-6545: pyrimidine deoxyribonucleotides de novo biosynthesis III	0.751208	0.00885147	-0.412716	NoSignifi
PATH_141	PWY-5104: L-isoleucine biosynthesis IV	0.577939	0.00590846	-0.791011	NoSignifi
PATH_276	PWY-7199: pyrimidine deoxyribonucleosides salvage	4.41723	0.00037323	2.14314	Up
PATH_331	PWY0-1298: superpathway of pyrimidine deoxyribonucleosides degradation	4.22544	0.00590846	2.0791	Up
PATH_330	PWY0-1297: superpathway of purine deoxyribonucleosides degradation	4.17751	0.00477959	2.06264	Up
PATH_222	PWY-6353: purine nucleotides degradation II (aerobic)	3.9405	0.00384448	1.97838	Up
PATH_370	SALVADEHYPOX-PWY: adenosine nucleotides degradation II	3.80285	0.00243211	1.92708	Up
PATH_338	PWY0-162: superpathway of pyrimidine ribonucleotides de novo biosynthesis	3.26287	0.0358066	1.70614	Up
PATH_240	PWY-6608: guanosine nucleotides degradation III	3.03677	0.00384448	1.60254	Up
PATH_281	PWY-7211: superpathway of pyrimidine deoxyribonucleotides de novo biosynthesis	2.27707	0.015536	1.18718	Up
PATH_288	PWY-7234: inosine-5'-phosphate biosynthesis III	2.02505	0.00885147	1.01796	Up
PATH_372	SO4ASSIM-PWY: sulfate reduction I (assimilatory)	11.586	0.000274314	3.5343	Up
PATH_373	SULFATE-CYS-PWY: superpathway of sulfate assimilation and cysteine biosynthesis	7.17716	0.000274314	2.84341	Up
PATH_151	PWY-5345: superpathway of L-methionine biosynthesis (by sulfhydrylation)	5.73174	0.000669979	2.51897	Up
PATH_127	PWY-4041: &gamma;-glutamyl cycle	2.95354	0.0129529	1.56245	Up
PATH_152	PWY-5347: superpathway of L-methionine biosynthesis (transsulfuration)	2.70353	0.000884127	1.43485	Up
PATH_64	HOMOSER-METSYN-PWY: L-methionine biosynthesis I	2.67765	0.00725148	1.42097	Up
PATH_205	PWY-6147: 6-hydroxymethyl-dihydropterin diphosphate biosynthesis I	2.24522	0.0220155	1.16686	Up
PATH_76	METSYN-PWY: L-homoserine and L-methionine biosynthesis	2.21613	0.00725148	1.14804	Up
PATH_318	PWY-7539: 6-hydroxymethyl-dihydropterin diphosphate biosynthesis III (Chlamydia)	2.16322	0.0220155	1.11318	Up
PATH_74	MET-SAM-PWY: superpathway of S-adenosyl-L-methionine biosynthesis	2.13783	0.00725148	1.09615	Up
PATH_65	HSERMETANA-PWY: L-methionine biosynthesis III	2.03967	0.0484037	1.02834	Up
PATH_257	PWY-6891: thiazole biosynthesis II (Bacillus)	12.1716	0.00447834	3.60545	Up
PATH_258	PWY-6892: thiazole biosynthesis I (E. coli)	6.13957	0.00590846	2.61814	Up
PATH_377	THISYN-PWY: superpathway of thiamin diphosphate biosynthesis I	2.9255	0.000503759	1.54868	Up
PATH_260	PWY-6897: thiamin salvage II	2.06929	0.000503759	1.04913	Up
PATH_133	PWY-5030: L-histidine degradation III	2.1964	0.0497641	1.13514	Up
PATH_48	GLUDEG-I-PWY: GABA shunt	2.15786	0.015536	1.1096	Up
PATH_77	NAD-BIOSYNTHESIS-II: NAD salvage pathway II	23.6209	0.00477959	4.56199	Up
PATH_295	PWY-7269: NAD/NADP-NADH/NADPH mitochondrial interconversion (yeast)	22.578	0.00281819	4.49685	Up
PATH_136	PWY-5083: NAD/NADH phosphorylation and dephosphorylation	12.601	0.000274314	3.65547	Up
PATH_363	PYRIDNUCSAL-PWY: NAD salvage pathway I	8.71486	0.000669979	3.12348	Up
PATH_364	PYRIDNUCSYN-PWY: NAD biosynthesis I (from aspartate)	2.31639	0.00885147	1.21188	Up
PATH_85	P105-PWY: TCA cycle IV (2-oxoglutarate decarboxylase)	10.325	0.00037323	3.36807	Up
PATH_293	PWY-7254: TCA cycle VII (acetate-producers)	10.1863	0.000503759	3.34856	Up
PATH_374	TCA-GLYOX-BYPASS: superpathway of glyoxylate bypass and TCA	9.68914	0.000884127	3.27637	Up
PATH_167	PWY-5690: TCA cycle II (plants and fungi)	7.00267	0.00037323	2.80791	Up
PATH_263	PWY-6969: TCA cycle V (2-oxoglutarate:ferredoxin oxidoreductase)	4.90568	0.000884127	2.29445	Up
PATH_375	TCA: TCA cycle I (prokaryotic)	4.32889	0.00306742	2.114	Up
PATH_366	REDCITCYC: TCA cycle VIII (helicobacter)	4.08018	0.000884127	2.02863	Up
PATH_191	PWY-5913: TCA cycle VI (obligate autotrophs)	2.71593	0.00725148	1.44144	Up
PATH_96	P23-PWY: reductive TCA cycle I	2.6828	0.00725148	1.42374	Up
PATH_90	P161-PWY: acetylene degradation	4.85775	0.00590846	2.28029	Up
PATH_100	P461-PWY: hexitol fermentation to lactate, formate, ethanol and acetate	4.37406	0.00885147	2.12897	Up
PATH_35	FERMENTATION-PWY: mixed acid fermentation	2.81	0.00725148	1.49057	Up
PATH_325	PWY0-1061: superpathway of L-alanine biosynthesis	4.92091	0.00243211	2.29892	Up
PATH_27	DAPLYSINESYN-PWY: L-lysine biosynthesis I	4.79207	0.0129529	2.26065	Up
PATH_112	PRPP-PWY: superpathway of histidine, purine, and pyrimidine biosynthesis	4.64632	0.00037323	2.21609	Up
PATH_99	P441-PWY: superpathway of N-acetylneuraminate degradation	4.62311	0.0014919	2.20886	Up
PATH_343	PWY0-781: aspartate superpathway	4.0982	0.00885147	2.03499	Up
PATH_97	P4-PWY: superpathway of L-lysine, L-threonine and L-methionine biosynthesis I	3.83747	0.010735	1.94016	Up
PATH_21	CITRULBIO-PWY: L-citrulline biosynthesis	3.83306	0.0433261	1.9385	Up
PATH_371	SER-GLYSYN-PWY: superpathway of L-serine and glycine biosynthesis I	2.90497	0.00885147	1.53852	Up
PATH_246	PWY-6690: cinnamate and 3-hydroxycinnamate degradation to 2-oxopent-4-enoate	41.4674	0.00442634	5.37391	Up
PATH_58	HCAMHPDEG-PWY: 3-phenylpropanoate and 3-(3-hydroxyphenyl)propanoate degradation to 2-oxopent-4-enoate	41.4674	0.00442634	5.37391	Up
PATH_340	PWY0-321: phenylacetate degradation I (aerobic)	41.0198	0.00165323	5.35825	Up
PATH_4	3-HYDROXYPHENYLACETATE-DEGRADATION-PWY: 4-hydroxyphenylacetate degradation	36.497	0.0027646	5.18971	Up
PATH_328	PWY0-1277: 3-phenylpropanoate and 3-(3-hydroxyphenyl)propanoate degradation	27.9103	0.00297879	4.80272	Up
PATH_243	PWY-6628: superpathway of L-phenylalanine biosynthesis	2.95717	0.000669979	1.56422	Up
PATH_376	TEICHOICACID-PWY: teichoic acid (poly-glycerol) biosynthesis	Inf	0.0231671	Inf	Up
PATH_333	PWY0-1338: polymyxin resistance	41.2138	0.00340781	5.36506	Up
PATH_67	KDO-NAGLIPASYN-PWY: superpathway of (Kdo)2-lipid A biosynthesis	38.9283	0.00447834	5.28275	Up
PATH_30	ECASYN-PWY: enterobacterial common antigen biosynthesis	37.0576	0.00308087	5.2117	Up
PATH_326	PWY0-1241: ADP-L-glycero-&beta;-D-manno-heptose biosynthesis	24.3179	0.00115232	4.60395	Up
PATH_300	PWY-7315: dTDP-N-acetylthomosamine biosynthesis	18.269	0.00590846	4.19133	Up
PATH_78	NAGLIPASYN-PWY: lipid IVA biosynthesis	18.2078	0.00243211	4.18649	Up
PATH_302	PWY-7328: superpathway of UDP-glucose-derived O-antigen building blocks biosynthesis	15.6794	0.00232317	3.9708	Up
PATH_301	PWY-7323: superpathway of GDP-mannose-derived O-antigen building blocks biosynthesis	13.6875	0.00493566	3.77478	Up
PATH_228	PWY-6471: peptidoglycan biosynthesis IV (Enterococcus faecium)	9.409	0.0134489	3.23404	Up
PATH_337	PWY0-1586: peptidoglycan maturation (meso-diaminopimelate containing)	7.79447	0.000141746	2.96245	Up
PATH_115	PWY-1269: CMP-3-deoxy-D-manno-octulosonate biosynthesis I	7.64014	0.000197832	2.9336	Up
PATH_223	PWY-6385: peptidoglycan biosynthesis III (mycobacteria)	3.07294	0.000274314	1.61962	Up
PATH_16	AST-PWY: L-arginine degradation II (AST pathway)	36.5044	0.00910937	5.19	Up
PATH_82	ORNARGDEG-PWY: superpathway of L-arginine and L-ornithine degradation	32.2338	0.00308087	5.0105	Up
PATH_9	ARGDEG-PWY: superpathway of L-arginine, putrescine, and 4-aminobutanoate degradation	32.2338	0.00308087	5.0105	Up
PATH_13	ARGSYNBSUB-PWY: L-arginine biosynthesis II (acetyl cycle)	5.86981	0.015536	2.55331	Up
PATH_108	POLYAMSYN-PWY: superpathway of polyamine biosynthesis I	5.86628	0.000197832	2.55245	Up
PATH_8	ARG+POLYAMINE-SYN: superpathway of arginine and polyamine biosynthesis	5.74369	0.00191102	2.52198	Up
PATH_15	ASPASN-PWY: superpathway of L-aspartate and L-asparagine biosynthesis	3.73164	2.03951e-06	1.89981	Up
PATH_145	PWY-5154: L-arginine biosynthesis III (via N-acetyl-L-citrulline)	3.58272	6.83236e-05	1.84105	Up
PATH_107	POLYAMINSYN3-PWY: superpathway of polyamine biosynthesis II	3.48891	0.0360632	1.80278	Up
PATH_218	PWY-6305: putrescine biosynthesis IV	3.25372	0.00590846	1.70209	Up
PATH_334	PWY0-1415: superpathway of heme biosynthesis from uroporphyrinogen-III	11.8225	0.000503759	3.56346	Up
PATH_60	HEMESYN2-PWY: heme biosynthesis II (anaerobic)	7.769	0.00477959	2.95773	Up
PATH_59	HEME-BIOSYNTHESIS-II: heme biosynthesis I (aerobic)	6.6272	0.010735	2.7284	Up
PATH_192	PWY-5918: superpathay of heme biosynthesis from glutamate	6.20991	0.00885147	2.63457	Up
PATH_193	PWY-5920: superpathway of heme biosynthesis from glycine	5.29907	0.00885147	2.40574	Up
PATH_253	PWY-6803: phosphatidylcholine acyl editing	16.9927	0.00840126	4.08684	Up
PATH_144	PWY-5138: unsaturated, even numbered fatty acid &beta;-oxidation	13.0994	0.00281819	3.71143	Up
PATH_308	PWY-7388: octanoyl-[acyl-carrier protein] biosynthesis (mitochondria, yeast)	11.3058	0.000141746	3.49899	Up
PATH_345	PWY0-862: (5Z)-dodec-5-enoate biosynthesis	10.5313	6.83236e-05	3.39661	Up
PATH_34	FASYN-INITIAL-PWY: superpathway of fatty acid biosynthesis initiation (E. coli)	10.3143	0.000141746	3.36657	Up
PATH_215	PWY-6282: palmitoleate biosynthesis I (from (5Z)-dodec-5-enoate)	9.43093	0.000141746	3.2374	Up
PATH_321	PWY-7664: oleate biosynthesis IV (anaerobic)	9.35449	0.000141746	3.22566	Up
PATH_362	PWYG-321: mycolate biosynthesis	9.19704	0.000141746	3.20117	Up
PATH_160	PWY-561: superpathway of glyoxylate cycle and fatty acid degradation	8.83263	0.000669979	3.14284	Up
PATH_33	FASYN-ELONG-PWY: fatty acid elongation -- saturated	8.57504	0.000141746	3.10014	Up
PATH_143	PWY-5136: fatty acid &beta;-oxidation II (peroxisome)	6.7055	0.00115232	2.74534	Up
PATH_197	PWY-5989: stearate biosynthesis II (bacteria and plants)	5.38298	0.00306742	2.42841	Up
PATH_179	PWY-5855: ubiquinol-7 biosynthesis (prokaryotic)	39.3918	0.00447834	5.29982	Up
PATH_180	PWY-5856: ubiquinol-9 biosynthesis (prokaryotic)	39.3918	0.00447834	5.29982	Up
PATH_181	PWY-5857: ubiquinol-10 biosynthesis (prokaryotic)	39.3918	0.00447834	5.29982	Up
PATH_249	PWY-6708: ubiquinol-8 biosynthesis (prokaryotic)	39.3918	0.00447834	5.29982	Up
PATH_382	UBISYN-PWY: superpathway of ubiquinol-8 biosynthesis (prokaryotic)	38.6943	0.00531359	5.27405	Up
PATH_182	PWY-5860: superpathway of demethylmenaquinol-6 biosynthesis I	21.6014	0.00226622	4.43305	Up
PATH_184	PWY-5862: superpathway of demethylmenaquinol-9 biosynthesis	21.6014	0.00226622	4.43305	Up
PATH_173	PWY-5791: 1,4-dihydroxy-2-naphthoate biosynthesis II (plants)	19.2357	0.00243211	4.26572	Up
PATH_174	PWY-5837: 1,4-dihydroxy-2-naphthoate biosynthesis I	19.2357	0.00243211	4.26572	Up
PATH_177	PWY-5845: superpathway of menaquinol-9 biosynthesis	18.0228	0.00275665	4.17175	Up
PATH_178	PWY-5850: superpathway of menaquinol-6 biosynthesis I	18.0228	0.00275665	4.17175	Up
PATH_186	PWY-5896: superpathway of menaquinol-10 biosynthesis	18.0228	0.00275665	4.17175	Up
PATH_185	PWY-5863: superpathway of phylloquinol biosynthesis	16.4107	0.00243211	4.03657	Up
PATH_183	PWY-5861: superpathway of demethylmenaquinol-8 biosynthesis	16.1456	0.00191102	4.01307	Up
PATH_175	PWY-5838: superpathway of menaquinol-8 biosynthesis I	13.4323	0.00191102	3.74764	Up
PATH_176	PWY-5840: superpathway of menaquinol-7 biosynthesis	12.129	0.00254317	3.60038	Up
PATH_230	PWY-6519: 8-amino-7-oxononanoate biosynthesis I	13.7442	4.5889e-05	3.78075	Up
PATH_17	BIOTIN-BIOSYNTHESIS-PWY: biotin biosynthesis I	12.4431	4.5889e-05	3.63727	Up
PATH_164	PWY-5675: nitrate reduction V (assimilatory)	Inf	0.0231671	Inf	Up
PATH_341	PWY0-41: allantoin degradation IV (anaerobic)	Inf	0.00585347	Inf	Up
PATH_170	PWY-5705: allantoin degradation to glyoxylate III	41.2384	0.00403918	5.36592	Up
PATH_40	GALACTARDEG-PWY: D-galactarate degradation I	26.834	0.00306742	4.74599	Up
PATH_44	GLUCARGALACTSUPER-PWY: superpathway of D-glucarate and D-galactarate degradation	26.834	0.00306742	4.74599	Up
PATH_43	GLUCARDEG-PWY: D-glucarate degradation I	20.7177	0.00306742	4.37279	Up
PATH_38	FUCCAT-PWY: fucose degradation	19.4714	0.00191102	4.28329	Up
PATH_46	GLUCOSE1PMETAB-PWY: glucose and glucose-1-phosphate degradation	15.8397	0.00306742	3.98547	Up
PATH_56	GLYOXYLATE-BYPASS: glyoxylate cycle	14.1243	0.00037323	3.82011	Up
PATH_68	KETOGLUCONMET-PWY: ketogluconate metabolism	12.2103	0.00477959	3.61002	Up
PATH_296	PWY-7279: aerobic respiration II (cytochrome c) (yeast)	10.6257	7.13828e-06	3.40949	Up
PATH_50	GLYCOCAT-PWY: glycogen degradation I (bacterial)	10.5351	0.00232317	3.39714	Up
PATH_54	GLYCOLYSIS-TCA-GLYOX-BYPASS: superpathway of glycolysis, pyruvate dehydrogenase, TCA, and glyoxylate bypass	7.15007	0.0014919	2.83796	Up
PATH_171	PWY-5723: Rubisco shunt	6.68144	0.00243211	2.74016	Up
PATH_53	GLYCOLYSIS-E-D: superpathway of glycolysis and Entner-Doudoroff	5.12207	0.00191102	2.35673	Up
PATH_39	GALACT-GLUCUROCAT-PWY: superpathway of hexuronide and hexuronate degradation	3.98822	9.89162e-05	1.99575	Up
PATH_47	GLUCUROCAT-PWY: superpathway of &beta;-D-glucuronide and D-glucuronate degradation	3.81475	0.00306742	1.93159	Up
PATH_290	PWY-7242: D-fructuronate degradation	3.81215	0.00191102	1.9306	Up
PATH_41	GALACTUROCAT-PWY: D-galacturonate degradation I	3.15746	0.000884127	1.65877	Up
PATH_359	PWY66-400: glycolysis VI (metazoan)	2.88958	0.026016	1.53086	Up
PATH_350	PWY4LZ-257: superpathway of fermentation (Chlamydomonas reinhardtii)	2.87616	0.00306742	1.52415	Up
PATH_57	GOLPDLCAT-PWY: superpathway of glycerol degradation to 1,3-propanediol	2.68448	0.000884127	1.42464	Up
