# Supplementary material for: Integrated multi-omics reveal important roles of gut contents in intestinal ischemia–reperfusion induced injuries in rats
Source: Commun Biol. 2022 Sep 9;5:938. doi: 10.1038/s42003-022-03887-8 (PMC9463172; doi:10.1038/s42003-022-03887-8)
Supplement: Supplementary file 18 — Supplementary Data 16 [file 42003_2022_3887_MOESM18_ESM.xlsx]

## Sheet: Sheet1
Supplementary Data 16: Microbial driver species analysis for the functional pathways using a leave-one-out algorithm between Sham and IIR0h.
Pathway	Species	max_abs
PWY-6969: TCA cycle V (2-oxoglutarate:ferredoxin oxidoreductase)	Escherichia_coli	0.454549
TCA: TCA cycle I (prokaryotic)	Escherichia_coli	0.407265
PWY-6123: inosine-5'-phosphate biosynthesis I	Lactobacillus_reuteri	0.405674
GLYCOLYSIS: glycolysis I (from glucose 6-phosphate)	Escherichia_coli	0.388771
PWY-5484: glycolysis II (from fructose 6-phosphate)	Escherichia_coli	0.388771
PWY-6124: inosine-5'-phosphate biosynthesis II	Lactobacillus_reuteri	0.388771
GLYCOLYSIS-TCA-GLYOX-BYPASS: superpathway of glycolysis, pyruvate dehydrogenase, TCA, and glyoxylate bypass	Escherichia_coli	0.38357
PANTO-PWY: phosphopantothenate biosynthesis I	Escherichia_coli	0.354965
RHAMCAT-PWY: L-rhamnose degradation I	Escherichia_coli	0.354965
PWY-7242: D-fructuronate degradation	Escherichia_coli	0.354965
PWY-1269: CMP-3-deoxy-D-manno-octulosonate biosynthesis I	Escherichia_coli	0.354579
FAO-PWY: fatty acid &beta;-oxidation I	Escherichia_coli	0.347331
GLUCUROCAT-PWY: superpathway of &beta;-D-glucuronide and D-glucuronate degradation	Escherichia_coli	0.346497
PWY-7221: guanosine ribonucleotides de novo biosynthesis	Lactobacillus_acidophilus	0.338062
PWY-6317: galactose degradation I (Leloir pathway)	Lactobacillus_acidophilus	0.338062
PWY-621: sucrose degradation III (sucrose invertase)	Lactobacillus_hominis	0.338062
FOLSYN-PWY: superpathway of tetrahydrofolate biosynthesis and salvage	Escherichia_coli	0.324317
PWY-5695: urate biosynthesis/inosine 5'-phosphate degradation	Escherichia_coli	0.321159
UDPNAGSYN-PWY: UDP-N-acetyl-D-glucosamine biosynthesis I	Lactobacillus_acidophilus	0.321159
PWY-3841: folate transformations II	Lactobacillus_acidophilus	0.321159
PWY-5913: TCA cycle VI (obligate autotrophs)	Escherichia_coli	0.306826
PWY0-162: superpathway of pyrimidine ribonucleotides de novo biosynthesis	Escherichia_coli	0.304714
PWY-7219: adenosine ribonucleotides de novo biosynthesis	Lactobacillus_acidophilus	0.304256
PWY0-862: (5Z)-dodec-5-enoate biosynthesis	Escherichia_coli	0.301322
TCA-GLYOX-BYPASS: superpathway of glyoxylate bypass and TCA	Escherichia_coli	0.298904
ARG+POLYAMINE-SYN: superpathway of arginine and polyamine biosynthesis	Escherichia_coli	0.296203
PWY-5690: TCA cycle II (plants and fungi)	Escherichia_coli	0.28895
SALVADEHYPOX-PWY: adenosine nucleotides degradation II	Escherichia_coli	0.287352
PWY-6608: guanosine nucleotides degradation III	Escherichia_coli	0.287352
THRESYN-PWY: superpathway of L-threonine biosynthesis	Lactobacillus_acidophilus	0.287352
PWY-724: superpathway of L-lysine, L-threonine and L-methionine biosynthesis II	Lactobacillus_acidophilus	0.287352
PWY-2941: L-lysine biosynthesis II	Lactobacillus_acidophilus	0.287352
PWY-7228: superpathway of guanosine nucleotides de novo biosynthesis I	Lactobacillus_reuteri	0.287352
GLYOXYLATE-BYPASS: glyoxylate cycle	Escherichia_coli	0.28388
GALACT-GLUCUROCAT-PWY: superpathway of hexuronide and hexuronate degradation	Escherichia_coli	0.278879
OANTIGEN-PWY: O-antigen building blocks biosynthesis (E. coli)	Lactobacillus_reuteri	0.278872
NAGLIPASYN-PWY: lipid IVA biosynthesis	Escherichia_coli	0.27113
PWY-6612: superpathway of tetrahydrofolate biosynthesis	Escherichia_coli	0.260107
ORNDEG-PWY: superpathway of ornithine degradation	Lactobacillus_hominis	0.258964
PWY66-400: glycolysis VI (metazoan)	Escherichia_coli	0.253546
PWY0-166: superpathway of pyrimidine deoxyribonucleotides de novo biosynthesis (E. coli)	Escherichia_coli	0.253546
PWY-5100: pyruvate fermentation to acetate and lactate II	Lactobacillus_acidophilus	0.253546
PWY-841: superpathway of purine nucleotides de novo biosynthesis I	Lactobacillus_reuteri	0.253546
PWY-6125: superpathway of guanosine nucleotides de novo biosynthesis II	Lactobacillus_reuteri	0.253546
PWY-6121: 5-aminoimidazole ribonucleotide biosynthesis I	Lactobacillus_reuteri	0.253546
PWY-6168: flavin biosynthesis III (fungi)	Escherichia_coli	0.253444
SULFATE-CYS-PWY: superpathway of sulfate assimilation and cysteine biosynthesis	Escherichia_coli	0.240453
PWY-7539: 6-hydroxymethyl-dihydropterin diphosphate biosynthesis III (Chlamydia)	Escherichia_coli	0.236643
PWY-7184: pyrimidine deoxyribonucleotides de novo biosynthesis I	Escherichia_coli	0.236643
PWY-6386: UDP-N-acetylmuramoyl-pentapeptide biosynthesis II (lysine-containing)	Lactobacillus_acidophilus	0.236643
PWY-5097: L-lysine biosynthesis VI	Lactobacillus_acidophilus	0.236643
PWY-6126: superpathway of adenosine nucleotides de novo biosynthesis II	Lactobacillus_reuteri	0.236643
PWY66-409: superpathway of purine nucleotide salvage	Escherichia_coli	0.234391
PWY-6353: purine nucleotides degradation II (aerobic)	Escherichia_coli	0.227329
PWY-7664: oleate biosynthesis IV (anaerobic)	Escherichia_coli	0.224647
FASYN-ELONG-PWY: fatty acid elongation -- saturated	Escherichia_coli	0.224647
PWY-6282: palmitoleate biosynthesis I (from (5Z)-dodec-5-enoate)	Escherichia_coli	0.224647
PWY-5989: stearate biosynthesis II (bacteria and plants)	Escherichia_coli	0.224647
SER-GLYSYN-PWY: superpathway of L-serine and glycine biosynthesis I	Escherichia_coli	0.21974
PWY-2942: L-lysine biosynthesis III	Lactobacillus_acidophilus	0.21974
PWY-7357: thiamin formation from pyrithiamine and oxythiamine (yeast)	Lactobacillus_reuteri	0.21974
PWY-6519: 8-amino-7-oxononanoate biosynthesis I	Escherichia_coli	0.212872
PWY66-375: leukotriene biosynthesis	Brevundimonas_diminuta	0.207385
PWY-821: superpathway of sulfur amino acid biosynthesis (Saccharomyces cerevisiae)	Saccharomyces_cerevisiae	0.207385
PWY1G-0: mycothiol biosynthesis	Corynebacterium_urealyticum	0.203603
PWY-4242: pantothenate and coenzyme A biosynthesis III	Lactobacillus_reuteri	0.20327
PWY0-1061: superpathway of L-alanine biosynthesis	Escherichia_coli	0.20292
PWY-6305: putrescine biosynthesis IV	Escherichia_coli	0.202913
PWY-7222: guanosine deoxyribonucleotides de novo biosynthesis II	Escherichia_coli	0.202837
PWY-7220: adenosine deoxyribonucleotides de novo biosynthesis II	Escherichia_coli	0.202837
PWY-6737: starch degradation V	Escherichia_coli	0.202837
PWY-7234: inosine-5'-phosphate biosynthesis III	Lactobacillus_acidophilus	0.202837
PWY-6277: superpathway of 5-aminoimidazole ribonucleotide biosynthesis	Lactobacillus_acidophilus	0.202837
PWY-6122: 5-aminoimidazole ribonucleotide biosynthesis II	Lactobacillus_acidophilus	0.202837
COA-PWY: coenzyme A biosynthesis I	Lactobacillus_johnsonii	0.202837
PWY0-1296: purine ribonucleosides degradation	Lactobacillus_murinus	0.202837
PWY66-422: D-galactose degradation V (Leloir pathway)	Lactobacillus_reuteri	0.202837
BIOTIN-BIOSYNTHESIS-PWY: biotin biosynthesis I	Escherichia_coli	0.195943
KETOGLUCONMET-PWY: ketogluconate metabolism	Escherichia_coli	0.191233
PWY-7388: octanoyl-[acyl-carrier protein] biosynthesis (mitochondria, yeast)	Escherichia_coli	0.191232
FASYN-INITIAL-PWY: superpathway of fatty acid biosynthesis initiation (E. coli)	Escherichia_coli	0.191232
LACTOSECAT-PWY: lactose and galactose degradation I	Lactobacillus_murinus	0.186701
GLYCOGENSYNTH-PWY: glycogen biosynthesis I (from ADP-D-Glucose)	Escherichia_coli	0.185934
TRPSYN-PWY: L-tryptophan biosynthesis	Escherichia_coli	0.185934
PWY-7663: gondoate biosynthesis (anaerobic)	Escherichia_coli	0.185934
PWY-7197: pyrimidine deoxyribonucleotide phosphorylation	Escherichia_coli	0.185934
PWY-6936: seleno-amino acid biosynthesis	Escherichia_coli	0.185934
PWY-6163: chorismate biosynthesis from 3-dehydroquinate	Escherichia_coli	0.185934
PWY-1042: glycolysis IV (plant cytosol)	Escherichia_coli	0.185934
PWY-6387: UDP-N-acetylmuramoyl-pentapeptide biosynthesis I (meso-diaminopimelate containing)	Lactobacillus_acidophilus	0.185934
P461-PWY: hexitol fermentation to lactate, formate, ethanol and acetate	Escherichia_coli	0.185832
GLUTORN-PWY: L-ornithine biosynthesis	Escherichia_coli	0.184777
PWY-4702: phytate degradation I	Escherichia_coli	0.176711
PWY0-1261: anhydromuropeptides recycling	Escherichia_coli	0.176179
PWY-5083: NAD/NADH phosphorylation and dephosphorylation	Escherichia_coli	0.176052
PWY-6309: L-tryptophan degradation XI (mammalian, via kynurenine)	Saccharomyces_cerevisiae	0.175249
GLUCOSE1PMETAB-PWY: glucose and glucose-1-phosphate degradation	Escherichia_coli	0.173765
PWY-5896: superpathway of menaquinol-10 biosynthesis	Escherichia_coli	0.169323
PWY-5850: superpathway of menaquinol-6 biosynthesis I	Escherichia_coli	0.169323
PWY-5845: superpathway of menaquinol-9 biosynthesis	Escherichia_coli	0.169323
PWY-5840: superpathway of menaquinol-7 biosynthesis	Escherichia_coli	0.169323
PWY4FS-8: phosphatidylglycerol biosynthesis II (non-plastidic)	Escherichia_coli	0.169031
PWY4FS-7: phosphatidylglycerol biosynthesis I (plastidic)	Escherichia_coli	0.169031
PEPTIDOGLYCANSYN-PWY: peptidoglycan biosynthesis I (meso-diaminopimelate containing)	Lactobacillus_acidophilus	0.169031
COA-PWY-1: coenzyme A biosynthesis II (mammalian)	Lactobacillus_acidophilus	0.169031
SO4ASSIM-PWY: sulfate reduction I (assimilatory)	Escherichia_coli	0.159503
POLYISOPRENSYN-PWY: polyisoprenoid biosynthesis (E. coli)	Escherichia_coli	0.154785
PWY-6859: all-trans-farnesol biosynthesis	Lactobacillus_reuteri	0.154056
THISYN-PWY: superpathway of thiamin diphosphate biosynthesis I	Shigella_sonnei	0.152357
HOMOSER-METSYN-PWY: L-methionine biosynthesis I	Escherichia_coli	0.152128
GALACTUROCAT-PWY: D-galacturonate degradation I	Escherichia_coli	0.152128
PWY-6703: preQ0 biosynthesis	Escherichia_coli	0.152128
PWY-6609: adenine and adenosine salvage III	Escherichia_coli	0.152128
COMPLETE-ARO-PWY: superpathway of aromatic amino acid biosynthesis	Escherichia_coli	0.152128
PWY-5667: CDP-diacylglycerol biosynthesis I	Escherichia_coli	0.152128
ASPASN-PWY: superpathway of L-aspartate and L-asparagine biosynthesis	Escherichia_coli	0.152128
PWY0-1319: CDP-diacylglycerol biosynthesis II	Escherichia_coli	0.152128
ARO-PWY: chorismate biosynthesis I	Escherichia_coli	0.152128
PWY-5862: superpathway of demethylmenaquinol-9 biosynthesis	Escherichia_coli	0.15186
PWY-5860: superpathway of demethylmenaquinol-6 biosynthesis I	Escherichia_coli	0.15186
PWY-6507: 4-deoxy-L-threo-hex-4-enopyranuronate degradation	Escherichia_coli	0.151574
PWY-6628: superpathway of L-phenylalanine biosynthesis	Escherichia_coli	0.151505
HEME-BIOSYNTHESIS-II: heme biosynthesis I (aerobic)	Corynebacterium_urealyticum	0.148811
PHOSLIPSYN-PWY: superpathway of phospholipid biosynthesis I (bacteria)	Escherichia_coli	0.141428
PWY-5138: unsaturated, even numbered fatty acid &beta;-oxidation	Escherichia_coli	0.141124
POLYAMSYN-PWY: superpathway of polyamine biosynthesis I	Escherichia_coli	0.139494
GLUCARGALACTSUPER-PWY: superpathway of D-glucarate and D-galactarate degradation	Escherichia_coli	0.138697
GALACTARDEG-PWY: D-galactarate degradation I	Escherichia_coli	0.138697
HEXITOLDEGSUPER-PWY: superpathway of hexitol degradation (bacteria)	Shigella_sonnei	0.135428
PWY-6897: thiamin salvage II	Escherichia_coli	0.135225
PWY-6147: 6-hydroxymethyl-dihydropterin diphosphate biosynthesis I	Escherichia_coli	0.135225
PWY-5659: GDP-mannose biosynthesis	Escherichia_coli	0.135225
PWY0-1298: superpathway of pyrimidine deoxyribonucleosides degradation	Shigella_sonnei	0.135225
PWY-5384: sucrose degradation IV (sucrose phosphorylase)	Escherichia_coli	0.135123
PWY-5863: superpathway of phylloquinol biosynthesis	Escherichia_coli	0.134396
PWY-5189: tetrapyrrole biosynthesis II (from glycine)	Escherichia_coli	0.124645
GLUCARDEG-PWY: D-glucarate degradation I	Escherichia_coli	0.121933
P4-PWY: superpathway of L-lysine, L-threonine and L-methionine biosynthesis I	Escherichia_coli	0.121087
NONMEVIPP-PWY: methylerythritol phosphate pathway I	Adlercreutzia_equolifaciens	0.118322
HISTSYN-PWY: L-histidine biosynthesis	Escherichia_coli	0.118322
PWY-7199: pyrimidine deoxyribonucleosides salvage	Escherichia_coli	0.118322
UNINTEGRATED	Lactobacillus_acidophilus	0.118322
PWY-7208: superpathway of pyrimidine nucleobases salvage	Lactobacillus_reuteri	0.118322
PWY-7400: L-arginine biosynthesis IV (archaebacteria)	Escherichia_coli	0.117165
PWY-2723: trehalose degradation V	Escherichia_coli	0.117026
ECASYN-PWY: enterobacterial common antigen biosynthesis	Escherichia_coli	0.115733
PWY-6708: ubiquinol-8 biosynthesis (prokaryotic)	Escherichia_coli	0.115733
PWY-5857: ubiquinol-10 biosynthesis (prokaryotic)	Escherichia_coli	0.115733
PWY-5856: ubiquinol-9 biosynthesis (prokaryotic)	Escherichia_coli	0.115733
PWY-5855: ubiquinol-7 biosynthesis (prokaryotic)	Escherichia_coli	0.115733
ARGORNPROST-PWY: arginine, ornithine and proline interconversion	Enterococcus_faecium	0.114847
PWY-6630: superpathway of L-tyrosine biosynthesis	Escherichia_coli	0.112651
P105-PWY: TCA cycle IV (2-oxoglutarate decarboxylase)	Escherichia_coli	0.112355
PWY0-1277: 3-phenylpropanoate and 3-(3-hydroxyphenyl)propanoate degradation	Escherichia_coli	0.110428
PWY-5173: superpathway of acetyl-CoA biosynthesis	Escherichia_coli	0.109785
PWY-6527: stachyose degradation	Escherichia_coli	0.101419
PWY-5188: tetrapyrrole biosynthesis I (from glutamate)	Escherichia_coli	0.101419
PWY-5686: UMP biosynthesis	Lactobacillus_reuteri	0.101419
FUCCAT-PWY: fucose degradation	Escherichia_coli	0.100681
NAD-BIOSYNTHESIS-II: NAD salvage pathway II	Escherichia_coli	0.0970739
PWY-7254: TCA cycle VII (acetate-producers)	Escherichia_coli	0.0958355
PWY0-1479: tRNA processing	Parasutterella_excrementihominis	0.0944449
PWY-6588: pyruvate fermentation to acetone	Lachnospiraceae_bacterium_5_1_63FAA	0.0926683
COLANSYN-PWY: colanic acid building blocks biosynthesis	Escherichia_coli	0.0860662
DAPLYSINESYN-PWY: L-lysine biosynthesis I	Bifidobacterium_animalis	0.0845472
PWY-7111: pyruvate fermentation to isobutanol (engineered)	Escherichia_coli	0.0845154
PWY-6700: queuosine biosynthesis	Escherichia_coli	0.0845154
PWY0-1586: peptidoglycan maturation (meso-diaminopimelate containing)	Escherichia_coli	0.0845154
THISYNARA-PWY: superpathway of thiamin diphosphate biosynthesis III (eukaryotes)	Lachnospiraceae_bacterium_5_1_63FAA	0.0845154
PWY-6151: S-adenosyl-L-methionine cycle I	Lactobacillus_johnsonii	0.0845154
PWY-4981: L-proline biosynthesis II (from arginine)	Adlercreutzia_equolifaciens	0.0845154
PWY-6823: molybdenum cofactor biosynthesis	Escherichia_coli	0.0811073
AST-PWY: L-arginine degradation II (AST pathway)	Escherichia_coli	0.0811073
PWY0-1338: polymyxin resistance	Escherichia_coli	0.0811073
3-HYDROXYPHENYLACETATE-DEGRADATION-PWY: 4-hydroxyphenylacetate degradation	Escherichia_coli	0.0761679
PWY-7323: superpathway of GDP-mannose-derived O-antigen building blocks biosynthesis	Escherichia_coli	0.0757083
PWY-7013: L-1,2-propanediol degradation	Escherichia_coli	0.0709039
ANAGLYCOLYSIS-PWY: glycolysis III (from glucose)	Escherichia_coli	0.0676123
PWY-6385: peptidoglycan biosynthesis III (mycobacteria)	Escherichia_coli	0.0676123
PWY-3001: superpathway of L-isoleucine biosynthesis I	Escherichia_coli	0.0676123
PANTOSYN-PWY: pantothenate and coenzyme A biosynthesis I	Escherichia_coli	0.0672637
ARGSYN-PWY: L-arginine biosynthesis I (via L-ornithine)	Escherichia_coli	0.0663269
HCAMHPDEG-PWY: 3-phenylpropanoate and 3-(3-hydroxyphenyl)propanoate degradation to 2-oxopent-4-enoate	Escherichia_coli	0.0659309
PWY-6690: cinnamate and 3-hydroxycinnamate degradation to 2-oxopent-4-enoate	Escherichia_coli	0.0659309
HEMESYN2-PWY: heme biosynthesis II (anaerobic)	Escherichia_coli	0.0651098
UBISYN-PWY: superpathway of ubiquinol-8 biosynthesis (prokaryotic)	Escherichia_coli	0.0648321
PWY-6803: phosphatidylcholine acyl editing	Escherichia_coli	0.0643281
PWY-5899: superpathway of menaquinol-13 biosynthesis	Escherichia_coli	0.0641787
PWY-5898: superpathway of menaquinol-12 biosynthesis	Escherichia_coli	0.0641787
PWY-5897: superpathway of menaquinol-11 biosynthesis	Escherichia_coli	0.0641787
PWY-5861: superpathway of demethylmenaquinol-8 biosynthesis	Escherichia_coli	0.0641787
PWY-5838: superpathway of menaquinol-8 biosynthesis I	Escherichia_coli	0.0641787
PWY0-1533: methylphosphonate degradation I	Escherichia_coli	0.0637456
PYRIDOXSYN-PWY: pyridoxal 5'-phosphate biosynthesis I	Bacteroides_uniformis	0.0619234
COBALSYN-PWY: adenosylcobalamin salvage from cobinamide I	Escherichia_coli	0.0609818
PYRIDNUCSAL-PWY: NAD salvage pathway I	Escherichia_coli	0.0590379
PWY-5136: fatty acid &beta;-oxidation II (peroxisome)	Escherichia_coli	0.055399
PWY-5837: 1,4-dihydroxy-2-naphthoate biosynthesis I	Escherichia_coli	0.0535859
PWY-5791: 1,4-dihydroxy-2-naphthoate biosynthesis II (plants)	Escherichia_coli	0.0535859
ARGININE-SYN4-PWY: L-ornithine de novo biosynthesis	Bacteroides_uniformis	0.0507093
PWY-5347: superpathway of L-methionine biosynthesis (transsulfuration)	Escherichia_coli	0.0507093
PWY0-1297: superpathway of purine deoxyribonucleosides degradation	Escherichia_coli	0.0507093
1CMET2-PWY: N10-formyl-tetrahydrofolate biosynthesis	Escherichia_coli	0.0507093
PWY-5304: superpathway of sulfur oxidation (Acidianus ambivalens)	Lachnospiraceae_bacterium_5_1_63FAA	0.0507093
PWY-7279: aerobic respiration II (cytochrome c) (yeast)	Saccharomyces_cerevisiae	0.0507093
PWY-7229: superpathway of adenosine nucleotides de novo biosynthesis I	Lactobacillus_hominis	0.0507093
PWY-7269: NAD/NADP-NADH/NADPH mitochondrial interconversion (yeast)	Escherichia_coli	0.0444875
ENTBACSYN-PWY: enterobactin biosynthesis	Escherichia_coli	0.0393816
PWY-6892: thiazole biosynthesis I (E. coli)	Escherichia_coli	0.033857
ILEUSYN-PWY: L-isoleucine biosynthesis I (from threonine)	Escherichia_coli	0.0338062
VALSYN-PWY: L-valine biosynthesis	Escherichia_coli	0.0338062
DTDPRHAMSYN-PWY: dTDP-L-rhamnose biosynthesis I	Escherichia_coli	0.0338062
PYRIDNUCSYN-PWY: NAD biosynthesis I (from aspartate)	Shigella_sonnei	0.0338062
PWY-5154: L-arginine biosynthesis III (via N-acetyl-L-citrulline)	Escherichia_coli	0.0325207
PWY0-1241: ADP-L-glycero-&beta;-D-manno-heptose biosynthesis	Escherichia_coli	0.0310569
PWY-7315: dTDP-N-acetylthomosamine biosynthesis	Escherichia_coli	0.0299395
PWY0-845: superpathway of pyridoxal 5'-phosphate biosynthesis and salvage	Bacteroides_uniformis	0.0267111
PWY-922: mevalonate pathway I	Lactobacillus_vaginalis	0.0241788
PWY-7409: phospholipid remodeling (phosphatidylethanolamine, yeast)	Escherichia_coli	0.0215801
PWY-7211: superpathway of pyrimidine deoxyribonucleotides de novo biosynthesis	Escherichia_coli	0.018802
ARGSYNBSUB-PWY: L-arginine biosynthesis II (acetyl cycle)	Escherichia_coli	0.0179328
BRANCHED-CHAIN-AA-SYN-PWY: superpathway of branched amino acid biosynthesis	Akkermansia_muciniphila	0.0169031
PWY-5103: L-isoleucine biosynthesis III	Akkermansia_muciniphila	0.0169031
PWY-7237: myo-, chiro- and scillo-inositol degradation	Enterococcus_gallinarum	0.0169031
METSYN-PWY: L-homoserine and L-methionine biosynthesis	Escherichia_coli	0.0169031
MET-SAM-PWY: superpathway of S-adenosyl-L-methionine biosynthesis	Escherichia_coli	0.0169031
GLCMANNANAUT-PWY: superpathway of N-acetylglucosamine, N-acetylmannosamine and N-acetylneuraminate degradation	Escherichia_coli	0.0169031
PWY-6545: pyrimidine deoxyribonucleotides de novo biosynthesis III	Lactobacillus_vaginalis	0.0169031
PWY-3781: aerobic respiration I (cytochrome c)	Saccharomyces_cerevisiae	0.0169031
PWY-7198: pyrimidine deoxyribonucleotides de novo biosynthesis IV	Lactobacillus_vaginalis	0.0166993
GLYCOLYSIS-E-D: superpathway of glycolysis and Entner-Doudoroff	Escherichia_coli	0.015355
PWY-561: superpathway of glyoxylate cycle and fatty acid degradation	Escherichia_coli	0.014836
PWY-4041: &gamma;-glutamyl cycle	Escherichia_coli	0.00720331
PWY66-389: phytol degradation	Saccharomyces_cerevisiae	0.0038595
RIBOSYN2-PWY: flavin biosynthesis I (bacteria and plants)	Escherichia_coli	0.00226897
PWY-7210: pyrimidine deoxyribonucleotides biosynthesis from CTP	Lactobacillus_vaginalis	0.00017833
