# Supplementary material for: Integrated multi-omics reveal important roles of gut contents in intestinal ischemia–reperfusion induced injuries in rats
Source: Commun Biol. 2022 Sep 9;5:938. doi: 10.1038/s42003-022-03887-8 (PMC9463172; doi:10.1038/s42003-022-03887-8)
Supplement: Supplementary file 19 — Supplementary Data 17 [file 42003_2022_3887_MOESM19_ESM.xlsx]

## Sheet: Sheet1
Supplementary Data 17: Microbial driver species analysis for the functional pathways using a leave-one-out algorithm between IIR0h and IIR6h.
Pathway	Species	max_abs
NONMEVIPP-PWY: methylerythritol phosphate pathway I	Adlercreutzia_equolifaciens	0.0717137
ARGININE-SYN4-PWY: L-ornithine de novo biosynthesis	Bacteroides_massiliensis	0.083666
PYRIDOXSYN-PWY: pyridoxal 5'-phosphate biosynthesis I	Bacteroides_uniformis	0.118893
PWY0-845: superpathway of pyridoxal 5'-phosphate biosynthesis and salvage	Bacteroides_uniformis	0.0657784
PWY0-1479: tRNA processing	Burkholderiales_bacterium_1_1_47	0.13355
PWY0-42: 2-methylcitrate cycle I	Citrobacter_freundii	0.0736188
PWY-5747: 2-methylcitrate cycle II	Citrobacter_freundii	0.0736188
HEME-BIOSYNTHESIS-II: heme biosynthesis I (aerobic)	Corynebacterium_urealyticum	0.12269
PWY1G-0: mycothiol biosynthesis	Corynebacterium_urealyticum	0.078912
HSERMETANA-PWY: L-methionine biosynthesis III	Corynebacterium_urealyticum	0.0119523
ARGORNPROST-PWY: arginine, ornithine and proline interconversion	Enterococcus_faecium	0.057325
PWY0-1586: peptidoglycan maturation (meso-diaminopimelate containing)	Escherichia_coli	0.705185
TCA-GLYOX-BYPASS: superpathway of glyoxylate bypass and TCA	Escherichia_coli	0.667539
GLUCUROCAT-PWY: superpathway of &beta;-D-glucuronide and D-glucuronate degradation	Escherichia_coli	0.645423
GALACT-GLUCUROCAT-PWY: superpathway of hexuronide and hexuronate degradation	Escherichia_coli	0.609567
PWY-6608: guanosine nucleotides degradation III	Escherichia_coli	0.609567
SALVADEHYPOX-PWY: adenosine nucleotides degradation II	Escherichia_coli	0.597614
P105-PWY: TCA cycle IV (2-oxoglutarate decarboxylase)	Escherichia_coli	0.577304
PWY-6168: flavin biosynthesis III (fungi)	Escherichia_coli	0.561755
PWY-1269: CMP-3-deoxy-D-manno-octulosonate biosynthesis I	Escherichia_coli	0.561497
PWY-6507: 4-deoxy-L-threo-hex-4-enopyranuronate degradation	Escherichia_coli	0.555429
NAGLIPASYN-PWY: lipid IVA biosynthesis	Escherichia_coli	0.548279
GLYCOLYSIS-TCA-GLYOX-BYPASS: superpathway of glycolysis, pyruvate dehydrogenase, TCA, and glyoxylate bypass	Escherichia_coli	0.548147
ARG+POLYAMINE-SYN: superpathway of arginine and polyamine biosynthesis	Escherichia_coli	0.544744
PWY-4702: phytate degradation I	Escherichia_coli	0.538844
PWY-5189: tetrapyrrole biosynthesis II (from glycine)	Escherichia_coli	0.529389
PWY0-1261: anhydromuropeptides recycling	Escherichia_coli	0.518533
PWY-5173: superpathway of acetyl-CoA biosynthesis	Escherichia_coli	0.518402
GLYCOLYSIS-E-D: superpathway of glycolysis and Entner-Doudoroff	Escherichia_coli	0.518152
SULFATE-CYS-PWY: superpathway of sulfate assimilation and cysteine biosynthesis	Escherichia_coli	0.513901
P461-PWY: hexitol fermentation to lactate, formate, ethanol and acetate	Escherichia_coli	0.501902
PWY0-862: (5Z)-dodec-5-enoate biosynthesis	Escherichia_coli	0.501054
PWY-7254: TCA cycle VII (acetate-producers)	Escherichia_coli	0.496545
SO4ASSIM-PWY: sulfate reduction I (assimilatory)	Escherichia_coli	0.495834
PWY-6527: stachyose degradation	Escherichia_coli	0.490044
PWY-6305: putrescine biosynthesis IV	Escherichia_coli	0.484694
RIBOSYN2-PWY: flavin biosynthesis I (bacteria and plants)	Escherichia_coli	0.478081
FASYN-INITIAL-PWY: superpathway of fatty acid biosynthesis initiation (E. coli)	Escherichia_coli	0.466741
GALACTUROCAT-PWY: D-galacturonate degradation I	Escherichia_coli	0.466139
PWY-6353: purine nucleotides degradation II (aerobic)	Escherichia_coli	0.465853
PWY-5083: NAD/NADH phosphorylation and dephosphorylation	Escherichia_coli	0.465267
PWY-6897: thiamin salvage II	Escherichia_coli	0.454187
PWY-7199: pyrimidine deoxyribonucleosides salvage	Escherichia_coli	0.454187
GLYCOGENSYNTH-PWY: glycogen biosynthesis I (from ADP-D-Glucose)	Escherichia_coli	0.454187
PWY-6703: preQ0 biosynthesis	Escherichia_coli	0.442235
GLYCOLYSIS: glycolysis I (from glucose 6-phosphate)	Escherichia_coli	0.442235
ARGSYN-PWY: L-arginine biosynthesis I (via L-ornithine)	Escherichia_coli	0.435293
PWY-5154: L-arginine biosynthesis III (via N-acetyl-L-citrulline)	Escherichia_coli	0.435201
PWY-7664: oleate biosynthesis IV (anaerobic)	Escherichia_coli	0.431209
FASYN-ELONG-PWY: fatty acid elongation -- saturated	Escherichia_coli	0.430984
PWY-5989: stearate biosynthesis II (bacteria and plants)	Escherichia_coli	0.430984
BIOTIN-BIOSYNTHESIS-PWY: biotin biosynthesis I	Escherichia_coli	0.430382
GLYOXYLATE-BYPASS: glyoxylate cycle	Escherichia_coli	0.427466
PWY-7315: dTDP-N-acetylthomosamine biosynthesis	Escherichia_coli	0.425098
GLUTORN-PWY: L-ornithine biosynthesis	Escherichia_coli	0.423064
PWY-5136: fatty acid &beta;-oxidation II (peroxisome)	Escherichia_coli	0.421867
PWY-6282: palmitoleate biosynthesis I (from (5Z)-dodec-5-enoate)	Escherichia_coli	0.419257
THRESYN-PWY: superpathway of L-threonine biosynthesis	Escherichia_coli	0.41833
PWY-6936: seleno-amino acid biosynthesis	Escherichia_coli	0.41833
PWY-6147: 6-hydroxymethyl-dihydropterin diphosphate biosynthesis I	Escherichia_coli	0.41833
PWY-4242: pantothenate and coenzyme A biosynthesis III	Escherichia_coli	0.41833
PWY-6124: inosine-5'-phosphate biosynthesis II	Escherichia_coli	0.41833
PWY-6123: inosine-5'-phosphate biosynthesis I	Escherichia_coli	0.41833
PWY-7208: superpathway of pyrimidine nucleobases salvage	Escherichia_coli	0.41833
COA-PWY: coenzyme A biosynthesis I	Escherichia_coli	0.41833
HCAMHPDEG-PWY: 3-phenylpropanoate and 3-(3-hydroxyphenyl)propanoate degradation to 2-oxopent-4-enoate	Escherichia_coli	0.414423
PWY-6690: cinnamate and 3-hydroxycinnamate degradation to 2-oxopent-4-enoate	Escherichia_coli	0.414423
PWY-7388: octanoyl-[acyl-carrier protein] biosynthesis (mitochondria, yeast)	Escherichia_coli	0.406849
PWY-6385: peptidoglycan biosynthesis III (mycobacteria)	Escherichia_coli	0.406378
POLYAMSYN-PWY: superpathway of polyamine biosynthesis I	Escherichia_coli	0.400247
PWY-7400: L-arginine biosynthesis IV (archaebacteria)	Escherichia_coli	0.399436
PWY-6519: 8-amino-7-oxononanoate biosynthesis I	Escherichia_coli	0.394517
PWY-5484: glycolysis II (from fructose 6-phosphate)	Escherichia_coli	0.394425
AST-PWY: L-arginine degradation II (AST pathway)	Escherichia_coli	0.38973
PWY-6803: phosphatidylcholine acyl editing	Escherichia_coli	0.383386
HOMOSER-METSYN-PWY: L-methionine biosynthesis I	Escherichia_coli	0.382473
PWY-7539: 6-hydroxymethyl-dihydropterin diphosphate biosynthesis III (Chlamydia)	Escherichia_coli	0.382473
PWY-6630: superpathway of L-tyrosine biosynthesis	Escherichia_coli	0.378246
FOLSYN-PWY: superpathway of tetrahydrofolate biosynthesis and salvage	Escherichia_coli	0.375603
COLANSYN-PWY: colanic acid building blocks biosynthesis	Escherichia_coli	0.375016
PWY-6126: superpathway of adenosine nucleotides de novo biosynthesis II	Escherichia_coli	0.370521
PWY-7323: superpathway of GDP-mannose-derived O-antigen building blocks biosynthesis	Escherichia_coli	0.363012
PWY-6612: superpathway of tetrahydrofolate biosynthesis	Escherichia_coli	0.360691
PWY0-1298: superpathway of pyrimidine deoxyribonucleosides degradation	Escherichia_coli	0.358569
NAD-BIOSYNTHESIS-II: NAD salvage pathway II	Escherichia_coli	0.350423
PWY-6609: adenine and adenosine salvage III	Escherichia_coli	0.346616
SER-GLYSYN-PWY: superpathway of L-serine and glycine biosynthesis I	Escherichia_coli	0.346616
GLCMANNANAUT-PWY: superpathway of N-acetylglucosamine, N-acetylmannosamine and N-acetylneuraminate degradation	Escherichia_coli	0.346616
PWY-5690: TCA cycle II (plants and fungi)	Escherichia_coli	0.346367
ASPASN-PWY: superpathway of L-aspartate and L-asparagine biosynthesis	Escherichia_coli	0.334664
PWY-7184: pyrimidine deoxyribonucleotides de novo biosynthesis I	Escherichia_coli	0.334664
PWY-7357: thiamin formation from pyrithiamine and oxythiamine (yeast)	Escherichia_coli	0.334664
PWY0-1296: purine ribonucleosides degradation	Escherichia_coli	0.334664
PWY-841: superpathway of purine nucleotides de novo biosynthesis I	Escherichia_coli	0.334664
PWY-6737: starch degradation V	Escherichia_coli	0.328679
FAO-PWY: fatty acid &beta;-oxidation I	Escherichia_coli	0.322952
PWY-7111: pyruvate fermentation to isobutanol (engineered)	Escherichia_coli	0.322712
PWY-4041: &gamma;-glutamyl cycle	Escherichia_coli	0.3118
PWY0-166: superpathway of pyrimidine deoxyribonucleotides de novo biosynthesis (E. coli)	Escherichia_coli	0.310759
PHOSLIPSYN-PWY: superpathway of phospholipid biosynthesis I (bacteria)	Escherichia_coli	0.308379
PWY66-400: glycolysis VI (metazoan)	Escherichia_coli	0.298807
PWY0-1241: ADP-L-glycero-&beta;-D-manno-heptose biosynthesis	Escherichia_coli	0.298209
1CMET2-PWY: N10-formyl-tetrahydrofolate biosynthesis	Escherichia_coli	0.286855
PWY-6859: all-trans-farnesol biosynthesis	Escherichia_coli	0.286855
HEMESYN2-PWY: heme biosynthesis II (anaerobic)	Escherichia_coli	0.279715
PYRIDNUCSAL-PWY: NAD salvage pathway I	Escherichia_coli	0.276337
PWY-7229: superpathway of adenosine nucleotides de novo biosynthesis I	Escherichia_coli	0.274903
ARGSYNBSUB-PWY: L-arginine biosynthesis II (acetyl cycle)	Escherichia_coli	0.272878
PWY-561: superpathway of glyoxylate cycle and fatty acid degradation	Escherichia_coli	0.272873
PWY-7234: inosine-5'-phosphate biosynthesis III	Escherichia_coli	0.26295
PANTOSYN-PWY: pantothenate and coenzyme A biosynthesis I	Escherichia_coli	0.256674
PWY0-1297: superpathway of purine deoxyribonucleosides degradation	Escherichia_coli	0.250998
PANTO-PWY: phosphopantothenate biosynthesis I	Escherichia_coli	0.250998
PWY-7197: pyrimidine deoxyribonucleotide phosphorylation	Escherichia_coli	0.239046
PWY-5686: UMP biosynthesis	Escherichia_coli	0.239046
FUC-RHAMCAT-PWY: superpathway of fucose and rhamnose degradation	Escherichia_coli	0.218078
PYRIDNUCSYN-PWY: NAD biosynthesis I (from aspartate)	Escherichia_coli	0.215141
PWY-7663: gondoate biosynthesis (anaerobic)	Escherichia_coli	0.215141
GLYCOL-GLYOXDEG-PWY: superpathway of glycol metabolism and degradation	Escherichia_coli	0.20574
PWY66-422: D-galactose degradation V (Leloir pathway)	Escherichia_coli	0.203189
COMPLETE-ARO-PWY: superpathway of aromatic amino acid biosynthesis	Escherichia_coli	0.203189
PWY-5384: sucrose degradation IV (sucrose phosphorylase)	Escherichia_coli	0.203121
PWY-6121: 5-aminoimidazole ribonucleotide biosynthesis I	Escherichia_coli	0.191237
PWY-6700: queuosine biosynthesis	Escherichia_coli	0.191237
ARO-PWY: chorismate biosynthesis I	Escherichia_coli	0.179284
PWY-6163: chorismate biosynthesis from 3-dehydroquinate	Escherichia_coli	0.179284
PWY-3001: superpathway of L-isoleucine biosynthesis I	Escherichia_coli	0.179284
PWY-6386: UDP-N-acetylmuramoyl-pentapeptide biosynthesis II (lysine-containing)	Escherichia_coli	0.179284
DTDPRHAMSYN-PWY: dTDP-L-rhamnose biosynthesis I	Escherichia_coli	0.179284
PWY-6628: superpathway of L-phenylalanine biosynthesis	Escherichia_coli	0.168388
PWY0-1061: superpathway of L-alanine biosynthesis	Escherichia_coli	0.167332
ANAGLYCOLYSIS-PWY: glycolysis III (from glucose)	Escherichia_coli	0.167332
PWY-7220: adenosine deoxyribonucleotides de novo biosynthesis II	Escherichia_coli	0.167332
PWY-7222: guanosine deoxyribonucleotides de novo biosynthesis II	Escherichia_coli	0.167332
POLYISOPRENSYN-PWY: polyisoprenoid biosynthesis (E. coli)	Escherichia_coli	0.165484
GALACTARDEG-PWY: D-galactarate degradation I	Escherichia_coli	0.161858
GLUCARGALACTSUPER-PWY: superpathway of D-glucarate and D-galactarate degradation	Escherichia_coli	0.161858
PWY-6969: TCA cycle V (2-oxoglutarate:ferredoxin oxidoreductase)	Escherichia_coli	0.160535
PWY4FS-7: phosphatidylglycerol biosynthesis I (plastidic)	Escherichia_coli	0.133366
PWY4FS-8: phosphatidylglycerol biosynthesis II (non-plastidic)	Escherichia_coli	0.133366
KETOGLUCONMET-PWY: ketogluconate metabolism	Escherichia_coli	0.133063
PWY-5138: unsaturated, even numbered fatty acid &beta;-oxidation	Escherichia_coli	0.132585
PWY-6892: thiazole biosynthesis I (E. coli)	Escherichia_coli	0.131475
PWY-5695: urate biosynthesis/inosine 5'-phosphate degradation	Escherichia_coli	0.131475
PWY-1042: glycolysis IV (plant cytosol)	Escherichia_coli	0.131475
PWY-7242: D-fructuronate degradation	Escherichia_coli	0.119523
ILEUSYN-PWY: L-isoleucine biosynthesis I (from threonine)	Escherichia_coli	0.119523
VALSYN-PWY: L-valine biosynthesis	Escherichia_coli	0.119523
RHAMCAT-PWY: L-rhamnose degradation I	Escherichia_coli	0.119523
HISTSYN-PWY: L-histidine biosynthesis	Escherichia_coli	0.119523
PWY-7013: L-1,2-propanediol degradation	Escherichia_coli	0.115594
PWY-5347: superpathway of L-methionine biosynthesis (transsulfuration)	Escherichia_coli	0.0956183
DAPLYSINESYN-PWY: L-lysine biosynthesis I	Escherichia_coli	0.08474
PWY-5188: tetrapyrrole biosynthesis I (from glutamate)	Escherichia_coli	0.0834475
BRANCHED-CHAIN-AA-SYN-PWY: superpathway of branched amino acid biosynthesis	Escherichia_coli	0.0717137
GLUCARDEG-PWY: D-glucarate degradation I	Escherichia_coli	0.0518477
TRPSYN-PWY: L-tryptophan biosynthesis	Escherichia_coli	0.0478091
PWY-5659: GDP-mannose biosynthesis	Escherichia_coli	0.0358569
PWY-5913: TCA cycle VI (obligate autotrophs)	Escherichia_coli	0.033925
PWY0-162: superpathway of pyrimidine ribonucleotides de novo biosynthesis	Escherichia_coli	0.0233832
FUCCAT-PWY: fucose degradation	Escherichia_coli	0.0162608
P4-PWY: superpathway of L-lysine, L-threonine and L-methionine biosynthesis I	Escherichia_coli	0.0149307
TCA: TCA cycle I (prokaryotic)	Escherichia_coli	0.0129168
PWY-5103: L-isoleucine biosynthesis III	Escherichia_coli	0.0119523
MET-SAM-PWY: superpathway of S-adenosyl-L-methionine biosynthesis	Escherichia_coli	0.0119523
CITRULBIO-PWY: L-citrulline biosynthesis	Helicobacter_hepaticus	0.076706
PWY-4984: urea cycle	Helicobacter_hepaticus	0.076706
PWY-5304: superpathway of sulfur oxidation (Acidianus ambivalens)	Lachnospiraceae_bacterium_5_1_63FAA	0.083666
THISYNARA-PWY: superpathway of thiamin diphosphate biosynthesis III (eukaryotes)	Lachnospiraceae_bacterium_5_1_63FAA	0.0239046
PWY-6588: pyruvate fermentation to acetone	Lachnospiraceae_bacterium_5_1_63FAA	0.0232865
PWY-724: superpathway of L-lysine, L-threonine and L-methionine biosynthesis II	Lactobacillus_acidophilus	0.286855
PWY-2942: L-lysine biosynthesis III	Lactobacillus_acidophilus	0.274903
PWY-6122: 5-aminoimidazole ribonucleotide biosynthesis II	Lactobacillus_acidophilus	0.26295
PWY-6277: superpathway of 5-aminoimidazole ribonucleotide biosynthesis	Lactobacillus_acidophilus	0.26295
UNINTEGRATED	Lactobacillus_acidophilus	0.239046
PWY-5097: L-lysine biosynthesis VI	Lactobacillus_acidophilus	0.227093
PWY-5100: pyruvate fermentation to acetate and lactate II	Lactobacillus_acidophilus	0.215141
PWY-7221: guanosine ribonucleotides de novo biosynthesis	Lactobacillus_acidophilus	0.131475
ORNDEG-PWY: superpathway of ornithine degradation	Lactobacillus_hominis	0.348971
PWY-621: sucrose degradation III (sucrose invertase)	Lactobacillus_hominis	0.322712
PWY-6317: galactose degradation I (Leloir pathway)	Lactobacillus_hominis	0.239046
PWY0-1319: CDP-diacylglycerol biosynthesis II	Lactobacillus_hominis	0.227093
PWY-5667: CDP-diacylglycerol biosynthesis I	Lactobacillus_hominis	0.227093
PWY-7219: adenosine ribonucleotides de novo biosynthesis	Lactobacillus_hominis	0.143427
PWY-3841: folate transformations II	Lactobacillus_johnsonii	0.621519
PWY-6151: S-adenosyl-L-methionine cycle I	Lactobacillus_johnsonii	0.406378
UDPNAGSYN-PWY: UDP-N-acetyl-D-glucosamine biosynthesis I	Lactobacillus_johnsonii	0.203189
COA-PWY-1: coenzyme A biosynthesis II (mammalian)	Lactobacillus_johnsonii	0.131475
PWY-6387: UDP-N-acetylmuramoyl-pentapeptide biosynthesis I (meso-diaminopimelate containing)	Lactobacillus_johnsonii	0.119523
PWY-2941: L-lysine biosynthesis II	Lactobacillus_johnsonii	0.119523
PEPTIDOGLYCANSYN-PWY: peptidoglycan biosynthesis I (meso-diaminopimelate containing)	Lactobacillus_johnsonii	0.107571
LACTOSECAT-PWY: lactose and galactose degradation I	Lactobacillus_murinus	0.203428
PWY-4981: L-proline biosynthesis II (from arginine)	Lactobacillus_reuteri	0.406378
OANTIGEN-PWY: O-antigen building blocks biosynthesis (E. coli)	Lactobacillus_reuteri	0.0298768
PWY-6545: pyrimidine deoxyribonucleotides de novo biosynthesis III	Lactobacillus_vaginalis	0.167332
PWY-6125: superpathway of guanosine nucleotides de novo biosynthesis II	Lactobacillus_vaginalis	0.107571
PWY-7228: superpathway of guanosine nucleotides de novo biosynthesis I	Lactobacillus_vaginalis	0.107571
METSYN-PWY: L-homoserine and L-methionine biosynthesis	Lactobacillus_vaginalis	0.0597614
PWY-922: mevalonate pathway I	Lactobacillus_vaginalis	0.0300205
PWY-7210: pyrimidine deoxyribonucleotides biosynthesis from CTP	Lactobacillus_vaginalis	0.0294648
PWY-7198: pyrimidine deoxyribonucleotides de novo biosynthesis IV	Lactobacillus_vaginalis	0.017416
PWY-6309: L-tryptophan degradation XI (mammalian, via kynurenine)	Saccharomyces_cerevisiae	0.107388
PWY66-389: phytol degradation	Saccharomyces_cerevisiae	0.0701307
PWY-7279: aerobic respiration II (cytochrome c) (yeast)	Saccharomyces_cerevisiae	0.0119523
