# Supplementary material for: Integrated multi-omics reveal important roles of gut contents in intestinal ischemia–reperfusion induced injuries in rats
Source: Commun Biol. 2022 Sep 9;5:938. doi: 10.1038/s42003-022-03887-8 (PMC9463172; doi:10.1038/s42003-022-03887-8)
Supplement: Supplementary file 20 — Supplementary Data 18 [file 42003_2022_3887_MOESM20_ESM.xlsx]

## Sheet: Sheet1
Supplementary Data 18: The MRM transitions, retention times, and conditions for quantification of neurotransmitters in gut content.
Component Name	Analyte Mass Range	Analyte Retention Time (min)
r-Amino-butyric acid	104.0 / 87.1	8.52144
Epinephrine	184.1 / 107.1	7.08589
Serotonin	177.0 / 160.1	6.05949
Glutamine	147.0 / 84.1	11.1145
