# Supplementary material for: Integrated multi-omics reveal important roles of gut contents in intestinal ischemia–reperfusion induced injuries in rats
Source: Commun Biol. 2022 Sep 9;5:938. doi: 10.1038/s42003-022-03887-8 (PMC9463172; doi:10.1038/s42003-022-03887-8)
Supplement: Supplementary file 21 — Supplementary Data 19 [file 42003_2022_3887_MOESM21_ESM.xlsx]

## Sheet: Sheet1
Supplementary Data 19: Known functions/characteristics of species obtained based on large numbers of literature retrieval
Pro-inflammation Species	Pubmed ID	Relate Sentences
Bacteroides_fragilis	31311801	cause proinflammatory responses
Mucispirillum_schaedleri	28168224	may play a role in inflammation
Enterococcus_faecalis	30656592	colitogenic
Desulfovibrio_desulfuricans	30622184	induced a more inflammatory cytokine response
Escherichia_coli	32870484	Escherichia coli (E. coli) infection is very common among young growing animals, and zinc supplementation is often used to alleviate inflammation induced by this disease.
Anti-inflammation Species	Pubmed ID	Relate Sentences
Bifidobacterium_animalis	24729765	alleviating individual IBS symptoms
Bifidobacterium_pseudolongum	30282817	Transfer of B. pseudolongum alone resulted in reduced inflammation and fibrosis
Bacteroides_dorei	30571343	suppressing proinflammatory immune responses
Bacteroides_fragilis	32230951	capacity to attenuate Escherichia coli lipopolysaccharide (LPS)-induced interleukin 8 (IL-8) release
Bacteroides_intestinalis	32230951	capacity to attenuate Escherichia coli lipopolysaccharide (LPS)-induced interleukin 8 (IL-8) release
Bacteroides_uniformis	32230951	capacity to attenuate Escherichia coli lipopolysaccharide (LPS)-induced interleukin 8 (IL-8) release
Bacteroides_vulgatus	32230951	capacity to attenuate Escherichia coli lipopolysaccharide (LPS)-induced interleukin 8 (IL-8) release
Parabacteroides_distasonis	28893978	stimulated antiinflammatory IL-10–expressing human CD4+CD25+ T cells and IL-10+FoxP3+ Tregs in mice
Lactobacillus_acidophilus	24729765	alleviating individual IBS symptoms
Lactobacillus_reuteri	18425802	suppress proinflammatory cytokines
Akkermansia_muciniphila	31207607	reduces hippocampal microgliosis and proinflammatory cytokines
Neurotransmitter Producing bacteria	Pubmed ID/DOI	Relate Sentences
Bacteroides_fragilis	https://doi.org/10.1007/978-3-030-32962-4_22	M. morganii, A. baumannii, F. varium and B. fragilis are four types of histamine secreting bacteria
Bacteroides_uniformis	https://doi.org/10.1007/978-3-030-32962-4_22	spore-forming of B. uniformis promote serotonin biosynthesis
Lactobacillus_vaginalis	https://doi.org/10.1007/978-3-030-32962-4_22	L. vaginalis is an another potential histamine-producing strain
Citrobacter_freundii	29903615	Representative neurotransmitter producing bacteria
Escherichia_coli	25860609	Corynebacterium spp.,Streptococcus spp., and Escherichia coli, are reported to synthesize 5-HT in culture
Morganella_morganii	29903615	Representative neurotransmitter producing bacteria
Species	Oxy_state
Corynebacterium_amycolatum	Facultative anaerobe
Bifidobacterium_animalis	Obligate anaerobe
Bifidobacterium_pseudolongum	Obligate anaerobe
Adlercreutzia_equolifaciens	Obligate anaerobe
Bacteroides_dorei	Nanaerobe	PMID: 16629490
Bacteroides_eggerthii	Nanaerobe
Bacteroides_fragilis	Nanaerobe
Bacteroides_intestinalis	Nanaerobe
Bacteroides_massiliensis	Obligate anaerobe
Bacteroides_stercoris	Nanaerobe
Bacteroides_uniformis	Nanaerobe
Bacteroides_vulgatus	Nanaerobe
Bacteroides_xylanisolvens	Nanaerobe
Barnesiella_intestinihominis	Obligate anaerobe
Butyricimonas_synergistica	Obligate anaerobe
Parabacteroides_distasonis	Nanaerobe
Parabacteroides_johnsonii	Nanaerobe
Parabacteroides_merdae	Nanaerobe
Prevotella_copri	Nanaerobe
Alistipes_finegoldii	Obligate anaerobe
Alistipes_shahii	Obligate anaerobe
Aerococcus_viridans	Facultative anaerobe
Enterococcus_avium	Facultative anaerobe
Enterococcus_faecalis	Facultative anaerobe
Enterococcus_faecium	Facultative anaerobe
Enterococcus_gallinarum	Facultative anaerobe
Lactobacillus_acidophilus	Facultative anaerobe
Lactobacillus_animalis	Facultative anaerobe
Lactobacillus_johnsonii	Facultative anaerobe
Lactobacillus_reuteri	Facultative anaerobe
Lactobacillus_vaginalis	Facultative anaerobe
Lactococcus_garvieae	Facultative anaerobe
Clostridium_bolteae	Obligate anaerobe
Clostridium_leptum	Obligate anaerobe
Clostridium_scindens	Aerotolerant
Anaerofustis_stercorihominis	Obligate anaerobe
Ruminococcus_obeum	Obligate anaerobe
Ruminococcus_torques	Obligate anaerobe
Ruminococcus_bromii	Obligate anaerobe
Ruminococcus_flavefaciens	Obligate anaerobe
Holdemania_filiformis	Obligate anaerobe
Brevundimonas_diminuta	Obligate anaerobe
Parasutterella_excrementihominis	Facultative anaerobe
Desulfovibrio_desulfuricans	Facultative anaerobe
Citrobacter_freundii	Facultative anaerobe
Escherichia_coli	Facultative anaerobe
Morganella_morganii	Facultative anaerobe
Proteus_mirabilis	Facultative anaerobe
Akkermansia_muciniphila	Obligate anaerobe
Nanaerobe: nanaerobes, was proposed in 2004 to describe bacteria that can respire O2 at nanomolar concentrations, but grow best under anoxic conditions.(PMID:14749831)
