# Supplementary material for: Integrated multi-omics reveal important roles of gut contents in intestinal ischemia–reperfusion induced injuries in rats
Source: Commun Biol. 2022 Sep 9;5:938. doi: 10.1038/s42003-022-03887-8 (PMC9463172; doi:10.1038/s42003-022-03887-8)
Supplement: Supplementary file 22 — Supplementary Data 20 [file 42003_2022_3887_MOESM22_ESM.xlsx]

## Sheet: Sheet1
Supplemetary Data 20: Abundance of some bowel barrier damage related biomarkers between groups.
Group	ET
Sham	155.238
Sham	114.417
Sham	151.975
Sham	93.4361
Sham	143.041
IR6h	448.385
IR6h	434.533
IR6h	550.077
IR6h	413.304
Group	D.Lac
Sham	3.348
Sham	1.28851
Sham	4.58583
Sham	1.3285
IR0h	12.989
IR0h	12.5652
IR0h	4.42277
IR0h	13.9555
IR0h	13.2388
IR0h	13.6242
IR6h	7.20158
IR6h	6.42281
IR6h	13.6897
Group	Citrulline
Sham	1774.27
Sham	1044.69
Sham	580.636
Sham	826.096
Sham	976.804
Sham	951.275
IR0h	1187
IR0h	1450.81
IR0h	1347.01
IR0h	2033.04
IR0h	1767.43
IR0h	1221.08
IR6h	1281.83
IR6h	1044.69
IR6h	852.386
IR6h	537.175
IR6h	835.611
Group	IL.6
Sham	137.795
Sham	386.162
Sham	423.063
IR0h	1720.83
IR0h	835.675
IR0h	626.578
IR0h	855.588
IR0h	532.477
IR6h	426.166
IR6h	535.722
IR6h	2362.53
Group	IFABP
Sham	2.72832
Sham	1.68805
Sham	9.54099
Sham	2.11312
Sham	2.06586
Sham	1.16945
Sham	0.981115
IR0h	8.71643
IR0h	6.97835
IR0h	12.2254
IR0h	9.9785
IR0h	10.2219
IR0h	13.1094
IR6h	3.48745
IR6h	12.5689
IR6h	13.454
IR6h	7.26727
IR6h	7.79774
IR6h	11.3929
IR6h	8.61958
Group	FITC_blood
Sham	3.2757
Sham	2.0034
Sham	2.0034
Sham	4.548
Sham	2.8516
Sham	3.2757
Sham	6.0618
Sham	2.825
Sham	4.6746
Sham	4.6746
Sham	2.825
IR6h	58.8328
IR6h	42.129
IR6h	47.4466
IR6h	21.0898
IR6h	86.2882
IR6h	105.709
IR6h	90.4498
IR6h	41.4354
IR6h	97.1546
IR6h	150.099
Group	Tissue	FITC
Sham	Adrenal	7.0926
Sham	Adrenal	4.9721
Sham	Adrenal	1.2066
Sham	Adrenal	4.6746
IR6h	Adrenal	8.3649
IR6h	Adrenal	2.3626
IR6h	Adrenal	2.1314
IR6h	Adrenal	7.449
Sham	Brain	6.6685
Sham	Brain	2.4275
Sham	Brain	1.2066
Sham	Brain	0.513
IR6h	Brain	1.9002
IR6h	Brain	3.981
Sham	Colon	5.3962
Sham	Colon	0.7311
Sham	Colon	6.7554
Sham	Colon	7.2178
IR6h	Colon	16.4228
IR6h	Colon	6.0618
IR6h	Colon	3.981
IR6h	Colon	10.2234
IR6h	Colon	6.7554
Sham	Heart	3.2757
Sham	Heart	1e-05
Sham	Heart	4.6746
Sham	Heart	1e-05
IR6h	Heart	4.548
IR6h	Heart	4.2122
IR6h	Heart	3.2874
Sham	Ileum	29.5699
Sham	Ileum	1.5793
Sham	Ileum	3.5186
Sham	Ileum	14.1538
IR6h	Ileum	3.2757
IR6h	Ileum	4.2122
IR6h	Ileum	3.7498
IR6h	Ileum	7.9114
IR6h	Ileum	22.0146
Sham	Kidney	5.3962
Sham	Kidney	5.3962
Sham	Kidney	4.6746
Sham	Kidney	5.8306
IR6h	Kidney	32.5386
IR6h	Kidney	25.2514
IR6h	Kidney	10.917
IR6h	Kidney	37.2738
IR6h	Kidney	56.4634
Sham	Liver	5.3962
Sham	Liver	3.2874
Sham	Liver	3.5186
IR6h	Liver	10.0613
IR6h	Liver	6.7554
IR6h	Liver	8.8362
IR6h	Liver	8.605
Sham	Lung	4.548
Sham	Lung	2.4275
Sham	Lung	3.7498
Sham	Lung	2.825
IR6h	Lung	7.9408
IR6h	Lung	2.825
IR6h	Lung	9.761
IR6h	Lung	6.7554
IR6h	Lung	28.4882
Sham	Lymph	4.548
Sham	Lymph	5.8203
Sham	Lymph	1.9002
Sham	Lymph	3.7498
IR6h	Lymph	8.789
IR6h	Lymph	8.8362
IR6h	Lymph	3.981
IR6h	Lymph	7.449
IR6h	Lymph	11.1482
Sham	Spleen	1e-05
Sham	Spleen	5.8203
Sham	Spleen	2.3626
Sham	Spleen	1e-05
IR6h	Spleen	12.1818
IR6h	Spleen	3.981
IR6h	Spleen	3.7498
IR6h	Spleen	3.981
Sham	Thymus	2.4275
Sham	Thymus	1e-05
Sham	Thymus	1.9002
Sham	Thymus	4.9058
IR6h	Thymus	7.9408
IR6h	Thymus	4.9058
IR6h	Thymus	5.8306
IR6h	Thymus	5.5994
IR6h	Thymus	4.9058
