# Supplementary material for: Integrated multi-omics reveal important roles of gut contents in intestinal ischemia–reperfusion induced injuries in rats
Source: Commun Biol. 2022 Sep 9;5:938. doi: 10.1038/s42003-022-03887-8 (PMC9463172; doi:10.1038/s42003-022-03887-8)
Supplement: Supplementary file 23 — Supplementary Data 21 [file 42003_2022_3887_MOESM23_ESM.xlsx]

## Sheet: Figure3b
Supplementary Data 21:Cross-tissue metabolite correlations revealed the vital role of gut content in the impact of remote organs caused by IIR
	corr	class
1	0.93	Adrenal
2	0.7	Adrenal
3	0.83	Adrenal
4	0.78	Adrenal
5	0.7	Adrenal
6	0.78	Adrenal
7	0.9	Adrenal
8	0.91	Adrenal
9	0.73	Adrenal
10	0.9	Adrenal
11	0.93	GutCtent
12	0.78	GutCtent
13	0.81	GutCtent
14	0.81	GutCtent
15	0.78	GutCtent
16	0.8	GutCtent
17	0.91	GutCtent
18	0.89	GutCtent
19	0.81	GutCtent
20	0.86	GutCtent
21	0.7	Brain
22	0.78	Brain
23	0.64	Brain
24	0.67	Brain
25	0.72	Brain
26	0.68	Brain
27	0.69	Brain
28	0.68	Brain
29	0.64	Brain
30	0.73	Brain
31	0.83	Blood
32	0.81	Blood
33	0.64	Blood
34	0.58	Blood
35	0.55	Blood
36	0.59	Blood
37	0.77	Blood
38	0.87	Blood
39	0.67	Blood
40	0.76	Blood
41	0.78	Colon
42	0.81	Colon
43	0.67	Colon
44	0.58	Colon
45	0.58	Colon
46	0.71	Colon
47	0.77	Colon
48	0.75	Colon
49	0.7	Colon
50	0.8	Colon
51	0.7	EpiFat
52	0.78	EpiFat
53	0.72	EpiFat
54	0.55	EpiFat
55	0.58	EpiFat
56	0.73	EpiFat
57	0.75	EpiFat
58	0.71	EpiFat
59	0.52	EpiFat
60	0.7	EpiFat
61	0.78	Heart
62	0.8	Heart
63	0.68	Heart
64	0.59	Heart
65	0.71	Heart
66	0.73	Heart
67	0.85	Heart
68	0.83	Heart
69	0.74	Heart
70	0.79	Heart
71	0.9	Kidney
72	0.91	Kidney
73	0.69	Kidney
74	0.77	Kidney
75	0.77	Kidney
76	0.75	Kidney
77	0.85	Kidney
78	0.9	Kidney
79	0.8	Kidney
80	0.87	Kidney
81	0.91	Liver
82	0.86	Liver
83	0.68	Liver
84	0.87	Liver
85	0.75	Liver
86	0.71	Liver
87	0.83	Liver
88	0.9	Liver
89	0.74	Liver
90	0.87	Liver
91	0.73	Rectum
92	0.81	Rectum
93	0.64	Rectum
94	0.67	Rectum
95	0.7	Rectum
96	0.52	Rectum
97	0.74	Rectum
98	0.8	Rectum
99	0.74	Rectum
100	0.7	Rectum
101	0.9	Thymus
102	0.86	Thymus
103	0.73	Thymus
104	0.76	Thymus
105	0.8	Thymus
106	0.7	Thymus
107	0.79	Thymus
108	0.87	Thymus
109	0.87	Thymus
110	0.7	Thymus

## Sheet: Figure3c
Supplementary Data 21:Pair-wise Spearman correlations as a function of time during IIR. Gut contents were the only organ that showed dynamic correlations with other tissues.
Group	Value
Sham	0.231112
Sham	0.231291
Sham	0.18849
Sham	0.148652
Sham	0.45164
Sham	0.433293
Sham	0.561905
IR0h	0.410703
IR0h	0.403545
IR0h	0.630081
IR0h	0.620939
IR0h	0.459118
IR0h	0.801864
IR6h	0.907004
IR6h	0.870751
IR6h	0.71317
IR6h	0.864551
IR6h	0.848144
IR6h	0.906464
IR6h	0.839082
IR6h	0.814022
IR6h	0.863046
IR72h	0.680986
IR72h	0.781518
IR72h	0.642722
IR72h	0.76522
IR72h	0.623505
IR72h	0.718491
IR72h	0.338844
Sham	-0.216381
Sham	-0.186808
Sham	-0.205713
Sham	-0.202546
Sham	-0.329059
Sham	-0.352666
Sham	-0.305743
IR0h	-0.30648
IR0h	-0.307044
IR0h	-0.33275
IR0h	-0.286019
IR0h	-0.277839
IR0h	-0.21958
IR6h	-0.102517
IR6h	-0.309044
IR6h	-0.327065
IR6h	-0.344528
IR6h	-0.290371
IR6h	-0.283666
IR6h	-0.310439
IR6h	-0.316964
IR6h	-0.252919
IR72h	-0.282498
IR72h	-0.26901
IR72h	-0.345955
IR72h	-0.287484
IR72h	-0.237118
IR72h	-0.358903
IR72h	-0.314743
Sham	NA
Sham	NA
Sham	NA
Sham	NA
Sham	NA
Sham	NA
Sham	NA
IR0h	NA
IR0h	NA
IR0h	NA
IR0h	NA
IR0h	NA
IR0h	NA
IR6h	NA
IR6h	NA
IR6h	NA
IR6h	NA
IR6h	NA
IR6h	NA
IR6h	NA
IR6h	NA
IR6h	NA
IR72h	NA
IR72h	NA
IR72h	NA
IR72h	NA
IR72h	NA
IR72h	NA
IR72h	NA
Sham	-0.123586
Sham	-0.0775905
Sham	-0.429502
Sham	-0.426565
Sham	0.0703907
Sham	0.0282402
Sham	0.524131
IR0h	0.162948
IR0h	0.171631
IR0h	0.215086
IR0h	0.187462
IR0h	0.146908
IR0h	0.740337
IR6h	0.0934708
IR6h	0.497724
IR6h	-0.125646
IR6h	0.803081
IR6h	0.193144
IR6h	0.724814
IR6h	0.783852
IR6h	0.766956
IR6h	0.37922
IR72h	0.0138356
IR72h	0.491915
IR72h	-0.378403
IR72h	0.877175
IR72h	0.253879
IR72h	0.434187
IR72h	-0.253556
Sham	NA
Sham	NA
Sham	NA
Sham	NA
Sham	NA
Sham	NA
Sham	NA
IR0h	NA
IR0h	NA
IR0h	NA
IR0h	NA
IR0h	NA
IR0h	NA
IR6h	NA
IR6h	NA
IR6h	NA
IR6h	NA
IR6h	NA
IR6h	NA
IR6h	NA
IR6h	NA
IR6h	NA
IR72h	NA
IR72h	NA
IR72h	NA
IR72h	NA
IR72h	NA
IR72h	NA
IR72h	NA
Sham	0.200871
Sham	0.294808
Sham	0.218333
Sham	0.22886
Sham	0.646491
Sham	0.449094
Sham	0.81002
IR0h	0.399277
IR0h	0.46522
IR0h	0.720888
IR0h	0.654041
IR0h	0.48783
IR0h	0.944356
IR6h	0.851224
IR6h	0.831339
IR6h	0.64963
IR6h	0.919319
IR6h	0.957437
IR6h	0.965213
IR6h	0.915675
IR6h	0.921552
IR6h	0.980104
IR72h	0.707404
IR72h	0.812013
IR72h	0.692739
IR72h	0.678958
IR72h	0.710545
IR72h	0.722881
IR72h	0.327193
Sham	0.972606
Sham	0.965283
Sham	0.956502
Sham	0.968532
Sham	0.969346
Sham	0.988979
Sham	0.987059
IR0h	0.983514
IR0h	0.989737
IR0h	0.994478
IR0h	0.989014
IR0h	0.979787
IR0h	0.991553
IR6h	0.942673
IR6h	0.944035
IR6h	0.988627
IR6h	0.98323
IR6h	0.980551
IR6h	0.990843
IR6h	0.983778
IR6h	0.989187
IR6h	0.989538
IR72h	0.986883
IR72h	0.978715
IR72h	0.984619
IR72h	0.987409
IR72h	0.984037
IR72h	0.992435
IR72h	0.973153
Sham	-0.501783
Sham	-0.505307
Sham	-0.519478
Sham	-0.507886
Sham	-0.294718
Sham	-0.468447
Sham	-0.191066
IR0h	-0.495932
IR0h	-0.223956
IR0h	0.0808748
IR0h	0.0117383
IR0h	-0.191366
IR0h	0.327636
IR6h	0.515158
IR6h	-0.226857
IR6h	0.208909
IR6h	0.356668
IR6h	0.191808
IR6h	0.310048
IR6h	0.149345
IR6h	0.402131
IR6h	-0.0849627
IR72h	0.062542
IR72h	0.122826
IR72h	-0.0587964
IR72h	-0.0861775
IR72h	-0.146733
IR72h	-0.0656928
IR72h	-0.498884
Sham	-1
Sham	-1
Sham	-1
Sham	-1
Sham	-1
Sham	-1
Sham	-1
IR0h	1
IR0h	-1
IR0h	-1
IR0h	1
IR0h	1
IR0h	-1
IR6h	1
IR6h	1
IR6h	-1
IR6h	1
IR6h	-1
IR6h	-1
IR6h	1
IR6h	1
IR6h	1
IR72h	-1
IR72h	-1
IR72h	-1
IR72h	-1
IR72h	-1
IR72h	-1
IR72h	-1
Sham	0.996469
Sham	0.997148
Sham	0.98727
Sham	0.999985
Sham	-0.937685
Sham	-0.999675
Sham	-0.553077
IR0h	NA
IR0h	NA
IR0h	NA
IR0h	NA
IR0h	-0.847932
IR0h	0.947981
IR6h	0.989274
IR6h	-0.901351
IR6h	1
IR6h	NA
IR6h	-0.300078
IR6h	0.689688
IR6h	-0.936085
IR6h	NA
IR6h	0.991952
IR72h	0.99998
IR72h	-0.54521
IR72h	-0.378939
IR72h	-0.877176
IR72h	0.999144
IR72h	-0.987965
IR72h	0.386725

## Sheet: Figure3d
Supplementary Data 21:Pair-wise Spearman correlations as a function of time during IIR.
Adrenal			Blood			Brain			Colon			EpiFat			Kidney			Liver			Thymus			Rectum			Heart
group	V1		group	V1		group	V1		group	V1		group	V1		group	V1		group	V1		group	V1		group	V1		group	V1
Sham	0.348581		Sham	0.56726		Sham	-0.0115199		Sham	0.072467		Sham	-0.465083		Sham	0.683701		Sham	0.76778		Sham	0.850867		Sham	0.719291		Sham	0.850867
Sham	0.199974		Sham	0.548712		Sham	0.985459		Sham	-0.251736		Sham	-0.469986		Sham	0.651929		Sham	0.768709		Sham	0.857556		Sham	0.736298		Sham	0.857556
Sham	0.245193		Sham	0.594074		Sham	-0.151724		Sham	-0.459651		Sham	-0.221095		Sham	0.627657		Sham	0.638887		Sham	0.757404		Sham	0.685636		Sham	0.757404
Sham	0.317725		Sham	0.569778		Sham	-0.873816		Sham	0.491971		Sham	-0.508842		Sham	0.71257		Sham	0.584702		Sham	0.736025		Sham	0.66761		Sham	0.736025
Sham	0.35251		Sham	0.568456		Sham	-0.960513		Sham	-0.592219		Sham	-0.249329		Sham	0.705665		Sham	0.329655		Sham	0.796811		Sham	0.698874		Sham	0.796811
Sham	0.289644		Sham	0.604279		Sham	0.143514		Sham	0.647316		Sham	0.933566		Sham	0.712101		Sham	0.75632		Sham	0.714239		Sham	0.800645		Sham	0.714239
Sham	0.434133		Sham	0.657629		Sham	0.686805		Sham	0.0709615		Sham	-0.491195		Sham	0.589621		Sham	0.651655		Sham	0.746978		Sham	0.714306		Sham	0.746978
IR0h	0.370157		IR0h	0.523695		IR0h	-0.258695		IR0h	-0.863097		IR0h	-0.468929		IR0h	0.642887		IR0h	0.514778		IR0h	0.824485		IR0h	0.660971		IR0h	0.824485
IR0h	0.368352		IR0h	0.572131		IR0h	-0.318327		IR0h	0.493809		IR0h	0.999133		IR0h	0.702654		IR0h	0.458019		IR0h	0.832517		IR0h	0.795466		IR0h	0.832517
IR0h	0.348217		IR0h	0.268617		IR0h	-0.631432		IR0h	0.848754		IR0h	0.99885		IR0h	0.642522		IR0h	0.31518		IR0h	0.82894		IR0h	0.783533		IR0h	0.82894
IR0h	0.300999		IR0h	0.458207		IR0h	-0.268579		IR0h	0.848811		IR0h	0.998957		IR0h	0.753078		IR0h	0.432438		IR0h	0.817451		IR0h	0.763621		IR0h	0.817451
IR0h	0.333875		IR0h	0.423489		IR0h	-0.990567		IR0h	0.88853		IR0h	0.996722		IR0h	0.608264		IR0h	0.283569		IR0h	0.796794		IR0h	0.730082		IR0h	0.796794
IR0h	0.358477		IR0h	0.749673		IR0h	0.810236		IR0h	0.913503		IR0h	0.991848		IR0h	0.621039		IR0h	0.490333		IR0h	0.792163		IR0h	0.764223		IR0h	0.792163
IR6h	0.131101		IR6h	0.412189		IR6h	-0.455054		IR6h	0.207039		IR6h	0.737846		IR6h	0.681971		IR6h	0.307251		IR6h	0.817266		IR6h	0.633279		IR6h	0.817266
IR6h	0.201134		IR6h	0.388018		IR6h	-0.372219		IR6h	-0.264524		IR6h	-9.6565e-05		IR6h	0.793232		IR6h	0.504264		IR6h	0.849739		IR6h	0.681626		IR6h	0.849739
IR6h	0.234502		IR6h	0.469891		IR6h	-0.502351		IR6h	-0.692613		IR6h	-0.494642		IR6h	0.7248		IR6h	0.602958		IR6h	0.482811		IR6h	0.514063		IR6h	0.482811
IR6h	0.197486		IR6h	0.465287		IR6h	0.403757		IR6h	0.880504		IR6h	0.996009		IR6h	0.740505		IR6h	0.52818		IR6h	0.798435		IR6h	0.686506		IR6h	0.798435
IR6h	0.279857		IR6h	0.541056		IR6h	0.999404		IR6h	0.822318		IR6h	0.999718		IR6h	0.673895		IR6h	0.306488		IR6h	0.835983		IR6h	0.694766		IR6h	0.835983
IR6h	0.32327		IR6h	0.467483		IR6h	-0.612495		IR6h	0.0169334		IR6h	0.413441		IR6h	0.724447		IR6h	0.412023		IR6h	0.864018		IR6h	0.794116		IR6h	0.864018
IR6h	0.366215		IR6h	0.424743		IR6h	0.554188		IR6h	0.982751		IR6h	0.985935		IR6h	0.681602		IR6h	0.446995		IR6h	0.797412		IR6h	0.726869		IR6h	0.797412
IR6h	0.454072		IR6h	0.437433		IR6h	-0.510238		IR6h	0.82948		IR6h	0.564917		IR6h	0.728315		IR6h	0.439955		IR6h	0.826257		IR6h	0.732629		IR6h	0.826257
IR6h	0.40636		IR6h	0.405888		IR6h	-0.344532		IR6h	0.360678		IR6h	0.998076		IR6h	0.749353		IR6h	0.564926		IR6h	0.837136		IR6h	0.729816		IR6h	0.837136
IR72h	0.149853		IR72h	0.59796		IR72h	-0.558337		IR72h	-0.128286		IR72h	0.194389		IR72h	0.62803		IR72h	0.707045		IR72h	0.655466		IR72h	0.57366		IR72h	0.655466
IR72h	0.260162		IR72h	0.511781		IR72h	0.297162		IR72h	0.0224929		IR72h	-0.472726		IR72h	0.725869		IR72h	0.827779		IR72h	0.579605		IR72h	0.63742		IR72h	0.579605
IR72h	0.239917		IR72h	0.373407		IR72h	-0.806086		IR72h	0.782505		IR72h	-0.161985		IR72h	0.630519		IR72h	0.758215		IR72h	0.692301		IR72h	0.74105		IR72h	0.692301
IR72h	0.238253		IR72h	0.506375		IR72h	-0.502095		IR72h	-0.36488		IR72h	-0.703259		IR72h	0.707027		IR72h	0.736146		IR72h	0.756752		IR72h	0.619066		IR72h	0.756752
IR72h	0.18699		IR72h	0.530075		IR72h	-0.93152		IR72h	0.899531		IR72h	0.86546		IR72h	0.682827		IR72h	0.685439		IR72h	0.657793		IR72h	0.72449		IR72h	0.657793
IR72h	0.337849		IR72h	0.534974		IR72h	0.203698		IR72h	0.759708		IR72h	0.993558		IR72h	0.610343		IR72h	0.713138		IR72h	0.769283		IR72h	0.727955		IR72h	0.769283
IR72h	0.535438		IR72h	0.309246		IR72h	-0.945984		IR72h	-0.626943		IR72h	-0.235547		IR72h	0.705174		IR72h	0.68214		IR72h	0.884022		IR72h	0.713115		IR72h	0.884022
Sham	-1		Sham	0.243135		Sham	NA		Sham	0.544721		Sham	NA		Sham	0.507022		Sham	0.852948		Sham	0.759514		Sham	0.759514		Sham	0.719291
Sham	-1		Sham	0.248523		Sham	NA		Sham	0.539192		Sham	NA		Sham	0.469913		Sham	0.834327		Sham	0.750182		Sham	0.750182		Sham	0.736298
Sham	-1		Sham	0.2307		Sham	NA		Sham	0.546217		Sham	NA		Sham	0.513611		Sham	0.764422		Sham	0.682585		Sham	0.682585		Sham	0.685636
Sham	-1		Sham	0.217198		Sham	NA		Sham	0.709213		Sham	NA		Sham	0.652907		Sham	0.864806		Sham	0.666221		Sham	0.666221		Sham	0.66761
Sham	-1		Sham	0.268186		Sham	NA		Sham	0.68299		Sham	NA		Sham	0.536143		Sham	0.58958		Sham	0.746276		Sham	0.746276		Sham	0.698874
Sham	-1		Sham	0.206762		Sham	NA		Sham	0.573058		Sham	NA		Sham	0.414189		Sham	0.772991		Sham	0.686582		Sham	0.686582		Sham	0.800645
Sham	-1		Sham	0.264926		Sham	NA		Sham	0.548915		Sham	NA		Sham	0.434119		Sham	0.757929		Sham	0.682023		Sham	0.682023		Sham	0.714306
IR0h	-1		IR0h	0.237511		IR0h	NA		IR0h	0.400356		IR0h	NA		IR0h	0.366469		IR0h	0.501867		IR0h	0.686138		IR0h	0.686138		IR0h	0.660971
IR0h	-1		IR0h	0.228039		IR0h	NA		IR0h	0.47614		IR0h	NA		IR0h	0.457166		IR0h	0.483224		IR0h	0.773583		IR0h	0.773583		IR0h	0.795466
IR0h	-1		IR0h	0.199345		IR0h	NA		IR0h	0.526063		IR0h	NA		IR0h	0.445443		IR0h	0.323727		IR0h	0.762512		IR0h	0.762512		IR0h	0.783533
IR0h	-1		IR0h	0.204921		IR0h	NA		IR0h	0.529828		IR0h	NA		IR0h	0.34219		IR0h	0.519395		IR0h	0.784779		IR0h	0.784779		IR0h	0.763621
IR0h	-1		IR0h	0.175521		IR0h	NA		IR0h	0.468235		IR0h	NA		IR0h	0.384473		IR0h	0.327476		IR0h	0.745231		IR0h	0.745231		IR0h	0.730082
IR0h	-1		IR0h	0.243649		IR0h	NA		IR0h	0.417326		IR0h	NA		IR0h	0.351612		IR0h	0.585364		IR0h	0.761949		IR0h	0.761949		IR0h	0.764223
IR6h	-1		IR6h	0.294472		IR6h	NA		IR6h	0.278632		IR6h	NA		IR6h	0.552034		IR6h	0.216829		IR6h	0.71372		IR6h	0.71372		IR6h	0.633279
IR6h	-1		IR6h	0.154362		IR6h	NA		IR6h	0.611694		IR6h	NA		IR6h	0.383014		IR6h	0.537409		IR6h	0.684505		IR6h	0.684505		IR6h	0.681626
IR6h	-1		IR6h	0.224347		IR6h	NA		IR6h	0.524845		IR6h	NA		IR6h	0.526095		IR6h	0.653735		IR6h	0.725607		IR6h	0.725607		IR6h	0.514063
IR6h	-1		IR6h	0.217814		IR6h	NA		IR6h	0.467564		IR6h	NA		IR6h	0.472515		IR6h	0.512782		IR6h	0.746758		IR6h	0.746758		IR6h	0.686506
IR6h	-1		IR6h	0.231443		IR6h	NA		IR6h	0.518229		IR6h	NA		IR6h	0.409925		IR6h	0.40319		IR6h	0.750804		IR6h	0.750804		IR6h	0.694766
IR6h	-1		IR6h	0.174485		IR6h	NA		IR6h	0.606166		IR6h	NA		IR6h	0.493054		IR6h	0.47992		IR6h	0.77067		IR6h	0.77067		IR6h	0.794116
IR6h	-1		IR6h	0.201918		IR6h	NA		IR6h	0.636042		IR6h	NA		IR6h	0.495122		IR6h	0.432317		IR6h	0.735116		IR6h	0.735116		IR6h	0.726869
IR6h	-1		IR6h	0.20051		IR6h	NA		IR6h	0.596853		IR6h	NA		IR6h	0.549502		IR6h	0.32267		IR6h	0.76806		IR6h	0.76806		IR6h	0.732629
IR6h	-1		IR6h	0.172766		IR6h	NA		IR6h	0.575114		IR6h	NA		IR6h	0.428534		IR6h	0.662724		IR6h	0.744761		IR6h	0.744761		IR6h	0.729816
IR72h	-1		IR72h	0.220551		IR72h	NA		IR72h	0.518971		IR72h	NA		IR72h	0.418896		IR72h	0.880573		IR72h	0.724001		IR72h	0.724001		IR72h	0.57366
IR72h	-1		IR72h	0.197934		IR72h	NA		IR72h	0.568589		IR72h	NA		IR72h	0.61627		IR72h	0.678819		IR72h	0.535652		IR72h	0.535652		IR72h	0.63742
IR72h	-1		IR72h	0.259134		IR72h	NA		IR72h	0.338312		IR72h	NA		IR72h	0.551388		IR72h	0.7657		IR72h	0.637089		IR72h	0.637089		IR72h	0.74105
IR72h	-1		IR72h	0.169251		IR72h	NA		IR72h	0.547355		IR72h	NA		IR72h	0.546701		IR72h	0.805711		IR72h	0.712245		IR72h	0.712245		IR72h	0.619066
IR72h	-1		IR72h	0.240599		IR72h	NA		IR72h	0.498953		IR72h	NA		IR72h	0.432792		IR72h	0.847922		IR72h	0.617446		IR72h	0.617446		IR72h	0.72449
IR72h	-1		IR72h	0.217457		IR72h	NA		IR72h	0.548337		IR72h	NA		IR72h	0.454247		IR72h	0.786545		IR72h	0.72392		IR72h	0.72392		IR72h	0.727955
IR72h	-1		IR72h	0.197444		IR72h	NA		IR72h	0.633189		IR72h	NA		IR72h	0.491636		IR72h	0.876829		IR72h	0.69304		IR72h	0.69304		IR72h	0.713115
Sham	0.228166		Sham	1		Sham	1		Sham	0.77851		Sham	0.153639		Sham	0.651109		Sham	0.774545		Sham	0.852948		Sham	0.76778		Sham	0.774545
Sham	0.21568		Sham	1		Sham	1		Sham	0.787013		Sham	-0.0399341		Sham	0.635829		Sham	0.809596		Sham	0.834327		Sham	0.768709		Sham	0.809596
Sham	0.185018		Sham	-1		Sham	1		Sham	0.651609		Sham	-0.3479		Sham	0.633883		Sham	0.513919		Sham	0.764422		Sham	0.638887		Sham	0.513919
Sham	0.267491		Sham	1		Sham	1		Sham	0.599398		Sham	0.115059		Sham	0.712436		Sham	0.562848		Sham	0.864806		Sham	0.584702		Sham	0.562848
Sham	0.261029		Sham	-1		Sham	1		Sham	0.312986		Sham	-0.543457		Sham	0.778244		Sham	0.242664		Sham	0.58958		Sham	0.329655		Sham	0.242664
Sham	0.223666		Sham	-1		Sham	1		Sham	0.800862		Sham	0.541118		Sham	0.630386		Sham	0.832051		Sham	0.772991		Sham	0.75632		Sham	0.832051
Sham	0.31784		Sham	1		Sham	1		Sham	0.649133		Sham	0.171145		Sham	0.69861		Sham	0.531569		Sham	0.757929		Sham	0.651655		Sham	0.531569
IR0h	0.312296		IR0h	-1		IR0h	1		IR0h	0.491758		IR0h	-0.771561		IR0h	0.388659		IR0h	0.475727		IR0h	0.501867		IR0h	0.514778		IR0h	0.475727
IR0h	0.300387		IR0h	-1		IR0h	1		IR0h	0.45802		IR0h	0.921514		IR0h	0.505533		IR0h	0.467218		IR0h	0.483224		IR0h	0.458019		IR0h	0.467218
IR0h	0.219299		IR0h	-1		IR0h	1		IR0h	0.330438		IR0h	0.913029		IR0h	0.457386		IR0h	0.299729		IR0h	0.323727		IR0h	0.31518		IR0h	0.299729
IR0h	0.212839		IR0h	-1		IR0h	1		IR0h	0.495603		IR0h	0.917763		IR0h	0.547943		IR0h	0.421026		IR0h	0.519395		IR0h	0.432438		IR0h	0.421026
IR0h	0.244632		IR0h	-1		IR0h	1		IR0h	0.299885		IR0h	0.88648		IR0h	0.486108		IR0h	0.238284		IR0h	0.327476		IR0h	0.283569		IR0h	0.238284
IR0h	0.303043		IR0h	-1		IR0h	1		IR0h	0.493623		IR0h	0.943546		IR0h	0.473829		IR0h	0.515871		IR0h	0.585364		IR0h	0.490333		IR0h	0.515871
IR6h	0.146825		IR6h	-1		IR6h	1		IR6h	0.164562		IR6h	0.901448		IR6h	0.573934		IR6h	0.129924		IR6h	0.216829		IR6h	0.307251		IR6h	0.129924
IR6h	0.168799		IR6h	-1		IR6h	1		IR6h	0.580793		IR6h	-0.304132		IR6h	0.608143		IR6h	0.493962		IR6h	0.537409		IR6h	0.504264		IR6h	0.493962
IR6h	0.137865		IR6h	-1		IR6h	1		IR6h	0.583994		IR6h	-0.639327		IR6h	0.529516		IR6h	0.356729		IR6h	0.653735		IR6h	0.602958		IR6h	0.356729
IR6h	0.214163		IR6h	-1		IR6h	1		IR6h	0.450021		IR6h	0.964544		IR6h	0.526594		IR6h	0.465836		IR6h	0.512782		IR6h	0.52818		IR6h	0.465836
IR6h	0.209167		IR6h	-1		IR6h	1		IR6h	0.345555		IR6h	0.890094		IR6h	0.565035		IR6h	0.303639		IR6h	0.40319		IR6h	0.306488		IR6h	0.303639
IR6h	0.233969		IR6h	-1		IR6h	1		IR6h	0.483914		IR6h	0.791808		IR6h	0.570347		IR6h	0.384746		IR6h	0.47992		IR6h	0.412023		IR6h	0.384746
IR6h	0.262131		IR6h	-1		IR6h	1		IR6h	0.470854		IR6h	0.878492		IR6h	0.612232		IR6h	0.404366		IR6h	0.432317		IR6h	0.446995		IR6h	0.404366
IR6h	0.314538		IR6h	-1		IR6h	1		IR6h	0.430935		IR6h	0.681333		IR6h	0.567476		IR6h	0.314063		IR6h	0.32267		IR6h	0.439955		IR6h	0.314063
IR6h	0.225458		IR6h	-1		IR6h	1		IR6h	0.689636		IR6h	0.76528		IR6h	0.622067		IR6h	0.56039		IR6h	0.662724		IR6h	0.564926		IR6h	0.56039
IR72h	0.204685		IR72h	-1		IR72h	1		IR72h	0.723319		IR72h	-0.00900071		IR72h	0.572258		IR72h	0.478303		IR72h	0.880573		IR72h	0.707045		IR72h	0.478303
IR72h	0.219979		IR72h	1		IR72h	1		IR72h	0.783926		IR72h	-0.0617428		IR72h	0.678699		IR72h	0.69637		IR72h	0.678819		IR72h	0.827779		IR72h	0.69637
IR72h	0.182217		IR72h	1		IR72h	1		IR72h	0.672184		IR72h	0.305854		IR72h	0.645269		IR72h	0.746976		IR72h	0.7657		IR72h	0.758215		IR72h	0.746976
IR72h	0.094899		IR72h	1		IR72h	1		IR72h	0.769675		IR72h	-0.673894		IR72h	0.721522		IR72h	0.708247		IR72h	0.805711		IR72h	0.736146		IR72h	0.708247
IR72h	0.130399		IR72h	-1		IR72h	1		IR72h	0.669147		IR72h	0.955049		IR72h	0.593697		IR72h	0.702581		IR72h	0.847922		IR72h	0.685439		IR72h	0.702581
IR72h	0.248925		IR72h	-1		IR72h	1		IR72h	0.741743		IR72h	0.897238		IR72h	0.653243		IR72h	0.817489		IR72h	0.786545		IR72h	0.713138		IR72h	0.817489
IR72h	0.221374		IR72h	-1		IR72h	1		IR72h	0.694729		IR72h	-0.554731		IR72h	0.703146		IR72h	0.628404		IR72h	0.876829		IR72h	0.68214		IR72h	0.628404
Sham	0.0401587		Sham	0.0491445		Sham	-1		Sham	0.930979		Sham	-1		Sham	0.773846		Sham	0.683701		Sham	0.651109		Sham	0.507022		Sham	0.773846
Sham	0.221084		Sham	0.0363431		Sham	-1		Sham	0.93234		Sham	-1		Sham	0.745144		Sham	0.651929		Sham	0.635829		Sham	0.469913		Sham	0.745144
Sham	0.945438		Sham	0.0115404		Sham	-1		Sham	0.957918		Sham	1		Sham	0.691346		Sham	0.627657		Sham	0.633883		Sham	0.513611		Sham	0.691346
Sham	0.000359483		Sham	0.208288		Sham	1		Sham	0.957525		Sham	-1		Sham	0.75909		Sham	0.71257		Sham	0.712436		Sham	0.652907		Sham	0.75909
Sham	0.94767		Sham	0.188477		Sham	-1		Sham	0.888451		Sham	1		Sham	0.885253		Sham	0.705665		Sham	0.778244		Sham	0.536143		Sham	0.885253
Sham	0.906574		Sham	-0.129445		Sham	-1		Sham	0.92627		Sham	1		Sham	0.888291		Sham	0.712101		Sham	0.630386		Sham	0.414189		Sham	0.888291
Sham	0.497842		Sham	-0.0597242		Sham	-1		Sham	0.927059		Sham	-1		Sham	0.678243		Sham	0.589621		Sham	0.69861		Sham	0.434119		Sham	0.678243
IR0h	-0.835503		IR0h	-0.264452		IR0h	1		IR0h	0.915888		IR0h	1		IR0h	0.714864		IR0h	0.642887		IR0h	0.388659		IR0h	0.366469		IR0h	0.714864
IR0h	0.882479		IR0h	-0.157583		IR0h	NA		IR0h	0.962231		IR0h	1		IR0h	0.80533		IR0h	0.702654		IR0h	0.505533		IR0h	0.457166		IR0h	0.80533
IR0h	0.82396		IR0h	-0.0997499		IR0h	1		IR0h	0.960972		IR0h	1		IR0h	0.71758		IR0h	0.642522		IR0h	0.457386		IR0h	0.445443		IR0h	0.71758
IR0h	0.802027		IR0h	-0.197338		IR0h	-1		IR0h	0.917778		IR0h	1		IR0h	0.82061		IR0h	0.753078		IR0h	0.547943		IR0h	0.34219		IR0h	0.82061
IR0h	0.85663		IR0h	-0.165604		IR0h	1		IR0h	0.947721		IR0h	1		IR0h	0.650538		IR0h	0.608264		IR0h	0.486108		IR0h	0.384473		IR0h	0.650538
IR0h	0.87961		IR0h	-0.173069		IR0h	-1		IR0h	0.941989		IR0h	1		IR0h	0.590153		IR0h	0.621039		IR0h	0.473829		IR0h	0.351612		IR0h	0.590153
IR6h	0.999948		IR6h	-0.145339		IR6h	1		IR6h	0.799577		IR6h	1		IR6h	0.776716		IR6h	0.681971		IR6h	0.573934		IR6h	0.552034		IR6h	0.776716
IR6h	0.367488		IR6h	-0.176307		IR6h	1		IR6h	0.913769		IR6h	1		IR6h	0.823154		IR6h	0.793232		IR6h	0.608143		IR6h	0.383014		IR6h	0.823154
IR6h	0.853614		IR6h	-0.119525		IR6h	-1		IR6h	0.894656		IR6h	1		IR6h	0.746833		IR6h	0.7248		IR6h	0.529516		IR6h	0.526095		IR6h	0.746833
IR6h	0.547432		IR6h	-0.172879		IR6h	1		IR6h	0.931869		IR6h	1		IR6h	0.799066		IR6h	0.740505		IR6h	0.526594		IR6h	0.472515		IR6h	0.799066
IR6h	0.888578		IR6h	-0.122864		IR6h	1		IR6h	0.818084		IR6h	1		IR6h	0.713426		IR6h	0.673895		IR6h	0.565035		IR6h	0.409925		IR6h	0.713426
IR6h	0.979823		IR6h	-0.0889318		IR6h	1		IR6h	0.890958		IR6h	1		IR6h	0.830926		IR6h	0.724447		IR6h	0.570347		IR6h	0.493054		IR6h	0.830926
IR6h	0.991597		IR6h	-0.0584549		IR6h	1		IR6h	0.933972		IR6h	1		IR6h	0.800657		IR6h	0.681602		IR6h	0.612232		IR6h	0.495122		IR6h	0.800657
IR6h	0.816892		IR6h	-0.0558437		IR6h	1		IR6h	0.976715		IR6h	1		IR6h	0.766045		IR6h	0.728315		IR6h	0.567476		IR6h	0.549502		IR6h	0.766045
IR6h	0.819135		IR6h	-0.114184		IR6h	1		IR6h	0.96064		IR6h	1		IR6h	0.705927		IR6h	0.749353		IR6h	0.622067		IR6h	0.428534		IR6h	0.705927
IR72h	0.756584		IR72h	-0.0995322		IR72h	NA		IR72h	0.864926		IR72h	1		IR72h	0.819358		IR72h	0.62803		IR72h	0.572258		IR72h	0.418896		IR72h	0.819358
IR72h	0.106764		IR72h	-0.0277344		IR72h	-1		IR72h	0.778134		IR72h	-1		IR72h	0.755912		IR72h	0.725869		IR72h	0.678699		IR72h	0.61627		IR72h	0.755912
IR72h	0.0639659		IR72h	-0.0381788		IR72h	-1		IR72h	0.862322		IR72h	-1		IR72h	0.716646		IR72h	0.630519		IR72h	0.645269		IR72h	0.551388		IR72h	0.716646
IR72h	-0.994543		IR72h	-0.0295484		IR72h	-1		IR72h	0.846305		IR72h	-1		IR72h	0.731724		IR72h	0.707027		IR72h	0.721522		IR72h	0.546701		IR72h	0.731724
IR72h	0.964898		IR72h	-0.0119618		IR72h	-1		IR72h	0.934548		IR72h	1		IR72h	0.79944		IR72h	0.682827		IR72h	0.593697		IR72h	0.432792		IR72h	0.79944
IR72h	0.949077		IR72h	0.0399701		IR72h	1		IR72h	0.931708		IR72h	1		IR72h	0.753094		IR72h	0.610343		IR72h	0.653243		IR72h	0.454247		IR72h	0.753094
IR72h	0.67781		IR72h	0.215067		IR72h	-1		IR72h	0.93522		IR72h	1		IR72h	0.852985		IR72h	0.705174		IR72h	0.703146		IR72h	0.491636		IR72h	0.852985
Sham	0.559288		Sham	0.218597		Sham	-0.957659		Sham	0.789057		Sham	NA		Sham	-0.465083		Sham	NA		Sham	-1		Sham	0.153639		Sham	NA
Sham	0.615431		Sham	0.179698		Sham	-0.968139		Sham	0.781124		Sham	NA		Sham	-0.469986		Sham	NA		Sham	-1		Sham	-0.0399341		Sham	NA
Sham	0.525043		Sham	0.227629		Sham	-0.593147		Sham	0.699625		Sham	NA		Sham	-0.221095		Sham	NA		Sham	1		Sham	-0.3479		Sham	NA
Sham	0.646115		Sham	0.0179551		Sham	-0.870999		Sham	0.704594		Sham	NA		Sham	-0.508842		Sham	NA		Sham	-1		Sham	0.115059		Sham	NA
Sham	0.557458		Sham	-0.109389		Sham	-0.704708		Sham	0.789791		Sham	NA		Sham	-0.249329		Sham	NA		Sham	1		Sham	-0.543457		Sham	NA
Sham	0.395631		Sham	0.179112		Sham	-0.999046		Sham	0.738669		Sham	NA		Sham	0.933566		Sham	NA		Sham	1		Sham	0.541118		Sham	NA
Sham	0.451423		Sham	0.249339		Sham	-0.948182		Sham	0.701412		Sham	NA		Sham	-0.491195		Sham	NA		Sham	-1		Sham	0.171145		Sham	NA
IR0h	0.225938		IR0h	0.0363578		IR0h	-0.989721		IR0h	0.766383		IR0h	NA		IR0h	-0.468929		IR0h	NA		IR0h	1		IR0h	-0.771561		IR0h	NA
IR0h	0.367972		IR0h	0.00873612		IR0h	-0.848189		IR0h	0.787695		IR0h	NA		IR0h	0.999133		IR0h	NA		IR0h	1		IR0h	0.921514		IR0h	NA
IR0h	0.439852		IR0h	-0.0403179		IR0h	-0.968304		IR0h	0.790006		IR0h	NA		IR0h	0.99885		IR0h	NA		IR0h	1		IR0h	0.913029		IR0h	NA
IR0h	0.227708		IR0h	0.0299196		IR0h	-0.700915		IR0h	0.830906		IR0h	NA		IR0h	0.998957		IR0h	NA		IR0h	1		IR0h	0.917763		IR0h	NA
IR0h	0.442422		IR0h	-0.0846948		IR0h	-0.788921		IR0h	0.765628		IR0h	NA		IR0h	0.996722		IR0h	NA		IR0h	1		IR0h	0.88648		IR0h	NA
IR0h	0.408865		IR0h	0.0866591		IR0h	-0.995124		IR0h	0.790403		IR0h	NA		IR0h	0.991848		IR0h	NA		IR0h	1		IR0h	0.943546		IR0h	NA
IR6h	0.328375		IR6h	-0.11599		IR6h	-0.940689		IR6h	0.700543		IR6h	NA		IR6h	0.737846		IR6h	NA		IR6h	1		IR6h	0.901448		IR6h	NA
IR6h	0.174295		IR6h	-0.057292		IR6h	-0.840393		IR6h	0.782636		IR6h	NA		IR6h	-9.6565e-05		IR6h	NA		IR6h	1		IR6h	-0.304132		IR6h	NA
IR6h	0.346833		IR6h	0.0284921		IR6h	-0.938244		IR6h	0.755209		IR6h	NA		IR6h	-0.494642		IR6h	NA		IR6h	1		IR6h	-0.639327		IR6h	NA
IR6h	0.336619		IR6h	-0.0628037		IR6h	-0.973143		IR6h	0.768088		IR6h	NA		IR6h	0.996009		IR6h	NA		IR6h	1		IR6h	0.964544		IR6h	NA
IR6h	0.358514		IR6h	0.00546952		IR6h	-0.977526		IR6h	0.776583		IR6h	NA		IR6h	0.999718		IR6h	NA		IR6h	1		IR6h	0.890094		IR6h	NA
IR6h	0.26115		IR6h	-0.0508136		IR6h	-0.780407		IR6h	0.800591		IR6h	NA		IR6h	0.413441		IR6h	NA		IR6h	1		IR6h	0.791808		IR6h	NA
IR6h	0.382843		IR6h	0.00534424		IR6h	-0.80751		IR6h	0.787348		IR6h	NA		IR6h	0.985935		IR6h	NA		IR6h	1		IR6h	0.878492		IR6h	NA
IR6h	0.376494		IR6h	-0.0600012		IR6h	-0.915545		IR6h	0.804329		IR6h	NA		IR6h	0.564917		IR6h	NA		IR6h	1		IR6h	0.681333		IR6h	NA
IR6h	0.349749		IR6h	0.00905235		IR6h	-0.961942		IR6h	0.813928		IR6h	NA		IR6h	0.998076		IR6h	NA		IR6h	1		IR6h	0.76528		IR6h	NA
IR72h	0.572248		IR72h	0.182537		IR72h	-0.723674		IR72h	0.730741		IR72h	NA		IR72h	0.194389		IR72h	NA		IR72h	1		IR72h	-0.00900071		IR72h	NA
IR72h	0.455324		IR72h	0.229411		IR72h	-0.87438		IR72h	0.567579		IR72h	NA		IR72h	-0.472726		IR72h	NA		IR72h	-1		IR72h	-0.0617428		IR72h	NA
IR72h	0.463139		IR72h	0.171547		IR72h	-0.989504		IR72h	0.53597		IR72h	NA		IR72h	-0.161985		IR72h	NA		IR72h	-1		IR72h	0.305854		IR72h	NA
IR72h	0.50516		IR72h	0.153062		IR72h	-0.64902		IR72h	0.748551		IR72h	NA		IR72h	-0.703259		IR72h	NA		IR72h	-1		IR72h	-0.673894		IR72h	NA
IR72h	0.486955		IR72h	0.187853		IR72h	-0.999988		IR72h	0.660825		IR72h	NA		IR72h	0.86546		IR72h	NA		IR72h	1		IR72h	0.955049		IR72h	NA
IR72h	0.516995		IR72h	0.151983		IR72h	-0.94924		IR72h	0.732657		IR72h	NA		IR72h	0.993558		IR72h	NA		IR72h	1		IR72h	0.897238		IR72h	NA
IR72h	0.513647		IR72h	0.202329		IR72h	-0.709522		IR72h	0.771762		IR72h	NA		IR72h	-0.235547		IR72h	NA		IR72h	1		IR72h	-0.554731		IR72h	NA
Sham	0.391556		Sham	0.214688		Sham	-1		Sham	0.813241		Sham	0.072467		Sham	0.544721		Sham	0.77851		Sham	0.789057		Sham	0.930979		Sham	0.813241
Sham	0.337058		Sham	0.234868		Sham	-1		Sham	0.822544		Sham	-0.251736		Sham	0.539192		Sham	0.787013		Sham	0.781124		Sham	0.93234		Sham	0.822544
Sham	0.279603		Sham	0.260369		Sham	-1		Sham	0.756786		Sham	-0.459651		Sham	0.546217		Sham	0.651609		Sham	0.699625		Sham	0.957918		Sham	0.756786
Sham	0.527397		Sham	0.275898		Sham	-1		Sham	0.760911		Sham	0.491971		Sham	0.709213		Sham	0.599398		Sham	0.704594		Sham	0.957525		Sham	0.760911
Sham	0.546947		Sham	0.309115		Sham	-1		Sham	0.889571		Sham	-0.592219		Sham	0.68299		Sham	0.312986		Sham	0.789791		Sham	0.888451		Sham	0.889571
Sham	0.31519		Sham	0.288167		Sham	-1		Sham	0.899143		Sham	0.647316		Sham	0.573058		Sham	0.800862		Sham	0.738669		Sham	0.92627		Sham	0.899143
Sham	0.401054		Sham	0.310087		Sham	-1		Sham	0.785214		Sham	0.0709615		Sham	0.548915		Sham	0.649133		Sham	0.701412		Sham	0.927059		Sham	0.785214
IR0h	0.406377		IR0h	0.199076		IR0h	-1		IR0h	0.783295		IR0h	-0.863097		IR0h	0.400356		IR0h	0.491758		IR0h	0.766383		IR0h	0.915888		IR0h	0.783295
IR0h	0.43201		IR0h	0.253551		IR0h	-1		IR0h	0.812995		IR0h	0.493809		IR0h	0.47614		IR0h	0.45802		IR0h	0.787695		IR0h	0.962231		IR0h	0.812995
IR0h	0.57027		IR0h	0.223833		IR0h	-1		IR0h	0.828039		IR0h	0.848754		IR0h	0.526063		IR0h	0.330438		IR0h	0.790006		IR0h	0.960972		IR0h	0.828039
IR0h	0.555411		IR0h	0.288012		IR0h	-1		IR0h	0.843792		IR0h	0.848811		IR0h	0.529828		IR0h	0.495603		IR0h	0.830906		IR0h	0.917778		IR0h	0.843792
IR0h	0.54435		IR0h	0.249468		IR0h	-1		IR0h	0.802086		IR0h	0.88853		IR0h	0.468235		IR0h	0.299885		IR0h	0.765628		IR0h	0.947721		IR0h	0.802086
IR0h	0.44898		IR0h	0.245319		IR0h	-1		IR0h	0.864254		IR0h	0.913503		IR0h	0.417326		IR0h	0.493623		IR0h	0.790403		IR0h	0.941989		IR0h	0.864254
IR6h	0.669262		IR6h	0.187557		IR6h	-1		IR6h	0.725268		IR6h	0.207039		IR6h	0.278632		IR6h	0.164562		IR6h	0.700543		IR6h	0.799577		IR6h	0.725268
IR6h	0.440222		IR6h	0.218301		IR6h	-1		IR6h	0.762477		IR6h	-0.264524		IR6h	0.611694		IR6h	0.580793		IR6h	0.782636		IR6h	0.913769		IR6h	0.762477
IR6h	0.407057		IR6h	0.205003		IR6h	-1		IR6h	0.510666		IR6h	-0.692613		IR6h	0.524845		IR6h	0.583994		IR6h	0.755209		IR6h	0.894656		IR6h	0.510666
IR6h	0.541626		IR6h	0.201254		IR6h	-1		IR6h	0.786777		IR6h	0.880504		IR6h	0.467564		IR6h	0.450021		IR6h	0.768088		IR6h	0.931869		IR6h	0.786777
IR6h	0.554284		IR6h	0.281939		IR6h	-1		IR6h	0.77654		IR6h	0.822318		IR6h	0.518229		IR6h	0.345555		IR6h	0.776583		IR6h	0.818084		IR6h	0.77654
IR6h	0.330907		IR6h	0.260191		IR6h	-1		IR6h	0.845721		IR6h	0.0169334		IR6h	0.606166		IR6h	0.483914		IR6h	0.800591		IR6h	0.890958		IR6h	0.845721
IR6h	0.448463		IR6h	0.245396		IR6h	-1		IR6h	0.829435		IR6h	0.982751		IR6h	0.636042		IR6h	0.470854		IR6h	0.787348		IR6h	0.933972		IR6h	0.829435
IR6h	0.304591		IR6h	0.214656		IR6h	-1		IR6h	0.787371		IR6h	0.82948		IR6h	0.596853		IR6h	0.430935		IR6h	0.804329		IR6h	0.976715		IR6h	0.787371
IR6h	0.439198		IR6h	0.210299		IR6h	-1		IR6h	0.762582		IR6h	0.360678		IR6h	0.575114		IR6h	0.689636		IR6h	0.813928		IR6h	0.96064		IR6h	0.762582
IR72h	0.345775		IR72h	0.232398		IR72h	-1		IR72h	0.665038		IR72h	-0.128286		IR72h	0.518971		IR72h	0.723319		IR72h	0.730741		IR72h	0.864926		IR72h	0.665038
IR72h	0.339432		IR72h	0.170299		IR72h	-1		IR72h	0.73735		IR72h	0.0224929		IR72h	0.568589		IR72h	0.783926		IR72h	0.567579		IR72h	0.778134		IR72h	0.73735
IR72h	0.453836		IR72h	0.159165		IR72h	-1		IR72h	0.679367		IR72h	0.782505		IR72h	0.338312		IR72h	0.672184		IR72h	0.53597		IR72h	0.862322		IR72h	0.679367
IR72h	0.401169		IR72h	0.271789		IR72h	-1		IR72h	0.73071		IR72h	-0.36488		IR72h	0.547355		IR72h	0.769675		IR72h	0.748551		IR72h	0.846305		IR72h	0.73071
IR72h	0.406146		IR72h	0.267563		IR72h	-1		IR72h	0.844219		IR72h	0.899531		IR72h	0.498953		IR72h	0.669147		IR72h	0.660825		IR72h	0.934548		IR72h	0.844219
IR72h	0.397057		IR72h	0.286254		IR72h	-1		IR72h	0.835126		IR72h	0.759708		IR72h	0.548337		IR72h	0.741743		IR72h	0.732657		IR72h	0.931708		IR72h	0.835126
IR72h	0.457176		IR72h	0.223415		IR72h	-1		IR72h	0.831333		IR72h	-0.626943		IR72h	0.633189		IR72h	0.694729		IR72h	0.771762		IR72h	0.93522		IR72h	0.831333
Sham	0.0902538		Sham	0.167877		Sham	NA		Sham	-0.0115199		Sham	NA		Sham	1		Sham	-1		Sham	-1		Sham	-0.957659		Sham	NA
Sham	0.0999485		Sham	0.168945		Sham	NA		Sham	0.985459		Sham	NA		Sham	1		Sham	-1		Sham	-1		Sham	-0.968139		Sham	NA
Sham	0.119764		Sham	0.108199		Sham	NA		Sham	-0.151724		Sham	NA		Sham	1		Sham	-1		Sham	-1		Sham	-0.593147		Sham	NA
Sham	0.1862		Sham	0.0623649		Sham	NA		Sham	-0.873816		Sham	NA		Sham	1		Sham	1		Sham	-1		Sham	-0.870999		Sham	NA
Sham	0.131141		Sham	0.0602385		Sham	NA		Sham	-0.960513		Sham	NA		Sham	1		Sham	-1		Sham	-1		Sham	-0.704708		Sham	NA
Sham	0.1335		Sham	0.273823		Sham	NA		Sham	0.143514		Sham	NA		Sham	1		Sham	-1		Sham	-1		Sham	-0.999046		Sham	NA
Sham	0.246214		Sham	0.216611		Sham	NA		Sham	0.686805		Sham	NA		Sham	1		Sham	-1		Sham	-1		Sham	-0.948182		Sham	NA
IR0h	0.189013		IR0h	0.159633		IR0h	NA		IR0h	-0.258695		IR0h	NA		IR0h	1		IR0h	1		IR0h	-1		IR0h	-0.989721		IR0h	NA
IR0h	0.205511		IR0h	0.122332		IR0h	NA		IR0h	-0.318327		IR0h	NA		IR0h	1		IR0h	NA		IR0h	-1		IR0h	-0.848189		IR0h	NA
IR0h	0.167068		IR0h	0.127803		IR0h	NA		IR0h	-0.631432		IR0h	NA		IR0h	1		IR0h	1		IR0h	-1		IR0h	-0.968304		IR0h	NA
IR0h	0.178395		IR0h	0.124946		IR0h	NA		IR0h	-0.268579		IR0h	NA		IR0h	1		IR0h	-1		IR0h	-1		IR0h	-0.700915		IR0h	NA
IR0h	0.172343		IR0h	0.173533		IR0h	NA		IR0h	-0.990567		IR0h	NA		IR0h	1		IR0h	1		IR0h	-1		IR0h	-0.788921		IR0h	NA
IR0h	0.208056		IR0h	0.188731		IR0h	NA		IR0h	0.810236		IR0h	NA		IR0h	1		IR0h	-1		IR0h	-1		IR0h	-0.995124		IR0h	NA
IR6h	0.0483699		IR6h	0.0430333		IR6h	NA		IR6h	-0.455054		IR6h	NA		IR6h	1		IR6h	1		IR6h	-1		IR6h	-0.940689		IR6h	NA
IR6h	0.0976005		IR6h	0.0943881		IR6h	NA		IR6h	-0.372219		IR6h	NA		IR6h	1		IR6h	1		IR6h	-1		IR6h	-0.840393		IR6h	NA
IR6h	0.07691		IR6h	0.151224		IR6h	NA		IR6h	-0.502351		IR6h	NA		IR6h	1		IR6h	-1		IR6h	-1		IR6h	-0.938244		IR6h	NA
IR6h	0.102079		IR6h	0.179044		IR6h	NA		IR6h	0.403757		IR6h	NA		IR6h	1		IR6h	1		IR6h	-1		IR6h	-0.973143		IR6h	NA
IR6h	0.11467		IR6h	0.122073		IR6h	NA		IR6h	0.999404		IR6h	NA		IR6h	1		IR6h	1		IR6h	-1		IR6h	-0.977526		IR6h	NA
IR6h	0.109588		IR6h	0.125998		IR6h	NA		IR6h	-0.612495		IR6h	NA		IR6h	1		IR6h	1		IR6h	-1		IR6h	-0.780407		IR6h	NA
IR6h	0.17146		IR6h	0.109606		IR6h	NA		IR6h	0.554188		IR6h	NA		IR6h	1		IR6h	1		IR6h	-1		IR6h	-0.80751		IR6h	NA
IR6h	0.224914		IR6h	0.0764116		IR6h	NA		IR6h	-0.510238		IR6h	NA		IR6h	1		IR6h	1		IR6h	-1		IR6h	-0.915545		IR6h	NA
IR6h	0.200575		IR6h	0.0692145		IR6h	NA		IR6h	-0.344532		IR6h	NA		IR6h	1		IR6h	1		IR6h	-1		IR6h	-0.961942		IR6h	NA
IR72h	0.0830537		IR72h	0.110627		IR72h	NA		IR72h	-0.558337		IR72h	NA		IR72h	1		IR72h	NA		IR72h	-1		IR72h	-0.723674		IR72h	NA
IR72h	0.116171		IR72h	0.02459		IR72h	NA		IR72h	0.297162		IR72h	NA		IR72h	1		IR72h	-1		IR72h	-1		IR72h	-0.87438		IR72h	NA
IR72h	0.128807		IR72h	-0.0123167		IR72h	NA		IR72h	-0.806086		IR72h	NA		IR72h	1		IR72h	-1		IR72h	-1		IR72h	-0.989504		IR72h	NA
IR72h	0.0795021		IR72h	0.152534		IR72h	NA		IR72h	-0.502095		IR72h	NA		IR72h	1		IR72h	-1		IR72h	-1		IR72h	-0.64902		IR72h	NA
IR72h	0.0414859		IR72h	0.0274671		IR72h	NA		IR72h	-0.93152		IR72h	NA		IR72h	1		IR72h	-1		IR72h	-1		IR72h	-0.999988		IR72h	NA
IR72h	0.134426		IR72h	0.0947499		IR72h	NA		IR72h	0.203698		IR72h	NA		IR72h	1		IR72h	1		IR72h	-1		IR72h	-0.94924		IR72h	NA
IR72h	0.101385		IR72h	0.0402656		IR72h	NA		IR72h	-0.945984		IR72h	NA		IR72h	1		IR72h	-1		IR72h	-1		IR72h	-0.709522		IR72h	NA
Sham	0.475367		Sham	0.322189		Sham	0.56726		Sham	0.243135		Sham	1		Sham	0.0491445		Sham	0.218597		Sham	0.167877		Sham	0.214688		Sham	0.322189
Sham	0.472256		Sham	0.256044		Sham	0.548712		Sham	0.248523		Sham	1		Sham	0.0363431		Sham	0.179698		Sham	0.168945		Sham	0.234868		Sham	0.256044
Sham	0.593819		Sham	0.198833		Sham	0.594074		Sham	0.2307		Sham	-1		Sham	0.0115404		Sham	0.227629		Sham	0.108199		Sham	0.260369		Sham	0.198833
Sham	0.644072		Sham	0.147304		Sham	0.569778		Sham	0.217198		Sham	1		Sham	0.208288		Sham	0.0179551		Sham	0.0623649		Sham	0.275898		Sham	0.147304
Sham	0.375659		Sham	0.163423		Sham	0.568456		Sham	0.268186		Sham	-1		Sham	0.188477		Sham	-0.109389		Sham	0.0602385		Sham	0.309115		Sham	0.163423
Sham	0.383723		Sham	0.14364		Sham	0.604279		Sham	0.206762		Sham	-1		Sham	-0.129445		Sham	0.179112		Sham	0.273823		Sham	0.288167		Sham	0.14364
Sham	0.510736		Sham	0.257334		Sham	0.657629		Sham	0.264926		Sham	1		Sham	-0.0597242		Sham	0.249339		Sham	0.216611		Sham	0.310087		Sham	0.257334
IR0h	0.315583		IR0h	0.232583		IR0h	0.523695		IR0h	0.237511		IR0h	-1		IR0h	-0.264452		IR0h	0.0363578		IR0h	0.159633		IR0h	0.199076		IR0h	0.232583
IR0h	0.346339		IR0h	0.228086		IR0h	0.572131		IR0h	0.228039		IR0h	-1		IR0h	-0.157583		IR0h	0.00873612		IR0h	0.122332		IR0h	0.253551		IR0h	0.228086
IR0h	0.315015		IR0h	0.223509		IR0h	0.268617		IR0h	0.199345		IR0h	-1		IR0h	-0.0997499		IR0h	-0.0403179		IR0h	0.127803		IR0h	0.223833		IR0h	0.223509
IR0h	0.307897		IR0h	0.188432		IR0h	0.458207		IR0h	0.204921		IR0h	-1		IR0h	-0.197338		IR0h	0.0299196		IR0h	0.124946		IR0h	0.288012		IR0h	0.188432
IR0h	0.323861		IR0h	0.180771		IR0h	0.423489		IR0h	0.175521		IR0h	-1		IR0h	-0.165604		IR0h	-0.0846948		IR0h	0.173533		IR0h	0.249468		IR0h	0.180771
IR0h	0.400616		IR0h	0.217913		IR0h	0.749673		IR0h	0.243649		IR0h	-1		IR0h	-0.173069		IR0h	0.0866591		IR0h	0.188731		IR0h	0.245319		IR0h	0.217913
IR6h	0.146987		IR6h	0.261436		IR6h	0.412189		IR6h	0.294472		IR6h	-1		IR6h	-0.145339		IR6h	-0.11599		IR6h	0.0430333		IR6h	0.187557		IR6h	0.261436
IR6h	0.237843		IR6h	0.228298		IR6h	0.388018		IR6h	0.154362		IR6h	-1		IR6h	-0.176307		IR6h	-0.057292		IR6h	0.0943881		IR6h	0.218301		IR6h	0.228298
IR6h	0.278983		IR6h	0.0180709		IR6h	0.469891		IR6h	0.224347		IR6h	-1		IR6h	-0.119525		IR6h	0.0284921		IR6h	0.151224		IR6h	0.205003		IR6h	0.0180709
IR6h	0.253343		IR6h	0.218084		IR6h	0.465287		IR6h	0.217814		IR6h	-1		IR6h	-0.172879		IR6h	-0.0628037		IR6h	0.179044		IR6h	0.201254		IR6h	0.218084
IR6h	0.323664		IR6h	0.210332		IR6h	0.541056		IR6h	0.231443		IR6h	-1		IR6h	-0.122864		IR6h	0.00546952		IR6h	0.122073		IR6h	0.281939		IR6h	0.210332
IR6h	0.366386		IR6h	0.237883		IR6h	0.467483		IR6h	0.174485		IR6h	-1		IR6h	-0.0889318		IR6h	-0.0508136		IR6h	0.125998		IR6h	0.260191		IR6h	0.237883
IR6h	0.327258		IR6h	0.270626		IR6h	0.424743		IR6h	0.201918		IR6h	-1		IR6h	-0.0584549		IR6h	0.00534424		IR6h	0.109606		IR6h	0.245396		IR6h	0.270626
IR6h	0.412609		IR6h	0.293842		IR6h	0.437433		IR6h	0.20051		IR6h	-1		IR6h	-0.0558437		IR6h	-0.0600012		IR6h	0.0764116		IR6h	0.214656		IR6h	0.293842
IR6h	0.355066		IR6h	0.225072		IR6h	0.405888		IR6h	0.172766		IR6h	-1		IR6h	-0.114184		IR6h	0.00905235		IR6h	0.0692145		IR6h	0.210299		IR6h	0.225072
IR72h	0.400969		IR72h	0.00465134		IR72h	0.59796		IR72h	0.220551		IR72h	-1		IR72h	-0.0995322		IR72h	0.182537		IR72h	0.110627		IR72h	0.232398		IR72h	0.00465134
IR72h	0.727297		IR72h	0.109263		IR72h	0.511781		IR72h	0.197934		IR72h	1		IR72h	-0.0277344		IR72h	0.229411		IR72h	0.02459		IR72h	0.170299		IR72h	0.109263
IR72h	0.691574		IR72h	0.135553		IR72h	0.373407		IR72h	0.259134		IR72h	1		IR72h	-0.0381788		IR72h	0.171547		IR72h	-0.0123167		IR72h	0.159165		IR72h	0.135553
IR72h	0.437399		IR72h	0.150849		IR72h	0.506375		IR72h	0.169251		IR72h	1		IR72h	-0.0295484		IR72h	0.153062		IR72h	0.152534		IR72h	0.271789		IR72h	0.150849
IR72h	0.636492		IR72h	0.17376		IR72h	0.530075		IR72h	0.240599		IR72h	-1		IR72h	-0.0119618		IR72h	0.187853		IR72h	0.0274671		IR72h	0.267563		IR72h	0.17376
IR72h	0.560385		IR72h	0.179679		IR72h	0.534974		IR72h	0.217457		IR72h	-1		IR72h	0.0399701		IR72h	0.151983		IR72h	0.0947499		IR72h	0.286254		IR72h	0.179679
IR72h	0.357532		IR72h	0.190706		IR72h	0.309246		IR72h	0.197444		IR72h	-1		IR72h	0.215067		IR72h	0.202329		IR72h	0.0402656		IR72h	0.223415		IR72h	0.190706
Sham	0.362449		Sham	0.348581		Sham	-1		Sham	0.228166		Sham	0.0401587		Sham	0.559288		Sham	0.391556		Sham	0.475367		Sham	0.0902538		Sham	0.362449
Sham	0.250355		Sham	0.199974		Sham	-1		Sham	0.21568		Sham	0.221084		Sham	0.615431		Sham	0.337058		Sham	0.472256		Sham	0.0999485		Sham	0.250355
Sham	0.314837		Sham	0.245193		Sham	-1		Sham	0.185018		Sham	0.945438		Sham	0.525043		Sham	0.279603		Sham	0.593819		Sham	0.119764		Sham	0.314837
Sham	0.485601		Sham	0.317725		Sham	-1		Sham	0.267491		Sham	0.000359483		Sham	0.646115		Sham	0.527397		Sham	0.644072		Sham	0.1862		Sham	0.485601
Sham	0.400916		Sham	0.35251		Sham	-1		Sham	0.261029		Sham	0.94767		Sham	0.557458		Sham	0.546947		Sham	0.375659		Sham	0.131141		Sham	0.400916
Sham	0.400582		Sham	0.289644		Sham	-1		Sham	0.223666		Sham	0.906574		Sham	0.395631		Sham	0.31519		Sham	0.383723		Sham	0.1335		Sham	0.400582
Sham	0.686587		Sham	0.434133		Sham	-1		Sham	0.31784		Sham	0.497842		Sham	0.451423		Sham	0.401054		Sham	0.510736		Sham	0.246214		Sham	0.686587
IR0h	0.48062		IR0h	0.370157		IR0h	-1		IR0h	0.312296		IR0h	-0.835503		IR0h	0.225938		IR0h	0.406377		IR0h	0.315583		IR0h	0.189013		IR0h	0.48062
IR0h	0.536604		IR0h	0.368352		IR0h	-1		IR0h	0.300387		IR0h	0.882479		IR0h	0.367972		IR0h	0.43201		IR0h	0.346339		IR0h	0.205511		IR0h	0.536604
IR0h	0.474577		IR0h	0.348217		IR0h	-1		IR0h	0.219299		IR0h	0.82396		IR0h	0.439852		IR0h	0.57027		IR0h	0.315015		IR0h	0.167068		IR0h	0.474577
IR0h	0.424437		IR0h	0.300999		IR0h	-1		IR0h	0.212839		IR0h	0.802027		IR0h	0.227708		IR0h	0.555411		IR0h	0.307897		IR0h	0.178395		IR0h	0.424437
IR0h	0.429321		IR0h	0.333875		IR0h	-1		IR0h	0.244632		IR0h	0.85663		IR0h	0.442422		IR0h	0.54435		IR0h	0.323861		IR0h	0.172343		IR0h	0.429321
IR0h	0.545818		IR0h	0.358477		IR0h	-1		IR0h	0.303043		IR0h	0.87961		IR0h	0.408865		IR0h	0.44898		IR0h	0.400616		IR0h	0.208056		IR0h	0.545818
IR6h	0.231182		IR6h	0.131101		IR6h	-1		IR6h	0.146825		IR6h	0.999948		IR6h	0.328375		IR6h	0.669262		IR6h	0.146987		IR6h	0.0483699		IR6h	0.231182
IR6h	0.35551		IR6h	0.201134		IR6h	-1		IR6h	0.168799		IR6h	0.367488		IR6h	0.174295		IR6h	0.440222		IR6h	0.237843		IR6h	0.0976005		IR6h	0.35551
IR6h	0.66668		IR6h	0.234502		IR6h	-1		IR6h	0.137865		IR6h	0.853614		IR6h	0.346833		IR6h	0.407057		IR6h	0.278983		IR6h	0.07691		IR6h	0.66668
IR6h	0.349923		IR6h	0.197486		IR6h	-1		IR6h	0.214163		IR6h	0.547432		IR6h	0.336619		IR6h	0.541626		IR6h	0.253343		IR6h	0.102079		IR6h	0.349923
IR6h	0.380065		IR6h	0.279857		IR6h	-1		IR6h	0.209167		IR6h	0.888578		IR6h	0.358514		IR6h	0.554284		IR6h	0.323664		IR6h	0.11467		IR6h	0.380065
IR6h	0.450253		IR6h	0.32327		IR6h	-1		IR6h	0.233969		IR6h	0.979823		IR6h	0.26115		IR6h	0.330907		IR6h	0.366386		IR6h	0.109588		IR6h	0.450253
IR6h	0.583288		IR6h	0.366215		IR6h	-1		IR6h	0.262131		IR6h	0.991597		IR6h	0.382843		IR6h	0.448463		IR6h	0.327258		IR6h	0.17146		IR6h	0.583288
IR6h	0.697336		IR6h	0.454072		IR6h	-1		IR6h	0.314538		IR6h	0.816892		IR6h	0.376494		IR6h	0.304591		IR6h	0.412609		IR6h	0.224914		IR6h	0.697336
IR6h	0.595106		IR6h	0.40636		IR6h	-1		IR6h	0.225458		IR6h	0.819135		IR6h	0.349749		IR6h	0.439198		IR6h	0.355066		IR6h	0.200575		IR6h	0.595106
IR72h	0.33534		IR72h	0.149853		IR72h	-1		IR72h	0.204685		IR72h	0.756584		IR72h	0.572248		IR72h	0.345775		IR72h	0.400969		IR72h	0.0830537		IR72h	0.33534
IR72h	0.365488		IR72h	0.260162		IR72h	-1		IR72h	0.219979		IR72h	0.106764		IR72h	0.455324		IR72h	0.339432		IR72h	0.727297		IR72h	0.116171		IR72h	0.365488
IR72h	0.305509		IR72h	0.239917		IR72h	-1		IR72h	0.182217		IR72h	0.0639659		IR72h	0.463139		IR72h	0.453836		IR72h	0.691574		IR72h	0.128807		IR72h	0.305509
IR72h	0.417035		IR72h	0.238253		IR72h	-1		IR72h	0.094899		IR72h	-0.994543		IR72h	0.50516		IR72h	0.401169		IR72h	0.437399		IR72h	0.0795021		IR72h	0.417035
IR72h	0.229262		IR72h	0.18699		IR72h	-1		IR72h	0.130399		IR72h	0.964898		IR72h	0.486955		IR72h	0.406146		IR72h	0.636492		IR72h	0.0414859		IR72h	0.229262
IR72h	0.519266		IR72h	0.337849		IR72h	-1		IR72h	0.248925		IR72h	0.949077		IR72h	0.516995		IR72h	0.397057		IR72h	0.560385		IR72h	0.134426		IR72h	0.519266
IR72h	0.580041		IR72h	0.535438		IR72h	-1		IR72h	0.221374		IR72h	0.67781		IR72h	0.513647		IR72h	0.457176		IR72h	0.357532		IR72h	0.101385		IR72h	0.580041
Sham	0.231112		Sham	-0.216381		Sham	NA		Sham	-0.123586		Sham	NA		Sham	0.200871		Sham	0.972606		Sham	-1		Sham	-0.501783		Sham	0.996469
Sham	0.231291		Sham	-0.186808		Sham	NA		Sham	-0.0775905		Sham	NA		Sham	0.294808		Sham	0.965283		Sham	-1		Sham	-0.505307		Sham	0.997148
Sham	0.18849		Sham	-0.205713		Sham	NA		Sham	-0.429502		Sham	NA		Sham	0.218333		Sham	0.956502		Sham	-1		Sham	-0.519478		Sham	0.98727
Sham	0.148652		Sham	-0.202546		Sham	NA		Sham	-0.426565		Sham	NA		Sham	0.22886		Sham	0.968532		Sham	-1		Sham	-0.507886		Sham	0.999985
Sham	0.45164		Sham	-0.329059		Sham	NA		Sham	0.0703907		Sham	NA		Sham	0.646491		Sham	0.969346		Sham	-1		Sham	-0.294718		Sham	-0.937685
Sham	0.433293		Sham	-0.352666		Sham	NA		Sham	0.0282402		Sham	NA		Sham	0.449094		Sham	0.988979		Sham	-1		Sham	-0.468447		Sham	-0.999675
Sham	0.561905		Sham	-0.305743		Sham	NA		Sham	0.524131		Sham	NA		Sham	0.81002		Sham	0.987059		Sham	-1		Sham	-0.191066		Sham	-0.553077
IR0h	0.410703		IR0h	-0.30648		IR0h	NA		IR0h	0.162948		IR0h	NA		IR0h	0.399277		IR0h	0.983514		IR0h	1		IR0h	-0.495932		IR0h	NA
IR0h	0.403545		IR0h	-0.307044		IR0h	NA		IR0h	0.171631		IR0h	NA		IR0h	0.46522		IR0h	0.989737		IR0h	-1		IR0h	-0.223956		IR0h	NA
IR0h	0.630081		IR0h	-0.33275		IR0h	NA		IR0h	0.215086		IR0h	NA		IR0h	0.720888		IR0h	0.994478		IR0h	-1		IR0h	0.0808748		IR0h	NA
IR0h	0.620939		IR0h	-0.286019		IR0h	NA		IR0h	0.187462		IR0h	NA		IR0h	0.654041		IR0h	0.989014		IR0h	1		IR0h	0.0117383		IR0h	NA
IR0h	0.459118		IR0h	-0.277839		IR0h	NA		IR0h	0.146908		IR0h	NA		IR0h	0.48783		IR0h	0.979787		IR0h	1		IR0h	-0.191366		IR0h	-0.847932
IR0h	0.801864		IR0h	-0.21958		IR0h	NA		IR0h	0.740337		IR0h	NA		IR0h	0.944356		IR0h	0.991553		IR0h	-1		IR0h	0.327636		IR0h	0.947981
IR6h	0.907004		IR6h	-0.102517		IR6h	NA		IR6h	0.0934708		IR6h	NA		IR6h	0.851224		IR6h	0.942673		IR6h	1		IR6h	0.515158		IR6h	0.989274
IR6h	0.870751		IR6h	-0.309044		IR6h	NA		IR6h	0.497724		IR6h	NA		IR6h	0.831339		IR6h	0.944035		IR6h	1		IR6h	-0.226857		IR6h	-0.901351
IR6h	0.71317		IR6h	-0.327065		IR6h	NA		IR6h	-0.125646		IR6h	NA		IR6h	0.64963		IR6h	0.988627		IR6h	-1		IR6h	0.208909		IR6h	1
IR6h	0.864551		IR6h	-0.344528		IR6h	NA		IR6h	0.803081		IR6h	NA		IR6h	0.919319		IR6h	0.98323		IR6h	1		IR6h	0.356668		IR6h	NA
IR6h	0.848144		IR6h	-0.290371		IR6h	NA		IR6h	0.193144		IR6h	NA		IR6h	0.957437		IR6h	0.980551		IR6h	-1		IR6h	0.191808		IR6h	-0.300078
IR6h	0.906464		IR6h	-0.283666		IR6h	NA		IR6h	0.724814		IR6h	NA		IR6h	0.965213		IR6h	0.990843		IR6h	-1		IR6h	0.310048		IR6h	0.689688
IR6h	0.839082		IR6h	-0.310439		IR6h	NA		IR6h	0.783852		IR6h	NA		IR6h	0.915675		IR6h	0.983778		IR6h	1		IR6h	0.149345		IR6h	-0.936085
IR6h	0.814022		IR6h	-0.316964		IR6h	NA		IR6h	0.766956		IR6h	NA		IR6h	0.921552		IR6h	0.989187		IR6h	1		IR6h	0.402131		IR6h	NA
IR6h	0.863046		IR6h	-0.252919		IR6h	NA		IR6h	0.37922		IR6h	NA		IR6h	0.980104		IR6h	0.989538		IR6h	1		IR6h	-0.0849627		IR6h	0.991952
IR72h	0.680986		IR72h	-0.282498		IR72h	NA		IR72h	0.0138356		IR72h	NA		IR72h	0.707404		IR72h	0.986883		IR72h	-1		IR72h	0.062542		IR72h	0.99998
IR72h	0.781518		IR72h	-0.26901		IR72h	NA		IR72h	0.491915		IR72h	NA		IR72h	0.812013		IR72h	0.978715		IR72h	-1		IR72h	0.122826		IR72h	-0.54521
IR72h	0.642722		IR72h	-0.345955		IR72h	NA		IR72h	-0.378403		IR72h	NA		IR72h	0.692739		IR72h	0.984619		IR72h	-1		IR72h	-0.0587964		IR72h	-0.378939
IR72h	0.76522		IR72h	-0.287484		IR72h	NA		IR72h	0.877175		IR72h	NA		IR72h	0.678958		IR72h	0.987409		IR72h	-1		IR72h	-0.0861775		IR72h	-0.877176
IR72h	0.623505		IR72h	-0.237118		IR72h	NA		IR72h	0.253879		IR72h	NA		IR72h	0.710545		IR72h	0.984037		IR72h	-1		IR72h	-0.146733		IR72h	0.999144
IR72h	0.718491		IR72h	-0.358903		IR72h	NA		IR72h	0.434187		IR72h	NA		IR72h	0.722881		IR72h	0.992435		IR72h	-1		IR72h	-0.0656928		IR72h	-0.987965
IR72h	0.338844		IR72h	-0.314743		IR72h	NA		IR72h	-0.253556		IR72h	NA		IR72h	0.327193		IR72h	0.973153		IR72h	-1		IR72h	-0.498884		IR72h	0.386725
