# Supplementary material for: Integrated multi-omics reveal important roles of gut contents in intestinal ischemia–reperfusion induced injuries in rats
Source: Commun Biol. 2022 Sep 9;5:938. doi: 10.1038/s42003-022-03887-8 (PMC9463172; doi:10.1038/s42003-022-03887-8)
Supplement: Supplementary file 24 — Supplementary Data 22 [file 42003_2022_3887_MOESM24_ESM.xlsx]

## Sheet: Sheet2
Supplemetary Data 22: Gut metabolites that were significant altered during IIR and were not returned to normal levels at IIR6h
KEGG.ID	Group	value	variable
C00319	IR6h	14179.3	Sphingosine
C00319	IR6h	11744.6	Sphingosine
C00319	IR6h	11402.6	Sphingosine
C00319	IR6h	42627.7	Sphingosine
C00319	IR6h	13160.9	Sphingosine
C00319	IR6h	8402.54	Sphingosine
C00319	IR6h	25686.8	Sphingosine
C00319	IR6h	31209.8	Sphingosine
C00319	IR6h	8919.34	Sphingosine
C00319	IR6h	33991.5	Sphingosine
C00319	IR6h	32525.5	Sphingosine
C00319	IR6h	36723.3	Sphingosine
C00319	IR6h	12454.9	Sphingosine
C00319	IR6h	7294.21	Sphingosine
C00319	Sham	5368.52	Sphingosine
C00319	Sham	6571.54	Sphingosine
C00319	Sham	6487.17	Sphingosine
C00319	Sham	17488.7	Sphingosine
C00319	Sham	43386.8	Sphingosine
C00319	Sham	4184.4	Sphingosine
C00319	Sham	7071.87	Sphingosine
C00319	Sham	3775.95	Sphingosine
C00319	Sham	6705.53	Sphingosine
C00319	Sham	9117.63	Sphingosine
C00319	IR0h	45167.9	Sphingosine
C00319	IR0h	43367	Sphingosine
C00319	IR0h	57944.9	Sphingosine
C00319	IR0h	60017.5	Sphingosine
C00319	IR0h	12596.1	Sphingosine
C00319	IR0h	18180	Sphingosine
C00319	IR0h	55137.6	Sphingosine
C00319	IR0h	43911.2	Sphingosine
C00319	IR0h	52155.9	Sphingosine
C00319	IR0h	55332.4	Sphingosine
C00366	IR6h	421233	Uric acid
C00366	IR6h	136110	Uric acid
C00366	IR6h	370139	Uric acid
C00366	IR6h	93212.8	Uric acid
C00366	IR6h	211686	Uric acid
C00366	IR6h	16831.3	Uric acid
C00366	IR6h	68806.1	Uric acid
C00366	IR6h	21633.9	Uric acid
C00366	IR6h	28118.1	Uric acid
C00366	IR6h	8856.36	Uric acid
C00366	IR6h	595737	Uric acid
C00366	IR6h	307580	Uric acid
C00366	IR6h	51743	Uric acid
C00366	IR6h	45842.8	Uric acid
C00366	Sham	11216.9	Uric acid
C00366	Sham	17477.9	Uric acid
C00366	Sham	9530.7	Uric acid
C00366	Sham	37230	Uric acid
C00366	Sham	6925.85	Uric acid
C00366	Sham	13249.2	Uric acid
C00366	Sham	11671.1	Uric acid
C00366	Sham	14176.4	Uric acid
C00366	Sham	12101.5	Uric acid
C00366	Sham	20024	Uric acid
C00366	IR0h	10829.4	Uric acid
C00366	IR0h	7758.92	Uric acid
C00366	IR0h	7573.61	Uric acid
C00366	IR0h	11749.9	Uric acid
C00366	IR0h	9049.01	Uric acid
C00366	IR0h	8154.88	Uric acid
C00366	IR0h	11390.3	Uric acid
C00366	IR0h	10934	Uric acid
C00366	IR0h	13823.7	Uric acid
C00366	IR0h	8321.85	Uric acid
C00388	IR6h	26438.1	Histamine
C00388	IR6h	13264.7	Histamine
C00388	IR6h	34653.8	Histamine
C00388	IR6h	10428.1	Histamine
C00388	IR6h	18844.4	Histamine
C00388	IR6h	11485.8	Histamine
C00388	IR6h	80657.3	Histamine
C00388	IR6h	43339.7	Histamine
C00388	IR6h	13137.9	Histamine
C00388	IR6h	27875	Histamine
C00388	IR6h	33514	Histamine
C00388	IR6h	53891.3	Histamine
C00388	IR6h	18928.7	Histamine
C00388	IR6h	18228.3	Histamine
C00388	Sham	8513.17	Histamine
C00388	Sham	2343.23	Histamine
C00388	Sham	12036	Histamine
C00388	Sham	28522.1	Histamine
C00388	Sham	30999.1	Histamine
C00388	Sham	7993.54	Histamine
C00388	Sham	7766.82	Histamine
C00388	Sham	12988.2	Histamine
C00388	Sham	10724.1	Histamine
C00388	Sham	6538.02	Histamine
C00388	IR0h	31123.2	Histamine
C00388	IR0h	18677.7	Histamine
C00388	IR0h	18533.6	Histamine
C00388	IR0h	6892.34	Histamine
C00388	IR0h	14419.5	Histamine
C00388	IR0h	17739.8	Histamine
C00388	IR0h	40904.4	Histamine
C00388	IR0h	28729.2	Histamine
C00388	IR0h	13158.9	Histamine
C00388	IR0h	72851.8	Histamine
C00408	IR6h	1.27418e+06	L-Pipecolic acid
C00408	IR6h	338980	L-Pipecolic acid
C00408	IR6h	785401	L-Pipecolic acid
C00408	IR6h	392207	L-Pipecolic acid
C00408	IR6h	586959	L-Pipecolic acid
C00408	IR6h	308154	L-Pipecolic acid
C00408	IR6h	660640	L-Pipecolic acid
C00408	IR6h	513919	L-Pipecolic acid
C00408	IR6h	201331	L-Pipecolic acid
C00408	IR6h	208864	L-Pipecolic acid
C00408	IR6h	633615	L-Pipecolic acid
C00408	IR6h	405943	L-Pipecolic acid
C00408	IR6h	273115	L-Pipecolic acid
C00408	IR6h	613084	L-Pipecolic acid
C00408	Sham	159269	L-Pipecolic acid
C00408	Sham	262217	L-Pipecolic acid
C00408	Sham	217627	L-Pipecolic acid
C00408	Sham	323895	L-Pipecolic acid
C00408	Sham	450891	L-Pipecolic acid
C00408	Sham	221861	L-Pipecolic acid
C00408	Sham	329686	L-Pipecolic acid
C00408	Sham	175464	L-Pipecolic acid
C00408	Sham	444240	L-Pipecolic acid
C00408	Sham	404932	L-Pipecolic acid
C00408	IR0h	174753	L-Pipecolic acid
C00408	IR0h	116976	L-Pipecolic acid
C00408	IR0h	159411	L-Pipecolic acid
C00408	IR0h	225780	L-Pipecolic acid
C00408	IR0h	312553	L-Pipecolic acid
C00408	IR0h	228700	L-Pipecolic acid
C00408	IR0h	218367	L-Pipecolic acid
C00408	IR0h	396984	L-Pipecolic acid
C00408	IR0h	280713	L-Pipecolic acid
C00408	IR0h	442343	L-Pipecolic acid
C00431	IR6h	36637.1	5-Aminopentanoic acid
C00431	IR6h	10587.2	5-Aminopentanoic acid
C00431	IR6h	147946	5-Aminopentanoic acid
C00431	IR6h	30993.7	5-Aminopentanoic acid
C00431	IR6h	82430.2	5-Aminopentanoic acid
C00431	IR6h	25766.2	5-Aminopentanoic acid
C00431	IR6h	138987	5-Aminopentanoic acid
C00431	IR6h	77825.9	5-Aminopentanoic acid
C00431	IR6h	56762.8	5-Aminopentanoic acid
C00431	IR6h	18806.2	5-Aminopentanoic acid
C00431	IR6h	11022.8	5-Aminopentanoic acid
C00431	IR6h	73595.4	5-Aminopentanoic acid
C00431	IR6h	15715.3	5-Aminopentanoic acid
C00431	IR6h	28730.2	5-Aminopentanoic acid
C00431	Sham	13881.4	5-Aminopentanoic acid
C00431	Sham	15771.2	5-Aminopentanoic acid
C00431	Sham	19442.6	5-Aminopentanoic acid
C00431	Sham	25734.5	5-Aminopentanoic acid
C00431	Sham	29720	5-Aminopentanoic acid
C00431	Sham	13677.5	5-Aminopentanoic acid
C00431	Sham	17570.2	5-Aminopentanoic acid
C00431	Sham	7436.83	5-Aminopentanoic acid
C00431	Sham	7473.95	5-Aminopentanoic acid
C00431	Sham	22824.5	5-Aminopentanoic acid
C00431	IR0h	13217.6	5-Aminopentanoic acid
C00431	IR0h	10755.9	5-Aminopentanoic acid
C00431	IR0h	11229.8	5-Aminopentanoic acid
C00431	IR0h	1945.93	5-Aminopentanoic acid
C00431	IR0h	15578.2	5-Aminopentanoic acid
C00431	IR0h	24590.7	5-Aminopentanoic acid
C00431	IR0h	17007.3	5-Aminopentanoic acid
C00431	IR0h	15364.2	5-Aminopentanoic acid
C00431	IR0h	7787.57	5-Aminopentanoic acid
C00431	IR0h	14419.4	5-Aminopentanoic acid
C01152	IR6h	58904.9	3-Methylhistidine
C01152	IR6h	46217.3	3-Methylhistidine
C01152	IR6h	52378.3	3-Methylhistidine
C01152	IR6h	14218.1	3-Methylhistidine
C01152	IR6h	60223.9	3-Methylhistidine
C01152	IR6h	16869	3-Methylhistidine
C01152	IR6h	34758	3-Methylhistidine
C01152	IR6h	27108	3-Methylhistidine
C01152	IR6h	39865.8	3-Methylhistidine
C01152	IR6h	23831.5	3-Methylhistidine
C01152	IR6h	28392.6	3-Methylhistidine
C01152	IR6h	38498.4	3-Methylhistidine
C01152	IR6h	28138.6	3-Methylhistidine
C01152	IR6h	57028.2	3-Methylhistidine
C01152	Sham	9840.96	3-Methylhistidine
C01152	Sham	15608.2	3-Methylhistidine
C01152	Sham	16900.4	3-Methylhistidine
C01152	Sham	13039.3	3-Methylhistidine
C01152	Sham	25584.4	3-Methylhistidine
C01152	Sham	8548.45	3-Methylhistidine
C01152	Sham	10707.5	3-Methylhistidine
C01152	Sham	17676	3-Methylhistidine
C01152	Sham	13118.2	3-Methylhistidine
C01152	Sham	11260.4	3-Methylhistidine
C01152	IR0h	12812.2	3-Methylhistidine
C01152	IR0h	189.666	3-Methylhistidine
C01152	IR0h	7577.52	3-Methylhistidine
C01152	IR0h	10365.3	3-Methylhistidine
C01152	IR0h	12719.1	3-Methylhistidine
C01152	IR0h	10961.2	3-Methylhistidine
C01152	IR0h	16363.3	3-Methylhistidine
C01152	IR0h	6670.79	3-Methylhistidine
C01152	IR0h	10533.8	3-Methylhistidine
C01152	IR0h	6010.62	3-Methylhistidine
C01551	IR6h	1.05656e+06	Allantoin
C01551	IR6h	878712	Allantoin
C01551	IR6h	818707	Allantoin
C01551	IR6h	443217	Allantoin
C01551	IR6h	309733	Allantoin
C01551	IR6h	33366.6	Allantoin
C01551	IR6h	203717	Allantoin
C01551	IR6h	103800	Allantoin
C01551	IR6h	81750.5	Allantoin
C01551	IR6h	46728	Allantoin
C01551	IR6h	43443.1	Allantoin
C01551	IR6h	1.29787e+06	Allantoin
C01551	IR6h	120400	Allantoin
C01551	IR6h	188153	Allantoin
C01551	Sham	41541.9	Allantoin
C01551	Sham	55049.2	Allantoin
C01551	Sham	33986.5	Allantoin
C01551	Sham	59846.4	Allantoin
C01551	Sham	29497.6	Allantoin
C01551	Sham	18495.3	Allantoin
C01551	Sham	18728.8	Allantoin
C01551	Sham	25636	Allantoin
C01551	Sham	42387.3	Allantoin
C01551	Sham	33755.8	Allantoin
C01551	IR0h	40935.5	Allantoin
C01551	IR0h	52190.7	Allantoin
C01551	IR0h	1905.44	Allantoin
C01551	IR0h	50064.6	Allantoin
C01551	IR0h	2378.14	Allantoin
C01551	IR0h	37275.8	Allantoin
C01551	IR0h	47390.3	Allantoin
C01551	IR0h	36345.9	Allantoin
C01551	IR0h	57503.1	Allantoin
C01551	IR0h	30389.1	Allantoin
C01996	IR6h	811582	Acetylcholine
C01996	IR6h	1.40592e+06	Acetylcholine
C01996	IR6h	1.95663e+06	Acetylcholine
C01996	IR6h	1.42297e+06	Acetylcholine
C01996	IR6h	2.6903e+06	Acetylcholine
C01996	IR6h	2.28723e+06	Acetylcholine
C01996	IR6h	1.48836e+06	Acetylcholine
C01996	IR6h	1.40747e+06	Acetylcholine
C01996	IR6h	3.87598e+06	Acetylcholine
C01996	IR6h	1.36774e+06	Acetylcholine
C01996	IR6h	3.85515e+06	Acetylcholine
C01996	IR6h	808017	Acetylcholine
C01996	IR6h	2.64421e+06	Acetylcholine
C01996	IR6h	4.70544e+06	Acetylcholine
C01996	Sham	794700	Acetylcholine
C01996	Sham	989640	Acetylcholine
C01996	Sham	1.18543e+06	Acetylcholine
C01996	Sham	799364	Acetylcholine
C01996	Sham	706110	Acetylcholine
C01996	Sham	681699	Acetylcholine
C01996	Sham	1.01494e+06	Acetylcholine
C01996	Sham	2.60737e+06	Acetylcholine
C01996	Sham	783228	Acetylcholine
C01996	Sham	1.72532e+06	Acetylcholine
C01996	IR0h	989457	Acetylcholine
C01996	IR0h	2.315e+06	Acetylcholine
C01996	IR0h	445153	Acetylcholine
C01996	IR0h	869153	Acetylcholine
C01996	IR0h	667242	Acetylcholine
C01996	IR0h	933938	Acetylcholine
C01996	IR0h	1.92152e+06	Acetylcholine
C01996	IR0h	615037	Acetylcholine
C01996	IR0h	724987	Acetylcholine
C01996	IR0h	1.35569e+06	Acetylcholine
C03626	IR6h	1.04813e+06	NG,NG-dimethyl-L-arginine(ADMA)
C03626	IR6h	1.43598e+06	NG,NG-dimethyl-L-arginine(ADMA)
C03626	IR6h	2.0567e+06	NG,NG-dimethyl-L-arginine(ADMA)
C03626	IR6h	517505	NG,NG-dimethyl-L-arginine(ADMA)
C03626	IR6h	1.34025e+06	NG,NG-dimethyl-L-arginine(ADMA)
C03626	IR6h	1.09654e+06	NG,NG-dimethyl-L-arginine(ADMA)
C03626	IR6h	1.70071e+06	NG,NG-dimethyl-L-arginine(ADMA)
C03626	IR6h	1.25615e+06	NG,NG-dimethyl-L-arginine(ADMA)
C03626	IR6h	888061	NG,NG-dimethyl-L-arginine(ADMA)
C03626	IR6h	591885	NG,NG-dimethyl-L-arginine(ADMA)
C03626	IR6h	1.14672e+06	NG,NG-dimethyl-L-arginine(ADMA)
C03626	IR6h	2.36862e+06	NG,NG-dimethyl-L-arginine(ADMA)
C03626	IR6h	648499	NG,NG-dimethyl-L-arginine(ADMA)
C03626	IR6h	1.32832e+06	NG,NG-dimethyl-L-arginine(ADMA)
C03626	Sham	476426	NG,NG-dimethyl-L-arginine(ADMA)
C03626	Sham	830306	NG,NG-dimethyl-L-arginine(ADMA)
C03626	Sham	490078	NG,NG-dimethyl-L-arginine(ADMA)
C03626	Sham	830740	NG,NG-dimethyl-L-arginine(ADMA)
C03626	Sham	936165	NG,NG-dimethyl-L-arginine(ADMA)
C03626	Sham	557272	NG,NG-dimethyl-L-arginine(ADMA)
C03626	Sham	540175	NG,NG-dimethyl-L-arginine(ADMA)
C03626	Sham	553728	NG,NG-dimethyl-L-arginine(ADMA)
C03626	Sham	417624	NG,NG-dimethyl-L-arginine(ADMA)
C03626	Sham	1.16999e+06	NG,NG-dimethyl-L-arginine(ADMA)
C03626	IR0h	730262	NG,NG-dimethyl-L-arginine(ADMA)
C03626	IR0h	559920	NG,NG-dimethyl-L-arginine(ADMA)
C03626	IR0h	317893	NG,NG-dimethyl-L-arginine(ADMA)
C03626	IR0h	445864	NG,NG-dimethyl-L-arginine(ADMA)
C03626	IR0h	505752	NG,NG-dimethyl-L-arginine(ADMA)
C03626	IR0h	636120	NG,NG-dimethyl-L-arginine(ADMA)
C03626	IR0h	599272	NG,NG-dimethyl-L-arginine(ADMA)
C03626	IR0h	417709	NG,NG-dimethyl-L-arginine(ADMA)
C03626	IR0h	426581	NG,NG-dimethyl-L-arginine(ADMA)
C03626	IR0h	541015	NG,NG-dimethyl-L-arginine(ADMA)
C05933	IR6h	5652.14	N-(omega)-Hydroxyarginine
C05933	IR6h	2328.22	N-(omega)-Hydroxyarginine
C05933	IR6h	9907.04	N-(omega)-Hydroxyarginine
C05933	IR6h	12507	N-(omega)-Hydroxyarginine
C05933	IR6h	13126.7	N-(omega)-Hydroxyarginine
C05933	IR6h	16092.5	N-(omega)-Hydroxyarginine
C05933	IR6h	17560.5	N-(omega)-Hydroxyarginine
C05933	IR6h	7335.77	N-(omega)-Hydroxyarginine
C05933	IR6h	11158.3	N-(omega)-Hydroxyarginine
C05933	IR6h	18161.1	N-(omega)-Hydroxyarginine
C05933	IR6h	5917.69	N-(omega)-Hydroxyarginine
C05933	IR6h	4246.09	N-(omega)-Hydroxyarginine
C05933	IR6h	4063.83	N-(omega)-Hydroxyarginine
C05933	IR6h	21902.5	N-(omega)-Hydroxyarginine
C05933	Sham	3896.95	N-(omega)-Hydroxyarginine
C05933	Sham	6291.5	N-(omega)-Hydroxyarginine
C05933	Sham	6970.45	N-(omega)-Hydroxyarginine
C05933	Sham	3796.67	N-(omega)-Hydroxyarginine
C05933	Sham	5543.97	N-(omega)-Hydroxyarginine
C05933	Sham	7156.88	N-(omega)-Hydroxyarginine
C05933	Sham	6569.34	N-(omega)-Hydroxyarginine
C05933	Sham	5239.75	N-(omega)-Hydroxyarginine
C05933	Sham	2137.87	N-(omega)-Hydroxyarginine
C05933	Sham	5130.03	N-(omega)-Hydroxyarginine
C05933	IR0h	12225.5	N-(omega)-Hydroxyarginine
C05933	IR0h	11147.1	N-(omega)-Hydroxyarginine
C05933	IR0h	19690.7	N-(omega)-Hydroxyarginine
C05933	IR0h	19618.1	N-(omega)-Hydroxyarginine
C05933	IR0h	16443.8	N-(omega)-Hydroxyarginine
C05933	IR0h	21424.3	N-(omega)-Hydroxyarginine
C05933	IR0h	19754.3	N-(omega)-Hydroxyarginine
C05933	IR0h	8735.19	N-(omega)-Hydroxyarginine
C05933	IR0h	11259.5	N-(omega)-Hydroxyarginine
C05933	IR0h	24076.5	N-(omega)-Hydroxyarginine
