# Supplementary material for: Integrated multi-omics reveal important roles of gut contents in intestinal ischemia–reperfusion induced injuries in rats
Source: Commun Biol. 2022 Sep 9;5:938. doi: 10.1038/s42003-022-03887-8 (PMC9463172; doi:10.1038/s42003-022-03887-8)
Supplement: Supplementary file 25 — Supplementary Data 23 [file 42003_2022_3887_MOESM25_ESM.xlsx]

## Sheet: Sheet1
Supplemetary Data 23: Immunohistochemical level of several molecular markers for intestinal neuroendocrine system significantly changed during IIR.
Index	Group	Value
2nos	Sham	0.00691
2nos	Sham	0.008854
2nos	Sham	0.010771
2nos	Sham	0.016444
2nos	Sham	0.026559
2nos	Sham	0.023554
2nos	Sham	0.01467
2nos	Sham	0.019871
2nos	Sham	0.020357
2nos	IIR0h	0.016304
2nos	IIR0h	0.024166
2nos	IIR0h	0.026564
2nos	IIR0h	0.002474
2nos	IIR0h	0.007966
2nos	IIR0h	0.010761
2nos	IIR6h	0.007821
2nos	IIR6h	0.00508
2nos	IIR6h	0.016841
2nos	IIR6h	0.005761
2nos	IIR6h	0.006691
2nos	IIR6h	0.005638
2nos	IIR6h	0.008581
2nos	IIR6h	0.008196
2nos	IIR6h	0.007658
2nos	IIR6h	0.017592
2nos	IIR6h	0.013175
2nos	IIR6h	0.014026
C-kit	Sham	0.037493
C-kit	Sham	0.039269
C-kit	Sham	0.027065
C-kit	Sham	0.035183
C-kit	Sham	0.017821
C-kit	Sham	0.018709
C-kit	Sham	0.052042
C-kit	Sham	0.056744
C-kit	Sham	0.050196
C-kit	IIR0h	0.025891
C-kit	IIR0h	0.028428
C-kit	IIR0h	0.035401
C-kit	IIR0h	0.033773
C-kit	IIR0h	0.014669
C-kit	IIR0h	0.015449
C-kit	IIR6h	0.050595
C-kit	IIR6h	0.044134
C-kit	IIR6h	0.044759
C-kit	IIR6h	0.04168
C-kit	IIR6h	0.028349
C-kit	IIR6h	0.0366
C-kit	IIR6h	0.047218
C-kit	IIR6h	0.029817
C-kit	IIR6h	0.045082
C-kit	IIR6h	0.017304
C-kit	IIR6h	0.017229
C-kit	IIR6h	0.019308
C-kit	IIR6h	0.047455
C-kit	IIR6h	0.053675
C-kit	IIR6h	0.036857
PSD95	Sham	0.024776
PSD95	Sham	0.022185
PSD95	Sham	0.021958
PSD95	Sham	0.020994
PSD95	Sham	0.01864
PSD95	Sham	0.012469
PSD95	Sham	0.01951
PSD95	Sham	0.011194
PSD95	Sham	0.01838
PSD95	IIR0h	0.021368
PSD95	IIR0h	0.012713
PSD95	IIR0h	0.02098
PSD95	IIR0h	0.017306
PSD95	IIR0h	0.019148
PSD95	IIR0h	0.025265
PSD95	IIR6h	0.025177
PSD95	IIR6h	0.027157
PSD95	IIR6h	0.013876
PSD95	IIR6h	0.027237
PSD95	IIR6h	0.021656
PSD95	IIR6h	0.020233
PSD95	IIR6h	0.009607
PSD95	IIR6h	0.005865
PSD95	IIR6h	0.01149
PSD95	IIR6h	0.00453
PSD95	IIR6h	0.005143
PSD95	IIR6h	0.006126
PSD95	IIR6h	0.02336
PSD95	IIR6h	0.026105
PSD95	IIR6h	0.023412
SP	Sham	0.039131
SP	Sham	0.046651
SP	Sham	0.04251
SP	Sham	0.047944
SP	Sham	0.041404
SP	Sham	0.036835
SP	Sham	0.038767
SP	Sham	0.063937
SP	Sham	0.072881
SP	IIR0h	0.068657
SP	IIR0h	0.025326
SP	IIR0h	0.049813
SP	IIR0h	0.027596
SP	IIR0h	0.03332
SP	IIR0h	0.032391
SP	IIR6h	0.024764
SP	IIR6h	0.015758
SP	IIR6h	0.02305
SP	IIR6h	0.011153
SP	IIR6h	0.01884
SP	IIR6h	0.021376
SP	IIR6h	0.026667
SP	IIR6h	0.026178
SP	IIR6h	0.02578
SP	IIR6h	0.045862
SP	IIR6h	0.03505
SP	IIR6h	0.039921
SP	IIR6h	0.038266
SP	IIR6h	0.059305
SP	IIR6h	0.032777
SYP	Sham	0.032362
SYP	Sham	0.017495
SYP	Sham	0.016179
SYP	Sham	0.040035
SYP	Sham	0.05141
SYP	Sham	0.037945
SYP	Sham	0.03212
SYP	Sham	0.032436
SYP	Sham	0.046763
SYP	IIR0h	0.033678
SYP	IIR0h	0.035537
SYP	IIR0h	0.060048
SYP	IIR0h	0.064652
SYP	IIR0h	0.079609
SYP	IIR0h	0.090323
SYP	IIR6h	0.060822
SYP	IIR6h	0.059315
SYP	IIR6h	0.053554
SYP	IIR6h	0.048356
SYP	IIR6h	0.039289
SYP	IIR6h	0.057508
SYP	IIR6h	0.07244
SYP	IIR6h	0.080907
SYP	IIR6h	0.075482
SYP	IIR6h	0.011941
SYP	IIR6h	0.011438
SYP	IIR6h	0.014541
SYP	IIR6h	0.043521
SYP	IIR6h	0.040847
SYP	IIR6h	0.060936
