# Supplementary material for: Integrated multi-omics reveal important roles of gut contents in intestinal ischemia–reperfusion induced injuries in rats
Source: Commun Biol. 2022 Sep 9;5:938. doi: 10.1038/s42003-022-03887-8 (PMC9463172; doi:10.1038/s42003-022-03887-8)
Supplement: Supplementary file 26 — Supplementary Data 24 [file 42003_2022_3887_MOESM26_ESM.xlsx]

## Sheet: Sheet1
Supplemetary Data 24: Overall abundance changes for species with known functions and/or characteristics, including anti-inflammation, pro-inflammation and neurotransmitter producing capacity
Abundance of anti-inflammation species
sample	Group	Bifidobacterium_animalis	Bifidobacterium_pseudolongum	Bacteroides_dorei	Bacteroides_fragilis	Bacteroides_intestinalis	Bacteroides_uniformis	Bacteroides_vulgatus	Parabacteroides_distasonis	Lactobacillus_acidophilus	Lactobacillus_reuteri	Akkermansia_muciniphila	sum
L1EDJ141264_7_S36_L004	Sham	0.40202	0	0	0	0	0	0	0	25.0292	10.1201	0	35.5513
L1EDJ141266_9_S38_L004	Sham	0.41192	0	0.3045	0	0	0.03294	0.00275	0	0.0656	5.67127	0	6.48898
L1EDJ141267_10_S39_L004	Sham	1.06271	0.40962	0.02573	0	0	0	0	0.00379	0.03267	8.10626	0	9.64078
L1EDJ141273_16_S45_L004	Sham	0.73129	0	0.0061	0	0	0	0	0	17.4275	6.90483	0	25.0697
L1EDJ141274_17_S46_L004	Sham	6.29684	0.08087	0	0	0	0.00209	0	0.00116	18.776	11.5787	0.00234	36.738
L1EDJ141282_26_S54_L004	Sham	0.37163	0	0.17826	0	0	0.26775	0.0207	0.00379	0.89132	4.39975	0.84864	6.98184
L1EDJ141284_28_S56_L004	Sham	0	0	0.4825	0	0	5.74957	0.03056	0.01526	0.08226	10.7248	0	17.085
L1EDJ141287_31_S59_L004	Sham	0.00402	0	0.0095	0	0	0.04241	0	0	67.1269	5.95741	0.00093	73.1411
L1EDJ141298_43_S2_L002	Sham	0	0.00158	0	0	0	0.00874	0	0.00027	55.5879	9.31806	0.16121	65.0778
L1EDJ141304_49_S8_L002	Sham	0.15753	0	0	0	0	0	0	0	17.1493	4.681	0	21.9878
L1EDJ141288_33_S60_L004	IR0h	0.46867	0.00184	0	0	0	0.00424	0	0	18.5733	3.2102	0.66422	22.9225
L1EDJ141289_34_S61_L004	IR0h	0.01508	0	0.00059	0	0	0	0	0	0.58061	3.50234	0.26995	4.36857
L1EDJ141290_35_S62_L004	IR0h	0.08392	0	0.10205	0	0	0.44071	0	0.02082	0	13.9808	0	14.6283
L1EDJ141291_36_S63_L004	IR0h	0.04424	0	0.01486	0	0.02711	0.42016	0	0.00161	0.00295	20.1086	0	20.6195
L1EDJ141292_37_S64_L004	IR0h	0.24436	0	0.01559	0	0	0.46631	0	0.00067	0.09131	24.8373	0	25.6555
L1EDJ141293_38_S65_L004	IR0h	0.03357	0	0.05	0	0	0	0	0	0.75533	12.4557	0	13.2946
L1EDJ141294_39_S66_L004	IR0h	1.50055	0	0.04793	0	0	1.42263	0	0.00378	0.89023	39.3624	0	43.2275
L1EDJ141297_42_S1_L002	IR0h	0.14401	0	0	0	0	0.19817	0	0	10.2065	20.4619	0	31.0106
L1EDJ141301_46_S5_L002	IR0h	0	0	0	0	0	0.07252	0	0	1.51385	9.19424	0	10.7806
L1EDJ141302_47_S6_L002	IR0h	0.18657	0	0	0	0	0.03207	0	0	1.74979	9.68616	0	11.6546
L1EDJ141268_11_S40_L004	IR6h	0.06988	0	0.14295	0	0	0.94353	0.01811	0.04165	11.3825	24.2618	0	36.8605
L1EDJ141269_12_S41_L004	IR6h	0.00388	0	0.17212	0	0.01141	0.49157	0.01283	0.02143	42.0456	12.4728	0	55.2317
L1EDJ141270_13_S42_L004	IR6h	0.00428	0	0.01566	0	0	0.01009	0	0	0.38444	24.201	0	24.6155
L1EDJ141271_14_S43_L004	IR6h	0.04033	0.00583	0.01535	0	0	1.11185	0	0.00324	1.20769	22.2163	0	24.6006
L1EDJ141272_15_S44_L004	IR6h	0.03295	0	0.00488	0	0	0.12787	0	0	72.1213	10.9167	0	83.2037
L1EDJ141280_24_S52_L004	IR6h	0.00841	0	0.03353	0	0	0.01937	0	0	7.18823	22.408	0	29.6576
L1EDJ141281_25_S53_L004	IR6h	2.08969	0.00736	0.02118	0	0	0.29301	0.00913	0.00197	3.7163	8.11988	0	14.2585
L1EDJ141285_29_S57_L004	IR6h	0.42203	0.43113	0.08548	0	0.00774	0.03653	0.01072	0	57.311	4.2377	0	62.5423
L1EDJ141286_30_S58_L004	IR6h	0.17574	0.25695	0.09725	0	0	0.03738	0.00212	0.00333	6.08717	8.92091	0.00067	15.5815
L1EDJ141295_40_S67_L004	IR6h	0.19412	0	0.01647	0	0	0.13015	0	0	0.02867	34.8368	0	35.2062
L1EDJ141296_41_S68_L004	IR6h	0.05531	0.00211	0	0	0	0	0	0	1.93675	1.32232	0	3.31649
L1EDJ141299_44_S3_L002	IR6h	0.01274	0.0007	0.00223	0	0	0.00531	0	0	52.8898	14.1914	0	67.1022
L1EDJ141300_45_S4_L002	IR6h	0.03345	0	0.00777	0	0	0.00723	0	0.00162	10.4072	10.9599	0	21.4172
L1EDJ141303_48_S7_L002	IR6h	0.02623	0	0.06253	0	0	3.30995	0	0	0	26.6734	1.72343	31.7956
Abundance of pro-inflammation species
Sample	Group	Bacteroides_fragilis	Mucispirillum_schaedleri	Enterococcus_faecalis	Desulfovibrio_desulfuricans	Escherichia_coli	sum
L1EDJ141264_7_S36_L004	Sham	0	0	0	4.24457	1.1187	5.36327
L1EDJ141266_9_S38_L004	Sham	0	0	0.13641	6.61421	4.26126	11.0119
L1EDJ141267_10_S39_L004	Sham	0	0	0.06541	7.94929	30.2947	38.3094
L1EDJ141273_16_S45_L004	Sham	0	0	0.0366	0.76953	53.1953	54.0015
L1EDJ141274_17_S46_L004	Sham	0	0	0.05286	0.04004	4.40202	4.49492
L1EDJ141282_26_S54_L004	Sham	0	0	0.04062	0.52623	2.13746	2.70431
L1EDJ141284_28_S56_L004	Sham	0	0	0	2.36037	0.23156	2.59193
L1EDJ141287_31_S59_L004	Sham	0	0	0.01302	1.86259	0.01602	1.89163
L1EDJ141298_43_S2_L002	Sham	0	0	0	0.11547	0.06016	0.17563
L1EDJ141304_49_S8_L002	Sham	0	0	0.0548	1.67551	2.97907	4.70938
L1EDJ141288_33_S60_L004	IR0h	0	0	0	0.64085	0.87054	1.51139
L1EDJ141289_34_S61_L004	IR0h	0	0	0	0.89204	0.80183	1.69387
L1EDJ141290_35_S62_L004	IR0h	0	0	0.04479	4.61275	0.59438	5.25192
L1EDJ141291_36_S63_L004	IR0h	0	0	0.01108	3.50279	0.36352	3.87739
L1EDJ141292_37_S64_L004	IR0h	0	0	0	1.23083	0.2152	1.44603
L1EDJ141293_38_S65_L004	IR0h	0	0	0	2.65475	0.46809	3.12284
L1EDJ141294_39_S66_L004	IR0h	0	0	0	1.32908	1.4436	2.77268
L1EDJ141297_42_S1_L002	IR0h	0	0	0	0.31797	0.02782	0.34579
L1EDJ141301_46_S5_L002	IR0h	0	0	0.00318	0.17387	0.16182	0.33887
L1EDJ141302_47_S6_L002	IR0h	0	0	0	1.29694	0.58061	1.87755
L1EDJ141268_11_S40_L004	IR6h	0	0.05294	1.54202	0.70894	2.00118	4.30508
L1EDJ141269_12_S41_L004	IR6h	0	0.03592	0.42484	1.74649	1.46278	3.67003
L1EDJ141270_13_S42_L004	IR6h	0	0	0.05521	0.13037	38.5103	38.6959
L1EDJ141271_14_S43_L004	IR6h	0	0	0	0.15455	0.40511	0.55966
L1EDJ141272_15_S44_L004	IR6h	0	0	0	0.27499	2.12651	2.4015
L1EDJ141280_24_S52_L004	IR6h	0	0	0	2.47011	12.2311	14.7012
L1EDJ141281_25_S53_L004	IR6h	0	0	0.18088	0	40.9958	41.1767
L1EDJ141285_29_S57_L004	IR6h	0	0	0.04003	0.18652	4.38633	4.61288
L1EDJ141286_30_S58_L004	IR6h	0	0	0.02264	2.79482	12.9323	15.7498
L1EDJ141295_40_S67_L004	IR6h	0	0	0	0.3971	4.06924	4.46634
L1EDJ141296_41_S68_L004	IR6h	0	0	0.03655	0.30988	49.4728	49.8193
L1EDJ141299_44_S3_L002	IR6h	0	0	0.00835	0.07826	5.7495	5.83611
L1EDJ141300_45_S4_L002	IR6h	0	0	0.00927	0.28938	22.4881	22.7868
L1EDJ141303_48_S7_L002	IR6h	0	0	0.01184	0.91537	0	0.92721
Abundance of neurotransmitter producing species
Sample	Bacteroides_fragilis	Bacteroides_uniformis	Lactobacillus_vaginalis	Citrobacter_freundii	Escherichia_coli	Morganella_morganii	sum	Group
L1EDJ141264_7_S36_L004	0	0	4.483	0	1.1187	0	5.6017	Sham
L1EDJ141266_9_S38_L004	0	0.03294	2.36217	0	4.26126	0	6.65637	Sham
L1EDJ141267_10_S39_L004	0	0	0.29155	0	30.2947	0	30.5863	Sham
L1EDJ141268_11_S40_L004	0	0.94353	8.7947	0	2.00118	0	11.7394	IR6h
L1EDJ141269_12_S41_L004	0	0.49157	9.30048	0.02644	1.46278	0	11.2813	IR6h
L1EDJ141270_13_S42_L004	0	0.01009	0.7663	0	38.5103	0	39.2867	IR6h
L1EDJ141271_14_S43_L004	0	1.11185	10.4109	0	0.40511	0	11.9279	IR6h
L1EDJ141272_15_S44_L004	0	0.12787	9.57397	0	2.12651	0	11.8284	IR6h
L1EDJ141273_16_S45_L004	0	0	3.54433	0	53.1953	0	56.7397	Sham
L1EDJ141274_17_S46_L004	0	0.00209	7.46105	0	4.40202	0	11.8652	Sham
L1EDJ141280_24_S52_L004	0	0.01937	2.70994	0	12.2311	0	14.9604	IR6h
L1EDJ141281_25_S53_L004	0	0.29301	1.03606	0	40.9958	0	42.3249	IR6h
L1EDJ141282_26_S54_L004	0	0.26775	2.70373	0	2.13746	0	5.10894	Sham
L1EDJ141284_28_S56_L004	0	5.74957	10.9751	0	0.23156	0	16.9563	Sham
L1EDJ141285_29_S57_L004	0	0.03653	3.70106	0	4.38633	0	8.12392	IR6h
L1EDJ141286_30_S58_L004	0	0.03738	1.77933	0	12.9323	0	14.749	IR6h
L1EDJ141287_31_S59_L004	0	0.04241	4.52754	0	0.01602	0	4.58597	Sham
L1EDJ141288_33_S60_L004	0	0.00424	2.45703	0	0.87054	0	3.33181	IR0h
L1EDJ141289_34_S61_L004	0	0	1.57155	0	0.80183	0	2.37338	IR0h
L1EDJ141290_35_S62_L004	0	0.44071	0.08877	0	0.59438	0	1.12386	IR0h
L1EDJ141291_36_S63_L004	0	0.42016	0	0	0.36352	0	0.78368	IR0h
L1EDJ141292_37_S64_L004	0	0.46631	0.42391	0	0.2152	0	1.10542	IR0h
L1EDJ141293_38_S65_L004	0	0	0.3208	0	0.46809	0	0.78889	IR0h
L1EDJ141294_39_S66_L004	0	1.42263	10.4477	0	1.4436	0	13.3139	IR0h
L1EDJ141295_40_S67_L004	0	0.13015	7.54702	0	4.06924	0	11.7464	IR6h
L1EDJ141296_41_S68_L004	0	0	5.43246	0	49.4728	0	54.9053	IR6h
L1EDJ141297_42_S1_L002	0	0.19817	3.54226	0	0.02782	0	3.76825	IR0h
L1EDJ141298_43_S2_L002	0	0.00874	2.54964	0	0.06016	0	2.61854	Sham
L1EDJ141299_44_S3_L002	0	0.00531	11.6599	0	5.7495	0	17.4147	IR6h
L1EDJ141300_45_S4_L002	0	0.00723	12.6616	0	22.4881	0	35.157	IR6h
L1EDJ141301_46_S5_L002	0	0.07252	10.0689	0	0.16182	0	10.3033	IR0h
L1EDJ141302_47_S6_L002	0	0.03207	6.7842	0	0.58061	0	7.39688	IR0h
L1EDJ141303_48_S7_L002	0	3.30995	0.23889	0	0	0	3.54884	IR6h
L1EDJ141304_49_S8_L002	0	0	1.85332	0	2.97907	0	4.83239	Sham
Data of Variety of Host DNA contents
Sample	Group	Clean1	Clean2	Contam1	Contam2	hg_ratio	log10_hg_ratio
L1EDJ141264_7_S36_L004	Sham	151421232	151421232	93168	93168	0.0614912	-1.21119
L1EDJ141266_9_S38_L004	Sham	147548556	147548556	101360	101360	0.0686489	-1.16337
L1EDJ141267_10_S39_L004	Sham	146659628	146659628	206240	206240	0.140427	-0.852548
L1EDJ141273_16_S45_L004	Sham	164599184	164599184	319228	319228	0.193567	-0.713168
L1EDJ141274_17_S46_L004	Sham	153151244	153151244	653132	653132	0.424651	-0.371968
L1EDJ141282_26_S54_L004	Sham	158080052	158080052	59876	59876	0.0378627	-1.42179
L1EDJ141284_28_S56_L004	Sham	155566408	155566408	31852	31852	0.0204707	-1.68887
L1EDJ141287_31_S59_L004	Sham	162541316	162541316	128252	128252	0.078842	-1.10324
L1EDJ141298_43_S2_L002	Sham	144790164	144790164	68860	68860	0.0475359	-1.32298
L1EDJ141304_49_S8_L002	Sham	159001876	159001876	336144	336144	0.210963	-0.675794
L1EDJ141288_33_S60_L004	IR0h	152049212	152049212	134460	134460	0.0883538	-1.05377
L1EDJ141289_34_S61_L004	IR0h	159069160	159069160	123704	123704	0.077707	-1.10954
L1EDJ141290_35_S62_L004	IR0h	171233164	171233164	288448	288448	0.16817	-0.774251
L1EDJ141291_36_S63_L004	IR0h	155743856	155743856	142512	142512	0.0914204	-1.03896
L1EDJ141292_37_S64_L004	IR0h	166713104	166713104	205840	205840	0.123317	-0.908976
L1EDJ141293_38_S65_L004	IR0h	159764244	159764244	112052	112052	0.0700867	-1.15436
L1EDJ141294_39_S66_L004	IR0h	150919464	150919464	174244	174244	0.115322	-0.938089
L1EDJ141297_42_S1_L002	IR0h	153191532	153191532	172824	172824	0.112689	-0.94812
L1EDJ141301_46_S5_L002	IR0h	151502792	151502792	47408	47408	0.031282	-1.5047
L1EDJ141302_47_S6_L002	IR0h	159466756	159466756	223904	223904	0.140211	-0.853218
L1EDJ141268_11_S40_L004	IR6h	147854856	147854856	651472	651472	0.438683	-0.357849
L1EDJ141269_12_S41_L004	IR6h	167732980	167732980	4184216	4184216	2.43386	0.386295
L1EDJ141270_13_S42_L004	IR6h	173486092	173486092	380556	380556	0.218878	-0.659798
L1EDJ141271_14_S43_L004	IR6h	156509432	156509432	75660	75660	0.0483188	-1.31588
L1EDJ141272_15_S44_L004	IR6h	170403648	170403648	228180	228180	0.133727	-0.873782
L1EDJ141280_24_S52_L004	IR6h	165670720	165670720	40788	40788	0.0246139	-1.60882
L1EDJ141281_25_S53_L004	IR6h	175285884	175285884	289700	289700	0.165	-0.782516
L1EDJ141285_29_S57_L004	IR6h	160233252	160233252	312152	312152	0.194432	-0.711232
L1EDJ141286_30_S58_L004	IR6h	152679620	152679620	442012	442012	0.288667	-0.539602
L1EDJ141295_40_S67_L004	IR6h	144830260	144830260	218724	218724	0.150793	-0.821618
L1EDJ141296_41_S68_L004	IR6h	156507664	156507664	368008	368008	0.234586	-0.629698
L1EDJ141299_44_S3_L002	IR6h	145716460	145716460	254216	254216	0.174156	-0.759063
L1EDJ141300_45_S4_L002	IR6h	158720360	158720360	776584	776584	0.486896	-0.312564
L1EDJ141303_48_S7_L002	IR6h	144132380	144132380	132024	132024	0.0915153	-1.03851
